# Supplementary material for: Serum zonulin as a marker of intestinal mucosal barrier function: May not be what it seems
Source: PLoS One. 2019 Jan 14;14(1):e0210728. doi: 10.1371/journal.pone.0210728 (PMC6331146; doi:10.1371/journal.pone.0210728)
Supplement: S1 File — Spreadsheet tabs indicate specific assay standard or immunoprecipitation experiment. (XLSX) [file pone.0210728.s002.xlsx]

## Sheet: CUSABIO Serum IP
Accession	Description	Coverage	# Peptides	# PSMs	# Unique Peptides	# Protein Groups	# AAs	MW [kDa]	calc. pI	Protein FDR Confidence A5	Exp. q-value A5	# Peptides A5	# Cumulative Decoys A5	FDR A5	Confidence A5	|Log Prob| A5	Protein FDR Confidence Mascot	Exp. q-value Mascot	Score Mascot	# Peptides Mascot
P01024	Complement C3 OS=Homo sapiens GN=C3 PE=1 SV=2	42.8142	60	404	0	0	1663	187	6.4	High	0	60	0	0	Green	157.83	High	0	2617	42
P04264	Keratin, type II cytoskeletal 1 OS=Homo sapiens GN=KRT1 PE=1 SV=6	45.9627	31	560	0	0	644	66	8.12	High	0	31	0	0	Green	136.39	High	0	6016	26
P13645	Keratin, type I cytoskeletal 10 OS=Homo sapiens GN=KRT10 PE=1 SV=6	47.774	30	450	0	0	584	58.8	5.21	High	0	29	0	0	Green	124.53	High	0	3285	27
P35527	Keratin, type I cytoskeletal 9 OS=Homo sapiens GN=KRT9 PE=1 SV=3	28.8925	17	126	0	0	623	62	5.24	High	0	16	0	0	Green	63.09	High	0	1132	15
P35908	Keratin, type II cytoskeletal 2 epidermal OS=Homo sapiens GN=KRT2 PE=1 SV=2	34.5853	22	152	0	0	639	65.4	8	High	0	20	0	0	Green	52.56	High	0	1633	17
P02768	Serum albumin OS=Homo sapiens GN=ALB PE=1 SV=2	24.6305	16	149	0	0	609	69.3	6.28	High	0	16	0	0	Green	40.09	High	0	975	10
P02751	Fibronectin OS=Homo sapiens GN=FN1 PE=1 SV=4	14.1241	27	69	0	0	2386	262.5	5.71	High	0	27	0	0	Green	38.05	High	0	291	11
P10909	Clusterin OS=Homo sapiens GN=CLU PE=1 SV=1	24.2762	11	54	0	0	449	52.5	6.27	High	0	11	0	0	Green	28.74	High	0	460	10
P02649	Apolipoprotein E OS=Homo sapiens GN=APOE PE=1 SV=1	30.5994	8	23	0	0	317	36.1	5.73	High	0	8	0	0	Green	23.8	High	0	217	6
P04004	Vitronectin OS=Homo sapiens GN=VTN PE=1 SV=1	17.5732	9	42	0	0	478	54.3	5.8	High	0	9	0	0	Green	16.96	High	0	176	4
P13647	Keratin, type II cytoskeletal 5 OS=Homo sapiens GN=KRT5 PE=1 SV=3	18.6441	12	40	0	0	590	62.3	7.74	High	0	8	0	0	Green	13.96	High	0	775	8
A0A1B0GUU9	Immunoglobulin heavy constant mu (Fragment) OS=Homo sapiens GN=IGHM PE=1 SV=1	27.8481	12	30	0	0	474	51.9	6.15	High	0	12	0	0	Green	13.07	High	0	77	2
P01871	Immunoglobulin heavy constant mu OS=Homo sapiens GN=IGHM PE=1 SV=4	29.1391	12	30	0	0	453	49.4	6.77	High	0	12	0	0	Green	13.07	High	0	77	2
P01857	Immunoglobulin heavy constant gamma 1 OS=Homo sapiens GN=IGHG1 PE=1 SV=1	11.5152	4	16	0	0	330	36.1	8.19	High	0	4	0	0	Green	11.01	High	0	57	3
A0A0A0MS07	Immunoglobulin heavy constant gamma 1 (Fragment) OS=Homo sapiens GN=IGHG1 PE=1 SV=1	12.8814	4	16	0	0	295	32	8.03	High	0	4	0	0	Green	11.01	High	0	57	3
A0A0A0MS08	Immunoglobulin heavy constant gamma 1 (Fragment) OS=Homo sapiens GN=IGHG1 PE=1 SV=1	9.52381	4	16	0	0	399	43.9	6.96	High	0	4	0	0	Green	11.01	High	0	57	3
P81605	Dermcidin OS=Homo sapiens GN=DCD PE=1 SV=2	22.7273	3	7	0	0	110	11.3	6.54	High	0	3	0	0	Green	8.39	High	0	109	3
P01031	Complement C5 OS=Homo sapiens GN=C5 PE=1 SV=4	9.30788	12	15	0	0	1676	188.2	6.52	High	0	11	0	0	Green	8.06	High	0	26	3
P02533	Keratin, type I cytoskeletal 14 OS=Homo sapiens GN=KRT14 PE=1 SV=4	22.8814	12	40	0	0	472	51.5	5.16	High	0	7	0	0	Green	6.79	High	0	527	8
J3QR68	Haptoglobin (Fragment) OS=Homo sapiens GN=HP PE=1 SV=1	16.8317	7	11	0	0	404	45	6.58	High	0	7	0	0	Green	5.46	High	0	59	3
P00738	Haptoglobin OS=Homo sapiens GN=HP PE=1 SV=1	16.7488	7	11	0	0	406	45.2	6.58	High	0	7	0	0	Green	5.46	High	0	59	3
A0A0C4DGL8	Haptoglobin OS=Homo sapiens GN=HP PE=1 SV=1	19.5965	7	11	0	0	347	38.4	6.74	High	0	7	0	0	Green	5.46	High	0	59	3
H0Y300	Haptoglobin OS=Homo sapiens GN=HP PE=1 SV=4	15.3846	7	11	0	0	442	49.1	6.64	High	0	7	0	0	Green	5.46	High	0	59	3
A0A087WU08	Haptoglobin OS=Homo sapiens GN=HP PE=1 SV=1	24.1993	7	11	0	0	281	31.4	8.29	High	0	7	0	0	Green	5.46	High	0	59	3
P01008	Antithrombin-III OS=Homo sapiens GN=SERPINC1 PE=1 SV=1	13.3621	5	9	0	0	464	52.6	6.71	High	0	5	0	0	Green	5.1	High	0	40	2
P07478	Trypsin-2 OS=Homo sapiens GN=PRSS2 PE=1 SV=1	8.09717	1	2	0	0	247	26.5	4.92	Medium	0.012	1	1	0.0526316	Yellow	3.74	High	0	45	1
P07477	Trypsin-1 OS=Homo sapiens GN=PRSS1 PE=1 SV=1	8.09717	1	2	0	0	247	26.5	6.51	Medium	0.012	1	1	0.0526316	Yellow	3.74	High	0	45	1
H0Y8D1	Trypsin-1 (Fragment) OS=Homo sapiens GN=PRSS1 PE=1 SV=1	14.0845	1	2	0	0	142	15.4	7.27	Medium	0.012	1	1	0.0526316	Yellow	3.74	High	0	45	1
A0A0J9YYC8	Trypsin-2 OS=Homo sapiens GN=PRSS2 PE=1 SV=1	8.09717	1	2	0	0	247	26.4	4.92	Medium	0.012	1	1	0.0526316	Yellow	3.74	High	0	45	1
A6XMV8	Protease serine 2 preproprotein OS=Homo sapiens GN=PRSS2 PE=1 SV=1	8.13008	1	2	0	0	246	26.7	5.14	Medium	0.012	1	1	0.0526316	Yellow	3.74	High	0	45	1
Q8NHM4	Putative trypsin-6 OS=Homo sapiens GN=PRSS3P2 PE=5 SV=2	8.09717	1	2	0	0	247	26.5	6.01	Medium	0.012	1	1	0.0526316	Yellow	3.74	High	0	45	1
A6XMV9	Protease serine 2 preproprotein OS=Homo sapiens GN=PRSS2 PE=1 SV=1	7.66284	1	2	0	0	261	28	5.14	Medium	0.012	1	1	0.0526316	Yellow	3.74	High	0	45	1
E7EQ64	Trypsin-1 OS=Homo sapiens GN=PRSS1 PE=1 SV=1	7.66284	1	2	0	0	261	28.1	7.25	Medium	0.012	1	1	0.0526316	Yellow	3.74	High	0	45	1
P31151	Protein S100-A7 OS=Homo sapiens GN=S100A7 PE=1 SV=4	18.8119	1	2	0	0	101	11.5	6.77	Medium	0.012	1	1	0.05	Yellow	3.05	High	0	26	1
P00734	Prothrombin OS=Homo sapiens GN=F2 PE=1 SV=2	1.92926	1	2	0	0	622	70	5.9	Medium	0.012	1	1	0.047619	Yellow	3.05	Medium	0.023	21	1
K7ERE3	Keratin, type I cytoskeletal 13 OS=Homo sapiens GN=KRT13 PE=1 SV=1	7.46988	4	33	0	0	415	45.2	4.81	Medium	0.012	1	1	0.0454545	Yellow	2.51	High	0	718	4
P13646	Keratin, type I cytoskeletal 13 OS=Homo sapiens GN=KRT13 PE=1 SV=4	6.76856	4	33	0	0	458	49.6	4.96	Medium	0.012	1	1	0.0454545	Yellow	2.51	High	0	718	4
K7EMD9	Keratin, type I cytoskeletal 13 (Fragment) OS=Homo sapiens GN=KRT13 PE=1 SV=1	18.7879	4	33	0	0	165	19.2	4.74	Medium	0.012	1	1	0.0454545	Yellow	2.51	High	0	718	4
A0A096LPE2	SAA2-SAA4 readthrough OS=Homo sapiens GN=SAA2-SAA4 PE=4 SV=1	6.73077	1	1	0	0	208	23.3	8.98	Medium	0.012	1	1	0.0434783	Yellow	2.27
G3V1D9	Serum amyloid A protein OS=Homo sapiens GN=SAA2 PE=3 SV=1	12.3894	1	1	0	0	113	12.6	8.63	Medium	0.012	1	1	0.0434783	Yellow	2.27
P0DJI8	Serum amyloid A-1 protein OS=Homo sapiens GN=SAA1 PE=1 SV=1	11.4754	1	1	0	0	122	13.5	6.79	Medium	0.012	1	1	0.0434783	Yellow	2.27
E9PQD6	Serum amyloid A protein OS=Homo sapiens GN=SAA1 PE=1 SV=1	11.4754	1	1	0	0	122	13.5	6.79	Medium	0.012	1	1	0.0434783	Yellow	2.27
E9PR14	Serum amyloid A protein OS=Homo sapiens GN=SAA2 PE=3 SV=1	17.5	1	1	0	0	80	8.9	6.02	Medium	0.012	1	1	0.0434783	Yellow	2.27
P0DJI9	Serum amyloid A-2 protein OS=Homo sapiens GN=SAA2 PE=1 SV=1	11.4754	1	1	0	0	122	13.5	9.14	Medium	0.012	1	1	0.0434783	Yellow	2.27
Q9Y6V0	Protein piccolo OS=Homo sapiens GN=PCLO PE=1 SV=4	0.17769	1	4	0	0	5065	552.9	6.51	Medium	0.012	1	1	0.0416667	Yellow	2.06	High	0	75	1
E9PE96	Protein piccolo OS=Homo sapiens GN=PCLO PE=1 SV=1	0.739523	1	4	0	0	1217	136.3	7.9	Medium	0.012	1	1	0.0416667	Yellow	2.06	High	0	75	1
P10809	60 kDa heat shock protein, mitochondrial OS=Homo sapiens GN=HSPD1 PE=1 SV=2	4.363	1	2	0	0	573	61	5.87	Medium	0.012	1	1	0.04	Yellow	1.98	High	0	34	1
Q96PE2	Rho guanine nucleotide exchange factor 17 OS=Homo sapiens GN=ARHGEF17 PE=1 SV=1	0.387785	1	2	0	0	2063	221.5	6.29	Medium	0.012		2	0.0769231	Red	1.88	High	0	27	1
Q71DI3	Histone H3.2 OS=Homo sapiens GN=HIST2H3A PE=1 SV=3	5.14706	1	2	0	0	136	15.4	11.27	Medium	0.012	1	2	0.0689655	Red	1.58	High	0	41	1
K7EMV3	Histone H3 OS=Homo sapiens GN=H3F3B PE=1 SV=1	7.6087	1	2	0	0	92	10.3	11.82	Medium	0.012	1	2	0.0689655	Red	1.58	High	0	41	1
P68431	Histone H3.1 OS=Homo sapiens GN=HIST1H3A PE=1 SV=2	5.14706	1	2	0	0	136	15.4	11.12	Medium	0.012	1	2	0.0689655	Red	1.58	High	0	41	1
K7EK07	Histone H3 (Fragment) OS=Homo sapiens GN=H3F3B PE=1 SV=1	5.30303	1	2	0	0	132	14.9	11.3	Medium	0.012	1	2	0.0689655	Red	1.58	High	0	41	1
Q16695	Histone H3.1t OS=Homo sapiens GN=HIST3H3 PE=1 SV=3	5.14706	1	2	0	0	136	15.5	11.12	Medium	0.012	1	2	0.0689655	Red	1.58	High	0	41	1
Q5TEC6	Histone H3 OS=Homo sapiens GN=HIST2H3PS2 PE=1 SV=1	5.14706	1	2	0	0	136	15.4	11.27	Medium	0.012	1	2	0.0689655	Red	1.58	High	0	41	1
B4DEB1	Histone H3 OS=Homo sapiens GN=H3F3A PE=1 SV=1	5.69106	1	2	0	0	123	14	11.34	Medium	0.012	1	2	0.0689655	Red	1.58	High	0	41	1
P84243	Histone H3.3 OS=Homo sapiens GN=H3F3A PE=1 SV=2	5.14706	1	2	0	0	136	15.3	11.27	Medium	0.012	1	2	0.0689655	Red	1.58	High	0	41	1
K7ES00	Histone H3.3 (Fragment) OS=Homo sapiens GN=H3F3B PE=1 SV=1	4.63576	1	2	0	0	151	16.6	11.84	Medium	0.012	1	2	0.0689655	Red	1.58	High	0	41	1
Q6NXT2	Histone H3.3C OS=Homo sapiens GN=H3F3C PE=1 SV=3	5.18519	1	2	0	0	135	15.2	11.11	Medium	0.012	1	2	0.0689655	Red	1.58	High	0	41	1
K7EP01	Histone H3.3 OS=Homo sapiens GN=H3F3B PE=1 SV=1	6.19469	1	2	0	0	113	12.8	11.49	Medium	0.012	1	2	0.0689655	Red	1.58	High	0	41	1
O60814	Histone H2B type 1-K OS=Homo sapiens GN=HIST1H2BK PE=1 SV=3	7.14286	1	1	0	0	126	13.9	10.32	Medium	0.012	1	2	0.0666667	Red	1.52
P58876	Histone H2B type 1-D OS=Homo sapiens GN=HIST1H2BD PE=1 SV=2	7.14286	1	1	0	0	126	13.9	10.32	Medium	0.012	1	2	0.0666667	Red	1.52
Q96A08	Histone H2B type 1-A OS=Homo sapiens GN=HIST1H2BA PE=1 SV=3	7.08661	1	1	0	0	127	14.2	10.32	Medium	0.012	1	2	0.0666667	Red	1.52
P33778	Histone H2B type 1-B OS=Homo sapiens GN=HIST1H2BB PE=1 SV=2	7.14286	1	1	0	0	126	13.9	10.32	Medium	0.012	1	2	0.0666667	Red	1.52
Q99880	Histone H2B type 1-L OS=Homo sapiens GN=HIST1H2BL PE=1 SV=3	7.14286	1	1	0	0	126	13.9	10.32	Medium	0.012	1	2	0.0666667	Red	1.52
P62807	Histone H2B type 1-C/E/F/G/I OS=Homo sapiens GN=HIST1H2BC PE=1 SV=4	7.14286	1	1	0	0	126	13.9	10.32	Medium	0.012	1	2	0.0666667	Red	1.52
Q8N257	Histone H2B type 3-B OS=Homo sapiens GN=HIST3H2BB PE=1 SV=3	7.14286	1	1	0	0	126	13.9	10.32	Medium	0.012	1	2	0.0666667	Red	1.52
Q5QNW6	Histone H2B type 2-F OS=Homo sapiens GN=HIST2H2BF PE=1 SV=3	7.14286	1	1	0	0	126	13.9	10.32	Medium	0.012	1	2	0.0666667	Red	1.52
U3KQK0	Histone H2B OS=Homo sapiens GN=HIST1H2BN PE=1 SV=1	5.42169	1	1	0	0	166	18.8	10.54	Medium	0.012	1	2	0.0666667	Red	1.52
Q99879	Histone H2B type 1-M OS=Homo sapiens GN=HIST1H2BM PE=1 SV=3	7.14286	1	1	0	0	126	14	10.32	Medium	0.012	1	2	0.0666667	Red	1.52
P23527	Histone H2B type 1-O OS=Homo sapiens GN=HIST1H2BO PE=1 SV=3	7.14286	1	1	0	0	126	13.9	10.32	Medium	0.012	1	2	0.0666667	Red	1.52
P06899	Histone H2B type 1-J OS=Homo sapiens GN=HIST1H2BJ PE=1 SV=3	7.14286	1	1	0	0	126	13.9	10.32	Medium	0.012	1	2	0.0666667	Red	1.52
P57053	Histone H2B type F-S OS=Homo sapiens GN=H2BFS PE=1 SV=2	7.14286	1	1	0	0	126	13.9	10.37	Medium	0.012	1	2	0.0666667	Red	1.52
Q93079	Histone H2B type 1-H OS=Homo sapiens GN=HIST1H2BH PE=1 SV=3	7.14286	1	1	0	0	126	13.9	10.32	Medium	0.012	1	2	0.0666667	Red	1.52
Q99877	Histone H2B type 1-N OS=Homo sapiens GN=HIST1H2BN PE=1 SV=3	7.14286	1	1	0	0	126	13.9	10.32	Medium	0.012	1	2	0.0666667	Red	1.52
Q16778	Histone H2B type 2-E OS=Homo sapiens GN=HIST2H2BE PE=1 SV=3	7.14286	1	1	0	0	126	13.9	10.32	Medium	0.012	1	2	0.0666667	Red	1.52
P05109	Protein S100-A8 OS=Homo sapiens GN=S100A8 PE=1 SV=1	11.828	1	1	0	0	93	10.8	7.03	Medium	0.012	1	2	0.0645161	Red	1.47
E7ETN3	Uncharacterized protein OS=Homo sapiens PE=1 SV=1	1.25561	1	2	0	0	1115	123.9	6.8	Medium	0.012	1	2	0.0625	Red	1.41	Medium	0.023	17	1
H7C5H1	Complement factor B (Fragment) OS=Homo sapiens GN=CFB PE=1 SV=1	4.59016	1	2	0	0	305	34.7	7.06	Medium	0.012	1	2	0.0625	Red	1.41	Medium	0.023	17	1
P00751	Complement factor B OS=Homo sapiens GN=CFB PE=1 SV=2	1.83246	1	2	0	0	764	85.5	7.06	Medium	0.012	1	2	0.0625	Red	1.41	Medium	0.023	17	1
B4E1Z4	cDNA FLJ55673, highly similar to Complement factor B (EC 3.4.21.47) OS=Homo sapiens PE=1 SV=1	1.10585	1	2	0	0	1266	140.9	7.18	Medium	0.012	1	2	0.0625	Red	1.41	Medium	0.023	17	1
Q8TF72	Protein Shroom3 OS=Homo sapiens GN=SHROOM3 PE=1 SV=2	0.450902	1	1	0	0	1996	216.7	7.8	Medium	0.012		2	0.0571429	Red	1.13	High	0	31	1
P04259	Keratin, type II cytoskeletal 6B OS=Homo sapiens GN=KRT6B PE=1 SV=5	8.86525	6	57	0	0	564	60	8	Medium	0.012		2	0.05	Red	1.03	High	0	1363	6
A1L167	Ubiquitin-conjugating enzyme E2Q-like protein 1 OS=Homo sapiens GN=UBE2QL1 PE=1 SV=2	13.0435	1	1	0	0	161	18.3	7.96	Medium	0.012		13	0.240741	Red	0.48	Medium	0.023	0	1
A0A0C4DGB6	Serum albumin OS=Homo sapiens GN=ALB PE=1 SV=1	15.2318	10	51	0	0	604	69.2	6.37								High	0	975	10
P19013	Keratin, type II cytoskeletal 4 OS=Homo sapiens GN=KRT4 PE=1 SV=4	5.05618	3	22	0	0	534	57.3	6.61								High	0	968	3
P08729	Keratin, type II cytoskeletal 7 OS=Homo sapiens GN=KRT7 PE=1 SV=5	3.83795	2	21	0	0	469	51.4	5.48								High	0	936	2
P05787	Keratin, type II cytoskeletal 8 OS=Homo sapiens GN=KRT8 PE=1 SV=7	3.72671	2	21	0	0	483	53.7	5.59								High	0	936	2
H0YA55	Serum albumin (Fragment) OS=Homo sapiens GN=ALB PE=1 SV=1	16.0793	8	49	0	0	454	51.5	6.95								High	0	930	8
A0A1W2PRT3	Glial fibrillary acidic protein (Fragment) OS=Homo sapiens GN=GFAP PE=1 SV=1	3.37423	1	19	0	0	326	37.8	5.05								High	0	902	1
K7EPT8	Glial fibrillary acidic protein (Fragment) OS=Homo sapiens GN=GFAP PE=1 SV=2	14.6667	1	38	0	0	75	8.4	9.86								High	0	902	1
A0A1X7SCE1	Glial fibrillary acidic protein (Fragment) OS=Homo sapiens GN=GFAP PE=1 SV=1	3.29341	1	19	0	0	334	38.4	5.5								High	0	902	1
K7EPI4	Glial fibrillary acidic protein (Fragment) OS=Homo sapiens GN=GFAP PE=1 SV=2	8.87097	1	19	0	0	124	14	8.16								High	0	902	1
A0A1W2PS58	Glial fibrillary acidic protein (Fragment) OS=Homo sapiens GN=GFAP PE=1 SV=1	16.4179	1	19	0	0	67	7.5	9.55								High	0	902	1
A0A1W2PQU7	Glial fibrillary acidic protein (Fragment) OS=Homo sapiens GN=GFAP PE=1 SV=1	37.931	1	19	0	0	29	3.4	4.73								High	0	902	1
K7EJU1	Glial fibrillary acidic protein (Fragment) OS=Homo sapiens GN=GFAP PE=1 SV=1	4.43548	1	19	0	0	248	28.4	5.67								High	0	902	1
Q6KB66	Keratin, type II cytoskeletal 80 OS=Homo sapiens GN=KRT80 PE=1 SV=2	2.43363	1	19	0	0	452	50.5	5.67								High	0	902	1
A0A1X7SBR3	Glial fibrillary acidic protein OS=Homo sapiens GN=GFAP PE=1 SV=1	2.33051	1	19	0	0	472	54.2	6.19								High	0	902	1
P14136	Glial fibrillary acidic protein OS=Homo sapiens GN=GFAP PE=1 SV=1	2.5463	1	19	0	0	432	49.9	5.52								High	0	902	1
A0A1W2PR46	Glial fibrillary acidic protein OS=Homo sapiens GN=GFAP PE=1 SV=1	2.17822	1	19	0	0	505	57.3	6.01								High	0	902	1
P02538	Keratin, type II cytoskeletal 6A OS=Homo sapiens GN=KRT6A PE=1 SV=3	8.68794	6	25	0	0	564	60	8								High	0	732	6
P48668	Keratin, type II cytoskeletal 6C OS=Homo sapiens GN=KRT6C PE=1 SV=3	8.68794	6	25	0	0	564	60	8								High	0	732	6
B7WNR0	Serum albumin OS=Homo sapiens GN=ALB PE=1 SV=1	13.3603	7	34	0	0	494	56.2	7.14								High	0	704	7
C9JKR2	Albumin, isoform CRA_k OS=Homo sapiens GN=ALB PE=1 SV=1	15.8273	7	34	0	0	417	47.3	6.35								High	0	704	7
D6RHD5	Serum albumin OS=Homo sapiens GN=ALB PE=1 SV=1	14.3791	7	34	0	0	459	52	6.84								High	0	704	7
A0A075B6Z2	T-cell receptor alpha joining 56 (Fragment) OS=Homo sapiens GN=TRAJ56 PE=4 SV=1	38.0952	1	69	0	0	21	2.2	10.29								High	0	689	1
Q5XKE5	Keratin, type II cytoskeletal 79 OS=Homo sapiens GN=KRT79 PE=1 SV=2	5.79439	4	23	0	0	535	57.8	7.2								High	0	683	4
O95678	Keratin, type II cytoskeletal 75 OS=Homo sapiens GN=KRT75 PE=1 SV=2	5.62613	4	23	0	0	551	59.5	7.74								High	0	683	4
H0YI76	Keratin, type II cytoskeletal 5 (Fragment) OS=Homo sapiens GN=KRT5 PE=1 SV=1	21.393	5	23	0	0	201	23.1	4.97								High	0	681	5
A0A087WWT3	Serum albumin OS=Homo sapiens GN=ALB PE=1 SV=1	13.1313	6	29	0	0	396	45.1	6.1								High	0	642	6
Q2M2I5	Keratin, type I cytoskeletal 24 OS=Homo sapiens GN=KRT24 PE=1 SV=1	3.42857	2	24	0	0	525	55.1	4.96								High	0	629	2
K7EQQ3	Keratin, type I cytoskeletal 9 OS=Homo sapiens GN=KRT9 PE=1 SV=1	22.3077	8	20	0	0	390	39.5	5								High	0	569	8
P08779	Keratin, type I cytoskeletal 16 OS=Homo sapiens GN=KRT16 PE=1 SV=4	9.72516	6	21	0	0	473	51.2	5.05								High	0	499	6
Q7Z3Y7	Keratin, type I cytoskeletal 28 OS=Homo sapiens GN=KRT28 PE=1 SV=2	5.38793	3	23	0	0	464	50.5	5.47								High	0	497	3
Q01546	Keratin, type II cytoskeletal 2 oral OS=Homo sapiens GN=KRT76 PE=1 SV=2	4.38871	4	16	0	0	638	65.8	8.12								High	0	462	4
P19012	Keratin, type I cytoskeletal 15 OS=Homo sapiens GN=KRT15 PE=1 SV=3	8.11404	5	19	0	0	456	49.2	4.77								High	0	440	5
P12035	Keratin, type II cytoskeletal 3 OS=Homo sapiens GN=KRT3 PE=1 SV=3	3.02548	3	15	0	0	628	64.4	6.48								High	0	430	3
Q04695	Keratin, type I cytoskeletal 17 OS=Homo sapiens GN=KRT17 PE=1 SV=2	5.78704	4	18	0	0	432	48.1	5.02								High	0	417	4
K7EPJ9	Keratin, type I cytoskeletal 17 (Fragment) OS=Homo sapiens GN=KRT17 PE=1 SV=1	10.8225	4	18	0	0	231	24.9	4.92								High	0	417	4
C9JM50	Keratin, type I cytoskeletal 19 (Fragment) OS=Homo sapiens GN=KRT19 PE=1 SV=1	12.7551	4	18	0	0	196	20.8	5.43								High	0	417	4
P08727	Keratin, type I cytoskeletal 19 OS=Homo sapiens GN=KRT19 PE=1 SV=4	6.25	4	18	0	0	400	44.1	5.14								High	0	417	4
H0YID6	Keratin, type II cytoskeletal 79 (Fragment) OS=Homo sapiens GN=KRT79 PE=3 SV=1	10.084	2	13	0	0	119	13	4.63								High	0	396	2
Q7Z794	Keratin, type II cytoskeletal 1b OS=Homo sapiens GN=KRT77 PE=1 SV=3	3.2872	2	13	0	0	578	61.9	5.99								High	0	368	2
F5GWP8	Keratin, type I cytoskeletal 17 OS=Homo sapiens GN=KRT17 PE=1 SV=2	4.58453	2	15	0	0	349	40.3	4.94								High	0	343	2
H0YC35	Clusterin (Fragment) OS=Homo sapiens GN=CLU PE=1 SV=1	19.3662	4	14	0	0	284	33.5	5.74								High	0	322	4
Q14525	Keratin, type I cuticular Ha3-II OS=Homo sapiens GN=KRT33B PE=1 SV=3	1.73267	1	14	0	0	404	46.2	4.84								High	0	308	1
P05783	Keratin, type I cytoskeletal 18 OS=Homo sapiens GN=KRT18 PE=1 SV=2	1.62791	1	14	0	0	430	48	5.45								High	0	308	1
C4AM86	Keratin, type I cuticular Ha5 OS=Homo sapiens GN=KRT35 PE=1 SV=1	1.64706	1	14	0	0	425	47.6	4.77								High	0	308	1
Q14532	Keratin, type I cuticular Ha2 OS=Homo sapiens GN=KRT32 PE=2 SV=3	1.5625	1	14	0	0	448	50.3	4.84								High	0	308	1
O76013	Keratin, type I cuticular Ha6 OS=Homo sapiens GN=KRT36 PE=1 SV=1	1.49893	1	14	0	0	467	52.2	4.94								High	0	308	1
Q15323	Keratin, type I cuticular Ha1 OS=Homo sapiens GN=KRT31 PE=1 SV=3	1.68269	1	14	0	0	416	47.2	4.88								High	0	308	1
O76015	Keratin, type I cuticular Ha8 OS=Homo sapiens GN=KRT38 PE=1 SV=3	1.53509	1	14	0	0	456	50.4	4.84								High	0	308	1
Q92764	Keratin, type I cuticular Ha5 OS=Homo sapiens GN=KRT35 PE=1 SV=5	1.53846	1	14	0	0	455	50.3	4.91								High	0	308	1
F8VZY9	Keratin, type I cytoskeletal 18 OS=Homo sapiens GN=KRT18 PE=1 SV=1	1.79028	1	14	0	0	391	43.7	5.35								High	0	308	1
O76014	Keratin, type I cuticular Ha7 OS=Homo sapiens GN=KRT37 PE=1 SV=3	1.55902	1	14	0	0	449	49.7	4.96								High	0	308	1
H0YIN9	Keratin, type II cytoskeletal 5 (Fragment) OS=Homo sapiens GN=KRT5 PE=1 SV=1	15.8163	3	10	0	0	196	22	5.16								High	0	306	3
H7C013	Serum albumin (Fragment) OS=Homo sapiens GN=ALB PE=1 SV=1	13.198	3	17	0	0	197	22.8	6.34								High	0	286	3
H0YLK8	Clusterin (Fragment) OS=Homo sapiens GN=CLU PE=1 SV=1	14.4781	6	14	0	0	297	34.7	6.1								High	0	285	6
E7ERK6	Clusterin (Fragment) OS=Homo sapiens GN=CLU PE=1 SV=1	21.0784	6	14	0	0	204	23.7	5.15								High	0	285	6
M0QYC8	Complement C3 (Fragment) OS=Homo sapiens GN=C3 PE=1 SV=1	29.1667	5	13	0	0	192	21.7	5.85								High	0	237	5
Q7Z3Z0	Keratin, type I cytoskeletal 25 OS=Homo sapiens GN=KRT25 PE=1 SV=1	4	2	9	0	0	450	49.3	5.08								High	0	207	2
Q7Z3Y8	Keratin, type I cytoskeletal 27 OS=Homo sapiens GN=KRT27 PE=1 SV=2	3.92157	2	9	0	0	459	49.8	5.05								High	0	207	2
H0YAS8	Clusterin (Fragment) OS=Homo sapiens GN=CLU PE=1 SV=1	42.1429	4	10	0	0	140	16.2	6.01								High	0	192	4
H0Y7Z1	Fibronectin (Fragment) OS=Homo sapiens GN=FN1 PE=1 SV=1	8.70354	6	8	0	0	1103	120.7	5.8								High	0	183	6
H0Y7L5	Apolipoprotein E (Fragment) OS=Homo sapiens GN=APOE PE=1 SV=2	17.8439	4	5	0	0	269	30.6	7.94								High	0	167	4
E7ETB4	Clusterin (Fragment) OS=Homo sapiens GN=CLU PE=1 SV=1	11.4391	5	6	0	0	271	31.4	5.34								High	0	118	5
E9PEV4	Apolipoprotein E (Fragment) OS=Homo sapiens GN=APOE PE=1 SV=1	15.2778	3	4	0	0	216	24.6	5.85								High	0	117	3
E7ERP7	Apolipoprotein E (Fragment) OS=Homo sapiens GN=APOE PE=1 SV=1	15.0685	3	4	0	0	219	24.9	5.85								High	0	117	3
M0QXZ3	Complement C3 (Fragment) OS=Homo sapiens GN=C3 PE=1 SV=1	36	3	5	0	0	100	11.7	5.58								High	0	110	3
Q99456	Keratin, type I cytoskeletal 12 OS=Homo sapiens GN=KRT12 PE=1 SV=1	1.82186	2	3	0	0	494	53.5	4.78								High	0	94	2
M0R1Q1	Complement C3 (Fragment) OS=Homo sapiens GN=C3 PE=1 SV=1	21.3592	2	2	0	0	103	11.2	8.47								High	0	88	2
E5RH61	Clusterin (Fragment) OS=Homo sapiens GN=CLU PE=1 SV=8	16.2963	4	4	0	0	135	15.3	6.64								High	0	82	4
E5RJZ5	Clusterin (Fragment) OS=Homo sapiens GN=CLU PE=1 SV=1	15.8273	4	4	0	0	139	15.8	7.65								High	0	82	4
E5RG36	Clusterin (Fragment) OS=Homo sapiens GN=CLU PE=1 SV=1	26.8293	4	4	0	0	82	9.3	6.73								High	0	82	4
E5RGB0	Clusterin (Fragment) OS=Homo sapiens GN=CLU PE=1 SV=1	17.0543	4	4	0	0	129	14.8	5.68								High	0	82	4
F8W0C6	Keratin, type II cytoskeletal 5 (Fragment) OS=Homo sapiens GN=KRT5 PE=1 SV=8	8.98876	2	3	0	0	178	20.5	6.83								High	0	77	2
Q7Z3Y9	Keratin, type I cytoskeletal 26 OS=Homo sapiens GN=KRT26 PE=1 SV=2	1.92308	1	2	0	0	468	51.9	4.92								High	0	76	1
F8VS61	Keratin, type II cytoskeletal 1b OS=Homo sapiens GN=KRT77 PE=1 SV=1	2.82258	1	2	0	0	248	25.4	8.69								High	0	60	1
Q14CN4	Keratin, type II cytoskeletal 72 OS=Homo sapiens GN=KRT72 PE=1 SV=2	1.36986	1	2	0	0	511	55.8	6.89								High	0	60	1
H0YHD9	Keratin, type II cytoskeletal 72 (Fragment) OS=Homo sapiens GN=KRT72 PE=1 SV=1	4.8951	1	2	0	0	143	14.6	10.65								High	0	60	1
Q3SY84	Keratin, type II cytoskeletal 71 OS=Homo sapiens GN=KRT71 PE=1 SV=3	1.33843	1	2	0	0	523	57.3	6.61								High	0	60	1
Q9NSB2	Keratin, type II cuticular Hb4 OS=Homo sapiens GN=KRT84 PE=2 SV=2	1.16667	1	2	0	0	600	64.8	7.56								High	0	60	1
Q86Y46	Keratin, type II cytoskeletal 73 OS=Homo sapiens GN=KRT73 PE=1 SV=1	1.2963	1	2	0	0	540	58.9	7.23								High	0	60	1
F8VUG2	Keratin, type II cytoskeletal 8 (Fragment) OS=Homo sapiens GN=KRT8 PE=1 SV=1	2.5641	1	2	0	0	273	30.9	5.25								High	0	60	1
F8W1S1	Keratin, type II cytoskeletal 74 OS=Homo sapiens GN=KRT74 PE=1 SV=1	1.28913	1	2	0	0	543	59.4	7.44								High	0	60	1
Q7RTS7	Keratin, type II cytoskeletal 74 OS=Homo sapiens GN=KRT74 PE=1 SV=2	1.32325	1	2	0	0	529	57.8	7.71								High	0	60	1
F8W1U3	Keratin, type II cytoskeletal 8 (Fragment) OS=Homo sapiens GN=KRT8 PE=1 SV=1	2.42215	1	2	0	0	289	32.5	6.89								High	0	60	1
J3QLC9	Haptoglobin (Fragment) OS=Homo sapiens GN=HP PE=1 SV=1	8.49315	3	3	0	0	365	40.8	5.82								High	0	59	3
F8VV57	Keratin, type II cytoskeletal 5 (Fragment) OS=Homo sapiens GN=KRT5 PE=1 SV=1	8.33333	1	1	0	0	132	12.2	12								High	0	59	1
C9JTG5	Keratin, type I cytoskeletal 15 (Fragment) OS=Homo sapiens GN=KRT15 PE=1 SV=1	4.09091	1	1	0	0	220	24.9	4.68								High	0	55	1
K7EMS3	Keratin, type I cytoskeletal 19 (Fragment) OS=Homo sapiens GN=KRT19 PE=1 SV=1	4.97238	1	1	0	0	181	20.2	4.6								High	0	55	1
A8MT21	Keratin, type I cytoskeletal 15 OS=Homo sapiens GN=KRT15 PE=1 SV=1	3.09278	1	1	0	0	291	32.7	4.78								High	0	55	1
A0A0A0MRD9	Haptoglobin-related protein OS=Homo sapiens GN=HPR PE=1 SV=1	7.47331	2	2	0	0	281	31.5	7.97								High	0	51	2
P00739	Haptoglobin-related protein OS=Homo sapiens GN=HPR PE=2 SV=2	6.03448	2	2	0	0	348	39	7.09								High	0	51	2
H3BS21	Haptoglobin (Fragment) OS=Homo sapiens GN=HP PE=1 SV=1	9.45946	2	2	0	0	222	24.8	6.54								High	0	51	2
O95568	Histidine protein methyltransferase 1 homolog OS=Homo sapiens GN=METTL18 PE=1 SV=1	1.88172	1	1	0	0	372	42.1	6.76								High	0	48	1
P01860	Immunoglobulin heavy constant gamma 3 OS=Homo sapiens GN=IGHG3 PE=1 SV=2	3.97878	2	2	0	0	377	41.3	7.9								High	0	32	2
P01859	Immunoglobulin heavy constant gamma 2 OS=Homo sapiens GN=IGHG2 PE=1 SV=2	2.14724	1	1	0	0	326	35.9	7.59								High	0	32	1
P01861	Immunoglobulin heavy constant gamma 4 OS=Homo sapiens GN=IGHG4 PE=1 SV=1	2.14067	1	1	0	0	327	35.9	7.36								High	0	32	1
A0A0G2JPR0	Complement C4-A OS=Homo sapiens GN=C4A PE=1 SV=1	1.49083	1	1	0	0	1744	192.8	7.03								High	0	28	1
P0C0L4	Complement C4-A OS=Homo sapiens GN=C4A PE=1 SV=2	1.49083	1	1	0	0	1744	192.7	7.08								High	0	28	1
P0C0L5	Complement C4-B OS=Homo sapiens GN=C4B PE=1 SV=2	1.49083	1	1	0	0	1744	192.6	7.27								High	0	28	1
A0A140TA32	Complement C4-A OS=Homo sapiens GN=C4A PE=1 SV=1	1.53121	1	1	0	0	1698	187.6	7.12								High	0	28	1
A0A0G2JL54	Complement C4-B OS=Homo sapiens GN=C4B_2 PE=1 SV=1	1.53121	1	1	0	0	1698	187.6	7.33								High	0	28	1
F5GXS0	Complement C4-B OS=Homo sapiens GN=C4B PE=1 SV=1	1.53121	1	1	0	0	1698	187.6	7.33								High	0	28	1
A0A140TA49	Complement C4-A OS=Homo sapiens GN=C4A PE=1 SV=1	1.53121	1	1	0	0	1698	187.7	7.06								High	0	28	1
A0A140TA29	Complement C4-B OS=Homo sapiens GN=C4B PE=1 SV=1	1.53121	1	1	0	0	1698	187.5	7.33								High	0	28	1
A0A140TA44	Complement C4-A OS=Homo sapiens GN=C4A PE=1 SV=1	1.53121	1	1	0	0	1698	187.5	7.12								High	0	28	1
H0Y4K8	Fibronectin (Fragment) OS=Homo sapiens GN=FN1 PE=1 SV=1	7.88382	1	1	0	0	241	26.5	6.89								High	0	26	1
Q86TJ2	Transcriptional adapter 2-beta OS=Homo sapiens GN=TADA2B PE=1 SV=2	1.66667	1	1	0	0	420	48.4	7.83								Medium	0.023	22	1
V9GY05	Uncharacterized protein (Fragment) OS=Homo sapiens PE=4 SV=1	9.02256	1	1	0	0	133	14.9	9.88								Medium	0.023	21	1
Q96BZ9	TBC1 domain family member 20 OS=Homo sapiens GN=TBC1D20 PE=1 SV=1	11.6625	1	2	0	0	403	45.8	6.86								Medium	0.023	0	1
P57740	Nuclear pore complex protein Nup107 OS=Homo sapiens GN=NUP107 PE=1 SV=1	2.05405	1	1	0	0	925	106.3	5.43								Medium	0.023	0	1
P46013	Proliferation marker protein Ki-67 OS=Homo sapiens GN=MKI67 PE=1 SV=2	0.36855	1	1	0	0	3256	358.5	9.45								Medium	0.023	0	1
C9JBL1	Signal peptidase complex subunit 1 OS=Homo sapiens GN=SPCS1 PE=1 SV=1	61.25	1	1	0	0	80	9.3	9.64								Medium	0.023	0	1
H0YDK4	Protein Hook homolog 3 (Fragment) OS=Homo sapiens GN=HOOK3 PE=1 SV=1	38.7097	1	1	0	0	31	3.4	12.18								Medium	0.023	0	1
O43150	Arf-GAP with SH3 domain, ANK repeat and PH domain-containing protein 2 OS=Homo sapiens GN=ASAP2 PE=1 SV=3	0.795229	1	1	0	0	1006	111.6	6.68								Medium	0.023	0	1
P56539	Caveolin-3 OS=Homo sapiens GN=CAV3 PE=1 SV=1	23.8411	1	1	0	0	151	17.2	5.78								Medium	0.023	0	1
C9J611	Transmembrane 4 L6 family member 1 OS=Homo sapiens GN=TM4SF1 PE=4 SV=1	40.1709	1	1	0	0	117	12.5	4.64								Medium	0.023	0	1

## Sheet: CUSABIO Zonulin IP
Accession	Description	Coverage	# Peptides	# PSMs	# Unique Peptides	# Protein Groups	# AAs	MW [kDa]	calc. pI	Protein FDR Confidence A5	Exp. q-value A5	# Peptides A5	# Cumulative Decoys A5	FDR A5	Confidence A5	|Log Prob| A5	Protein FDR Confidence Mascot	Exp. q-value Mascot	Score Mascot	# Peptides Mascot
P04264	Keratin, type II cytoskeletal 1 OS=Homo sapiens GN=KRT1 PE=1 SV=6	46.2733	35	612	0	0	644	66	8.12	High	0	34	0	0	Green	173.19	High	0	7507	28
P13645	Keratin, type I cytoskeletal 10 OS=Homo sapiens GN=KRT10 PE=1 SV=6	45.8904	31	402	0	0	584	58.8	5.21	High	0	31	0	0	Green	134.64	High	0	4164	26
P35527	Keratin, type I cytoskeletal 9 OS=Homo sapiens GN=KRT9 PE=1 SV=3	33.5474	19	259	0	0	623	62	5.24	High	0	17	0	0	Green	63.83	High	0	2725	15
P35908	Keratin, type II cytoskeletal 2 epidermal OS=Homo sapiens GN=KRT2 PE=1 SV=2	35.0548	23	197	0	0	639	65.4	8	High	0	20	0	0	Green	50.61	High	0	2262	17
H0YA55	Serum albumin (Fragment) OS=Homo sapiens GN=ALB PE=1 SV=1	11.8943	6	104	0	0	454	51.5	6.95	High	0	6	0	0	Green	13.11	High	0	843	4
P02768	Serum albumin OS=Homo sapiens GN=ALB PE=1 SV=2	8.867	6	104	0	0	609	69.3	6.28	High	0	6	0	0	Green	13.11	High	0	843	4
A0A0C4DGB6	Serum albumin OS=Homo sapiens GN=ALB PE=1 SV=1	8.9404	6	104	0	0	604	69.2	6.37	High	0	6	0	0	Green	13.11	High	0	843	4
P00738	Haptoglobin OS=Homo sapiens GN=HP PE=1 SV=1	17.4877	7	37	0	0	406	45.2	6.58	High	0	7	0	0	Green	7.72	High	0	154	2
A0A0C4DGL8	Haptoglobin OS=Homo sapiens GN=HP PE=1 SV=1	20.4611	7	37	0	0	347	38.4	6.74	High	0	7	0	0	Green	7.72	High	0	154	2
H0Y300	Haptoglobin OS=Homo sapiens GN=HP PE=1 SV=4	16.0633	7	37	0	0	442	49.1	6.64	High	0	7	0	0	Green	7.72	High	0	154	2
A0A087WU08	Haptoglobin OS=Homo sapiens GN=HP PE=1 SV=1	25.2669	7	37	0	0	281	31.4	8.29	High	0	7	0	0	Green	7.72	High	0	154	2
J3QR68	Haptoglobin (Fragment) OS=Homo sapiens GN=HP PE=1 SV=1	17.5743	7	37	0	0	404	45	6.58	High	0	7	0	0	Green	7.72	High	0	154	2
P02533	Keratin, type I cytoskeletal 14 OS=Homo sapiens GN=KRT14 PE=1 SV=4	17.5847	9	39	0	0	472	51.5	5.16	High	0	5	0	0	Green	7.41	High	0	458	7
P13646	Keratin, type I cytoskeletal 13 OS=Homo sapiens GN=KRT13 PE=1 SV=4	9.17031	4	15	0	0	458	49.6	4.96	High	0	1	0	0	Green	7.32	High	0	401	4
K7ERE3	Keratin, type I cytoskeletal 13 OS=Homo sapiens GN=KRT13 PE=1 SV=1	10.1205	4	15	0	0	415	45.2	4.81	High	0	1	0	0	Green	7.32	High	0	401	4
P04259	Keratin, type II cytoskeletal 6B OS=Homo sapiens GN=KRT6B PE=1 SV=5	15.9574	11	46	0	0	564	60	8	High	0	3	0	0	Green	5.88	High	0	1286	9
E7EQ64	Trypsin-1 OS=Homo sapiens GN=PRSS1 PE=1 SV=1	10.728	2	35	0	0	261	28.1	7.25	High	0	2	0	0	Green	4.47	Medium	0.025	40	1
P07477	Trypsin-1 OS=Homo sapiens GN=PRSS1 PE=1 SV=1	11.336	2	35	0	0	247	26.5	6.51	High	0	2	0	0	Green	4.47	Medium	0.025	40	1
Q8TF72	Protein Shroom3 OS=Homo sapiens GN=SHROOM3 PE=1 SV=2	0.450902	1	26	0	0	1996	216.7	7.8	High	0	1	0	0	Green	4.14	High	0	105	1
P19013	Keratin, type II cytoskeletal 4 OS=Homo sapiens GN=KRT4 PE=1 SV=4	7.6779	4	25	0	0	534	57.3	6.61	High	0	1	0	0	Green	4.02	High	0	1096	4
P13647	Keratin, type II cytoskeletal 5 OS=Homo sapiens GN=KRT5 PE=1 SV=3	9.15254	7	29	0	0	590	62.3	7.74	High	0	2	0	0	Green	3.84	High	0	633	6
P31151	Protein S100-A7 OS=Homo sapiens GN=S100A7 PE=1 SV=4	18.8119	1	2	0	0	101	11.5	6.77	Medium	0.022	1	1	0.0714286	Yellow	3.03	Medium	0.025	34	1
A0A087WVQ9	Elongation factor 1-alpha 1 OS=Homo sapiens GN=EEF1A1 PE=1 SV=1	2.49433	1	4	0	0	441	47.9	9.03	Medium	0.022	1	1	0.0666667	Yellow	2.96
P68104	Elongation factor 1-alpha 1 OS=Homo sapiens GN=EEF1A1 PE=1 SV=1	2.38095	1	4	0	0	462	50.1	9.01	Medium	0.022	1	1	0.0666667	Yellow	2.96
Q5VTE0	Putative elongation factor 1-alpha-like 3 OS=Homo sapiens GN=EEF1A1P5 PE=5 SV=1	2.38095	1	4	0	0	462	50.2	9.07	Medium	0.022	1	1	0.0666667	Yellow	2.96
Q5VW31	Nuclear factor 1 B-type OS=Homo sapiens GN=NFIB PE=1 SV=1	5.95238	1	20	0	0	168	18.3	9.01	Medium	0.022	1	1	0.0588235	Yellow	2.46
Q5VW27	Nuclear factor 1 OS=Homo sapiens GN=NFIB PE=1 SV=1	2.05339	1	20	0	0	487	54.8	8.57	Medium	0.022	1	1	0.0588235	Yellow	2.46
A0A1B0GWI9	Nuclear factor 1 (Fragment) OS=Homo sapiens GN=NFIB PE=1 SV=1	2.08333	1	20	0	0	480	54	8.65	Medium	0.022	1	1	0.0588235	Yellow	2.46
U3KQE8	Nuclear factor 1 OS=Homo sapiens GN=NFIB PE=1 SV=2	2.40385	1	20	0	0	416	47	8.94	Medium	0.022	1	1	0.0588235	Yellow	2.46
Q5VW26	Nuclear factor 1 OS=Homo sapiens GN=NFIB PE=1 SV=1	1.75439	1	20	0	0	570	63.4	8.66	Medium	0.022	1	1	0.0588235	Yellow	2.46
A0A1B0GU97	Nuclear factor 1 OS=Homo sapiens GN=NFIB PE=1 SV=1	2.09205	1	20	0	0	478	53.8	8.65	Medium	0.022	1	1	0.0588235	Yellow	2.46
A0A1B0GW37	Nuclear factor 1 OS=Homo sapiens GN=NFIB PE=1 SV=1	2.43309	1	20	0	0	411	46.4	8.95	Medium	0.022	1	1	0.0588235	Yellow	2.46
A0A1B0GWB8	Nuclear factor 1 B-type OS=Homo sapiens GN=NFIB PE=1 SV=1	3.24675	1	20	0	0	308	33.8	7.08	Medium	0.022	1	1	0.0588235	Yellow	2.46
A0A1B0GVN4	Nuclear factor 1 B-type OS=Homo sapiens GN=NFIB PE=1 SV=1	2.35849	1	20	0	0	424	46.9	9.19	Medium	0.022	1	1	0.0588235	Yellow	2.46
Q5VW30	Nuclear factor 1 OS=Homo sapiens GN=NFIB PE=1 SV=1	1.78253	1	20	0	0	561	62.6	8.78	Medium	0.022	1	1	0.0588235	Yellow	2.46
A0A1B0GWJ4	Nuclear factor 1 OS=Homo sapiens GN=NFIB PE=1 SV=1	2.24719	1	20	0	0	445	50.3	8.69	Medium	0.022	1	1	0.0588235	Yellow	2.46
O00712	Nuclear factor 1 B-type OS=Homo sapiens GN=NFIB PE=1 SV=2	2.38095	1	20	0	0	420	47.4	8.87	Medium	0.022	1	1	0.0588235	Yellow	2.46
A0A0A0MRX8	Nuclear factor 1 OS=Homo sapiens GN=NFIB PE=1 SV=1	2.24215	1	20	0	0	446	50.3	8.85	Medium	0.022	1	1	0.0588235	Yellow	2.46
Q9Y6V0	Protein piccolo OS=Homo sapiens GN=PCLO PE=1 SV=4	0.17769	1	5	0	0	5065	552.9	6.51	Medium	0.022	1	1	0.0555556	Yellow	2.36
E9PE96	Protein piccolo OS=Homo sapiens GN=PCLO PE=1 SV=1	0.739523	1	5	0	0	1217	136.3	7.9	Medium	0.022	1	1	0.0555556	Yellow	2.36
Q96PE2	Rho guanine nucleotide exchange factor 17 OS=Homo sapiens GN=ARHGEF17 PE=1 SV=1	0.387785	1	8	0	0	2063	221.5	6.29	Medium	0.022		2	0.105263	Red	1.86	High	0	55	1
F8VV32	Lysozyme C OS=Homo sapiens GN=LYZ PE=1 SV=1	11.5385	1	1	0	0	104	11.5	9.07	Medium	0.022	1	2	0.1	Red	1.83
P61626	Lysozyme C OS=Homo sapiens GN=LYZ PE=1 SV=1	8.10811	1	1	0	0	148	16.5	9.16	Medium	0.022	1	2	0.1	Red	1.83
A0A0B4J259	Lysozyme C OS=Homo sapiens GN=LYZ PE=1 SV=1	8.75912	1	1	0	0	137	15.3	8.69	Medium	0.022	1	2	0.1	Red	1.83
P08729	Keratin, type II cytoskeletal 7 OS=Homo sapiens GN=KRT7 PE=1 SV=5	4.26439	3	24	0	0	469	51.4	5.48	Medium	0.022		7	0.241379	Red	0.51	High	0	1079	3
K7EQQ3	Keratin, type I cytoskeletal 9 OS=Homo sapiens GN=KRT9 PE=1 SV=1	34.359	9	66	0	0	390	39.5	5								High	0	2151	9
P05787	Keratin, type II cytoskeletal 8 OS=Homo sapiens GN=KRT8 PE=1 SV=7	4.14079	3	24	0	0	483	53.7	5.59								High	0	1079	3
K7EPT8	Glial fibrillary acidic protein (Fragment) OS=Homo sapiens GN=GFAP PE=1 SV=2	16	2	42	0	0	75	8.4	9.86								High	0	1062	2
A0A1W2PQU7	Glial fibrillary acidic protein (Fragment) OS=Homo sapiens GN=GFAP PE=1 SV=1	37.931	1	20	0	0	29	3.4	4.73								High	0	1047	1
P14136	Glial fibrillary acidic protein OS=Homo sapiens GN=GFAP PE=1 SV=1	2.5463	1	20	0	0	432	49.9	5.52								High	0	1047	1
A0A1W2PR46	Glial fibrillary acidic protein OS=Homo sapiens GN=GFAP PE=1 SV=1	2.17822	1	20	0	0	505	57.3	6.01								High	0	1047	1
K7EJU1	Glial fibrillary acidic protein (Fragment) OS=Homo sapiens GN=GFAP PE=1 SV=1	4.43548	1	20	0	0	248	28.4	5.67								High	0	1047	1
A0A1X7SBR3	Glial fibrillary acidic protein OS=Homo sapiens GN=GFAP PE=1 SV=1	2.33051	1	20	0	0	472	54.2	6.19								High	0	1047	1
A0A1W2PS58	Glial fibrillary acidic protein (Fragment) OS=Homo sapiens GN=GFAP PE=1 SV=1	16.4179	1	20	0	0	67	7.5	9.55								High	0	1047	1
Q6KB66	Keratin, type II cytoskeletal 80 OS=Homo sapiens GN=KRT80 PE=1 SV=2	2.43363	1	20	0	0	452	50.5	5.67								High	0	1047	1
K7EPI4	Glial fibrillary acidic protein (Fragment) OS=Homo sapiens GN=GFAP PE=1 SV=2	8.87097	1	20	0	0	124	14	8.16								High	0	1047	1
A0A1W2PRT3	Glial fibrillary acidic protein (Fragment) OS=Homo sapiens GN=GFAP PE=1 SV=1	3.37423	1	20	0	0	326	37.8	5.05								High	0	1047	1
A0A1X7SCE1	Glial fibrillary acidic protein (Fragment) OS=Homo sapiens GN=GFAP PE=1 SV=1	3.29341	1	20	0	0	334	38.4	5.5								High	0	1047	1
B7WNR0	Serum albumin OS=Homo sapiens GN=ALB PE=1 SV=1	5.66802	3	31	0	0	494	56.2	7.14								High	0	817	3
C9JKR2	Albumin, isoform CRA_k OS=Homo sapiens GN=ALB PE=1 SV=1	6.71463	3	31	0	0	417	47.3	6.35								High	0	817	3
D6RHD5	Serum albumin OS=Homo sapiens GN=ALB PE=1 SV=1	6.10022	3	31	0	0	459	52	6.84								High	0	817	3
A0A087WWT3	Serum albumin OS=Homo sapiens GN=ALB PE=1 SV=1	3.78788	2	30	0	0	396	45.1	6.1								High	0	795	2
Q7Z794	Keratin, type II cytoskeletal 1b OS=Homo sapiens GN=KRT77 PE=1 SV=3	3.63322	3	21	0	0	578	61.9	5.99								High	0	792	3
P02538	Keratin, type II cytoskeletal 6A OS=Homo sapiens GN=KRT6A PE=1 SV=3	9.57447	8	26	0	0	564	60	8								High	0	751	8
P48668	Keratin, type II cytoskeletal 6C OS=Homo sapiens GN=KRT6C PE=1 SV=3	9.57447	8	26	0	0	564	60	8								High	0	751	8
Q5XKE5	Keratin, type II cytoskeletal 79 OS=Homo sapiens GN=KRT79 PE=1 SV=2	6.16822	5	22	0	0	535	57.8	7.2								High	0	614	5
O95678	Keratin, type II cytoskeletal 75 OS=Homo sapiens GN=KRT75 PE=1 SV=2	5.98911	5	22	0	0	551	59.5	7.74								High	0	614	5
H0YI76	Keratin, type II cytoskeletal 5 (Fragment) OS=Homo sapiens GN=KRT5 PE=1 SV=1	11.9403	3	18	0	0	201	23.1	4.97								High	0	582	3
A0A075B6Z2	T-cell receptor alpha joining 56 (Fragment) OS=Homo sapiens GN=TRAJ56 PE=4 SV=1	38.0952	1	69	0	0	21	2.2	10.29								High	0	538	1
Q7Z3Y7	Keratin, type I cytoskeletal 28 OS=Homo sapiens GN=KRT28 PE=1 SV=2	5.38793	3	21	0	0	464	50.5	5.47								High	0	490	3
P08779	Keratin, type I cytoskeletal 16 OS=Homo sapiens GN=KRT16 PE=1 SV=4	7.18816	5	22	0	0	473	51.2	5.05								High	0	432	5
Q01546	Keratin, type II cytoskeletal 2 oral OS=Homo sapiens GN=KRT76 PE=1 SV=2	4.70219	5	15	0	0	638	65.8	8.12								High	0	343	5
K7EMD9	Keratin, type I cytoskeletal 13 (Fragment) OS=Homo sapiens GN=KRT13 PE=1 SV=1	11.5152	3	13	0	0	165	19.2	4.74								High	0	338	3
Q2M2I5	Keratin, type I cytoskeletal 24 OS=Homo sapiens GN=KRT24 PE=1 SV=1	3.42857	2	12	0	0	525	55.1	4.96								High	0	338	2
P12035	Keratin, type II cytoskeletal 3 OS=Homo sapiens GN=KRT3 PE=1 SV=3	3.34395	4	14	0	0	628	64.4	6.48								High	0	324	4
Q7Z3Z0	Keratin, type I cytoskeletal 25 OS=Homo sapiens GN=KRT25 PE=1 SV=1	4	2	14	0	0	450	49.3	5.08								High	0	311	2
Q7Z3Y8	Keratin, type I cytoskeletal 27 OS=Homo sapiens GN=KRT27 PE=1 SV=2	3.92157	2	14	0	0	459	49.8	5.05								High	0	311	2
H0YIN9	Keratin, type II cytoskeletal 5 (Fragment) OS=Homo sapiens GN=KRT5 PE=1 SV=1	6.12245	1	8	0	0	196	22	5.16								High	0	309	1
H0YID6	Keratin, type II cytoskeletal 79 (Fragment) OS=Homo sapiens GN=KRT79 PE=3 SV=1	10.084	2	10	0	0	119	13	4.63								High	0	292	2
Q04695	Keratin, type I cytoskeletal 17 OS=Homo sapiens GN=KRT17 PE=1 SV=2	5.78704	4	14	0	0	432	48.1	5.02								High	0	282	4
K7EPJ9	Keratin, type I cytoskeletal 17 (Fragment) OS=Homo sapiens GN=KRT17 PE=1 SV=1	10.8225	4	14	0	0	231	24.9	4.92								High	0	282	4
P08727	Keratin, type I cytoskeletal 19 OS=Homo sapiens GN=KRT19 PE=1 SV=4	6.25	4	14	0	0	400	44.1	5.14								High	0	282	4
C9JM50	Keratin, type I cytoskeletal 19 (Fragment) OS=Homo sapiens GN=KRT19 PE=1 SV=1	12.7551	4	14	0	0	196	20.8	5.43								High	0	282	4
P19012	Keratin, type I cytoskeletal 15 OS=Homo sapiens GN=KRT15 PE=1 SV=3	5.48246	4	14	0	0	456	49.2	4.77								High	0	282	4
F5GWP8	Keratin, type I cytoskeletal 17 OS=Homo sapiens GN=KRT17 PE=1 SV=2	4.58453	2	11	0	0	349	40.3	4.94								High	0	259	2
P05783	Keratin, type I cytoskeletal 18 OS=Homo sapiens GN=KRT18 PE=1 SV=2	1.62791	1	7	0	0	430	48	5.45								High	0	198	1
C4AM86	Keratin, type I cuticular Ha5 OS=Homo sapiens GN=KRT35 PE=1 SV=1	1.64706	1	7	0	0	425	47.6	4.77								High	0	198	1
O76014	Keratin, type I cuticular Ha7 OS=Homo sapiens GN=KRT37 PE=1 SV=3	1.55902	1	7	0	0	449	49.7	4.96								High	0	198	1
F8VZY9	Keratin, type I cytoskeletal 18 OS=Homo sapiens GN=KRT18 PE=1 SV=1	1.79028	1	7	0	0	391	43.7	5.35								High	0	198	1
Q14525	Keratin, type I cuticular Ha3-II OS=Homo sapiens GN=KRT33B PE=1 SV=3	1.73267	1	7	0	0	404	46.2	4.84								High	0	198	1
Q15323	Keratin, type I cuticular Ha1 OS=Homo sapiens GN=KRT31 PE=1 SV=3	1.68269	1	7	0	0	416	47.2	4.88								High	0	198	1
O76013	Keratin, type I cuticular Ha6 OS=Homo sapiens GN=KRT36 PE=1 SV=1	1.49893	1	7	0	0	467	52.2	4.94								High	0	198	1
Q92764	Keratin, type I cuticular Ha5 OS=Homo sapiens GN=KRT35 PE=1 SV=5	1.53846	1	7	0	0	455	50.3	4.91								High	0	198	1
Q14532	Keratin, type I cuticular Ha2 OS=Homo sapiens GN=KRT32 PE=2 SV=3	1.5625	1	7	0	0	448	50.3	4.84								High	0	198	1
O76015	Keratin, type I cuticular Ha8 OS=Homo sapiens GN=KRT38 PE=1 SV=3	1.53509	1	7	0	0	456	50.4	4.84								High	0	198	1
Q7Z3Y9	Keratin, type I cytoskeletal 26 OS=Homo sapiens GN=KRT26 PE=1 SV=2	1.92308	1	8	0	0	468	51.9	4.92								High	0	168	1
H3BS21	Haptoglobin (Fragment) OS=Homo sapiens GN=HP PE=1 SV=1	11.7117	2	6	0	0	222	24.8	6.54								High	0	154	2
J3QLC9	Haptoglobin (Fragment) OS=Homo sapiens GN=HP PE=1 SV=1	7.12329	2	6	0	0	365	40.8	5.82								High	0	154	2
P00739	Haptoglobin-related protein OS=Homo sapiens GN=HPR PE=2 SV=2	3.44828	1	5	0	0	348	39	7.09								High	0	144	1
A0A0A0MRD9	Haptoglobin-related protein OS=Homo sapiens GN=HPR PE=1 SV=1	4.27046	1	5	0	0	281	31.5	7.97								High	0	144	1
K7EMS3	Keratin, type I cytoskeletal 19 (Fragment) OS=Homo sapiens GN=KRT19 PE=1 SV=1	4.97238	1	4	0	0	181	20.2	4.6								High	0	80	1
C9JTG5	Keratin, type I cytoskeletal 15 (Fragment) OS=Homo sapiens GN=KRT15 PE=1 SV=1	4.09091	1	4	0	0	220	24.9	4.68								High	0	80	1
A8MT21	Keratin, type I cytoskeletal 15 OS=Homo sapiens GN=KRT15 PE=1 SV=1	3.09278	1	4	0	0	291	32.7	4.78								High	0	80	1
F8W0C6	Keratin, type II cytoskeletal 5 (Fragment) OS=Homo sapiens GN=KRT5 PE=1 SV=8	5.05618	2	4	0	0	178	20.5	6.83								High	0	57	2
Q86Y46	Keratin, type II cytoskeletal 73 OS=Homo sapiens GN=KRT73 PE=1 SV=1	1.66667	2	4	0	0	540	58.9	7.23								High	0	57	2
F8W1U3	Keratin, type II cytoskeletal 8 (Fragment) OS=Homo sapiens GN=KRT8 PE=1 SV=1	3.11419	2	4	0	0	289	32.5	6.89								High	0	57	2
F8VUG2	Keratin, type II cytoskeletal 8 (Fragment) OS=Homo sapiens GN=KRT8 PE=1 SV=1	3.2967	2	4	0	0	273	30.9	5.25								High	0	57	2
Q7RTS7	Keratin, type II cytoskeletal 74 OS=Homo sapiens GN=KRT74 PE=1 SV=2	1.70132	2	4	0	0	529	57.8	7.71								High	0	57	2
F8W1S1	Keratin, type II cytoskeletal 74 OS=Homo sapiens GN=KRT74 PE=1 SV=1	1.65746	2	4	0	0	543	59.4	7.44								High	0	57	2
Q9NSB2	Keratin, type II cuticular Hb4 OS=Homo sapiens GN=KRT84 PE=2 SV=2	1.5	2	4	0	0	600	64.8	7.56								High	0	57	2
Q3SY84	Keratin, type II cytoskeletal 71 OS=Homo sapiens GN=KRT71 PE=1 SV=3	1.72084	2	4	0	0	523	57.3	6.61								High	0	57	2
Q14CN4	Keratin, type II cytoskeletal 72 OS=Homo sapiens GN=KRT72 PE=1 SV=2	1.76125	2	4	0	0	511	55.8	6.89								High	0	57	2
Q99456	Keratin, type I cytoskeletal 12 OS=Homo sapiens GN=KRT12 PE=1 SV=1	1.82186	2	3	0	0	494	53.5	4.78								High	0	45	2
H7C013	Serum albumin (Fragment) OS=Homo sapiens GN=ALB PE=1 SV=1	3.5533	1	1	0	0	197	22.8	6.34								High	0	44	1
H0YHD9	Keratin, type II cytoskeletal 72 (Fragment) OS=Homo sapiens GN=KRT72 PE=1 SV=1	4.8951	1	2	0	0	143	14.6	10.65								Medium	0.025	41	1
F8VS61	Keratin, type II cytoskeletal 1b OS=Homo sapiens GN=KRT77 PE=1 SV=1	2.82258	1	2	0	0	248	25.4	8.69								Medium	0.025	41	1
H0Y8D1	Trypsin-1 (Fragment) OS=Homo sapiens GN=PRSS1 PE=1 SV=1	14.0845	1	5	0	0	142	15.4	7.27								Medium	0.025	40	1
P07478	Trypsin-2 OS=Homo sapiens GN=PRSS2 PE=1 SV=1	8.09717	1	5	0	0	247	26.5	4.92								Medium	0.025	40	1
A0A0J9YYC8	Trypsin-2 OS=Homo sapiens GN=PRSS2 PE=1 SV=1	8.09717	1	5	0	0	247	26.4	4.92								Medium	0.025	40	1
Q8NHM4	Putative trypsin-6 OS=Homo sapiens GN=PRSS3P2 PE=5 SV=2	8.09717	1	5	0	0	247	26.5	6.01								Medium	0.025	40	1
A6XMV9	Protease serine 2 preproprotein OS=Homo sapiens GN=PRSS2 PE=1 SV=1	7.66284	1	5	0	0	261	28	5.14								Medium	0.025	40	1
A6XMV8	Protease serine 2 preproprotein OS=Homo sapiens GN=PRSS2 PE=1 SV=1	8.13008	1	5	0	0	246	26.7	5.14								Medium	0.025	40	1
F8VV57	Keratin, type II cytoskeletal 5 (Fragment) OS=Homo sapiens GN=KRT5 PE=1 SV=1	8.33333	1	1	0	0	132	12.2	12								Medium	0.025	35	1
P62805	Histone H4 OS=Homo sapiens GN=HIST1H4A PE=1 SV=2	7.76699	1	1	0	0	103	11.4	11.36								Medium	0.025	28	1
A6NM62	Leucine-rich repeat-containing protein 53 OS=Homo sapiens GN=LRRC53 PE=4 SV=2	1.52366	1	1	0	0	1247	140.7	7.91								Medium	0.025	15	1
F5H7V0	Armadillo repeat-containing protein 6 (Fragment) OS=Homo sapiens GN=ARMC6 PE=1 SV=1	46.6667	1	1	0	0	30	3.4	4.32								Medium	0.025	0	1
P12004	Proliferating cell nuclear antigen OS=Homo sapiens GN=PCNA PE=1 SV=1	6.13027	1	1	0	0	261	28.8	4.69								Medium	0.025	0	1
Q06136	3-ketodihydrosphingosine reductase OS=Homo sapiens GN=KDSR PE=1 SV=1	6.62651	1	1	0	0	332	36.2	7.12								Medium	0.025	0	1
O15446	DNA-directed RNA polymerase I subunit RPA34 OS=Homo sapiens GN=CD3EAP PE=1 SV=1	1.17647	1	1	0	0	510	55	8.51								Medium	0.025	0	1
Q9HD64	X antigen family member 1 OS=Homo sapiens GN=XAGE1A PE=1 SV=3	7.40741	1	1	0	0	81	9.1	9.58								Medium	0.025	0	1
Q9H5Z1	Probable ATP-dependent RNA helicase DHX35 OS=Homo sapiens GN=DHX35 PE=1 SV=2	2.27596	1	2	0	0	703	78.9	8.59								Medium	0.025	0	1
Q6IEV9	Olfactory receptor 4C11 OS=Homo sapiens GN=OR4C11 PE=2 SV=1	13.2258	1	1	0	0	310	35	8.85								Medium	0.025	0	1
A0A1B0GTD5	Testis-expressed protein 49 OS=Homo sapiens GN=TEX49 PE=4 SV=1	11.4504	1	6	0	0	131	15.6	9.54								Medium	0.025	0	1
Q7Z5Y6	Bone morphogenetic protein 8A OS=Homo sapiens GN=BMP8A PE=2 SV=2	2.23881	1	1	0	0	402	44.8	8.76								Medium	0.025	0	1
P41594	Metabotropic glutamate receptor 5 OS=Homo sapiens GN=GRM5 PE=1 SV=2	0.990099	1	1	0	0	1212	132.4	7.78								Medium	0.025	0	1
P34820	Bone morphogenetic protein 8B OS=Homo sapiens GN=BMP8B PE=2 SV=2	2.23881	1	1	0	0	402	44.7	8.41								Medium	0.025	0	1
K7EQS7	3-ketodihydrosphingosine reductase (Fragment) OS=Homo sapiens GN=KDSR PE=1 SV=1	14.1935	1	1	0	0	155	16.8	6.52								Medium	0.025	0	1
Q5THQ7	Probable ATP-dependent RNA helicase DHX35 (Fragment) OS=Homo sapiens GN=DHX35 PE=1 SV=1	9.58084	1	2	0	0	167	19.3	9.54								Medium	0.025	0	1
H0YDQ3	LIM domain only protein 7 (Fragment) OS=Homo sapiens GN=LMO7 PE=1 SV=1	4.45205	1	1	0	0	292	34.3	4.83								Medium	0.025	0	1

## Sheet: Neg Ctrl Cusabio IP
Accession	Description	Coverage	# Peptides	# PSMs	# Unique Peptides	# Protein Groups	# AAs	MW [kDa]	calc. pI	Protein FDR Confidence A5	Exp. q-value A5	# Peptides A5	# Cumulative Decoys A5	FDR A5	Confidence A5	|Log Prob| A5	Protein FDR Confidence Mascot	Exp. q-value Mascot	Score Mascot	# Peptides Mascot
P13645	Keratin, type I cytoskeletal 10 OS=Homo sapiens GN=KRT10 PE=1 SV=6	47.774	37	432	0	0	584	58.8	5.21	High	0	37	0	0	Green	211.73	High	0	4472	31
P04264	Keratin, type II cytoskeletal 1 OS=Homo sapiens GN=KRT1 PE=1 SV=6	52.6398	39	663	0	0	644	66	8.12	High	0	39	0	0	Green	202.36	High	0	6386	32
P35908	Keratin, type II cytoskeletal 2 epidermal OS=Homo sapiens GN=KRT2 PE=1 SV=2	44.1315	32	246	0	0	639	65.4	8	High	0	30	0	0	Green	110.03	High	0	2751	25
P35527	Keratin, type I cytoskeletal 9 OS=Homo sapiens GN=KRT9 PE=1 SV=3	48.6356	22	160	0	0	623	62	5.24	High	0	21	0	0	Green	86.54	High	0	1443	20
P02452	Collagen alpha-1(I) chain OS=Homo sapiens GN=COL1A1 PE=1 SV=5	7.9235	8	48	0	0	1464	138.9	5.8	High	0	8	0	0	Green	31.76	High	0	389	5
P02768	Serum albumin OS=Homo sapiens GN=ALB PE=1 SV=2	8.21018	6	117	0	0	609	69.3	6.28	High	0	6	0	0	Green	16.2	High	0	998	4
H0YA55	Serum albumin (Fragment) OS=Homo sapiens GN=ALB PE=1 SV=1	11.0132	6	117	0	0	454	51.5	6.95	High	0	6	0	0	Green	16.2	High	0	998	4
A0A0C4DGB6	Serum albumin OS=Homo sapiens GN=ALB PE=1 SV=1	8.27815	6	117	0	0	604	69.2	6.37	High	0	6	0	0	Green	16.2	High	0	998	4
P02533	Keratin, type I cytoskeletal 14 OS=Homo sapiens GN=KRT14 PE=1 SV=4	21.3983	11	31	0	0	472	51.5	5.16	High	0	7	0	0	Green	11.28	High	0	391	8
P13647	Keratin, type II cytoskeletal 5 OS=Homo sapiens GN=KRT5 PE=1 SV=3	13.8983	12	42	0	0	590	62.3	7.74	High	0	6	0	0	Green	11.21	High	0	1005	9
P81605	Dermcidin OS=Homo sapiens GN=DCD PE=1 SV=2	25.4545	3	9	0	0	110	11.3	6.54	High	0	3	0	0	Green	9.02	High	0	101	2
P02538	Keratin, type II cytoskeletal 6A OS=Homo sapiens GN=KRT6A PE=1 SV=3	15.6028	11	40	0	0	564	60	8	High	0	4	0	0	Green	8.91	High	0	1058	9
H0Y300	Haptoglobin OS=Homo sapiens GN=HP PE=1 SV=4	8.82353	4	8	0	0	442	49.1	6.64	High	0	4	0	0	Green	6.91	Medium	0.026	40	2
A0A087WTA8	Collagen alpha-2(I) chain OS=Homo sapiens GN=COL1A2 PE=1 SV=1	1.39296	2	4	0	0	1364	129.1	9.01	High	0	2	0	0	Green	6
P08123	Collagen alpha-2(I) chain OS=Homo sapiens GN=COL1A2 PE=1 SV=7	1.39092	2	4	0	0	1366	129.2	8.95	High	0	2	0	0	Green	6
A0A0J9YYC8	Trypsin-2 OS=Homo sapiens GN=PRSS2 PE=1 SV=1	8.09717	1	9	0	0	247	26.4	4.92	High	0	1	0	0	Green	4.96	High	0	74	1
H0Y8D1	Trypsin-1 (Fragment) OS=Homo sapiens GN=PRSS1 PE=1 SV=1	14.0845	1	9	0	0	142	15.4	7.27	High	0	1	0	0	Green	4.96	High	0	74	1
P07478	Trypsin-2 OS=Homo sapiens GN=PRSS2 PE=1 SV=1	8.09717	1	9	0	0	247	26.5	4.92	High	0	1	0	0	Green	4.96	High	0	74	1
A6XMV8	Protease serine 2 preproprotein OS=Homo sapiens GN=PRSS2 PE=1 SV=1	8.13008	1	9	0	0	246	26.7	5.14	High	0	1	0	0	Green	4.96	High	0	74	1
E7EQ64	Trypsin-1 OS=Homo sapiens GN=PRSS1 PE=1 SV=1	7.66284	1	9	0	0	261	28.1	7.25	High	0	1	0	0	Green	4.96	High	0	74	1
P07477	Trypsin-1 OS=Homo sapiens GN=PRSS1 PE=1 SV=1	8.09717	1	9	0	0	247	26.5	6.51	High	0	1	0	0	Green	4.96	High	0	74	1
A6XMV9	Protease serine 2 preproprotein OS=Homo sapiens GN=PRSS2 PE=1 SV=1	7.66284	1	9	0	0	261	28	5.14	High	0	1	0	0	Green	4.96	High	0	74	1
Q8NHM4	Putative trypsin-6 OS=Homo sapiens GN=PRSS3P2 PE=5 SV=2	8.09717	1	9	0	0	247	26.5	6.01	High	0	1	0	0	Green	4.96	High	0	74	1
Q68CL5	Tubulin polyglutamylase complex subunit 2 OS=Homo sapiens GN=TPGS2 PE=2 SV=2	5	1	3	0	0	300	33.3	6.73	High	0	1	0	0	Green	4.02
P02461	Collagen alpha-1(III) chain OS=Homo sapiens GN=COL3A1 PE=1 SV=4	0.750341	1	2	0	0	1466	138.5	6.61	Medium	0.016	1	1	0.0666667	Yellow	3.83	Medium	0.026	38	1
P62805	Histone H4 OS=Homo sapiens GN=HIST1H4A PE=1 SV=2	9.70874	1	2	0	0	103	11.4	11.36	Medium	0.016	1	1	0.0625	Yellow	3.8	Medium	0.026	24	1
O60814	Histone H2B type 1-K OS=Homo sapiens GN=HIST1H2BK PE=1 SV=3	7.14286	1	1	0	0	126	13.9	10.32	Medium	0.016	1	1	0.0588235	Yellow	3.37
P57053	Histone H2B type F-S OS=Homo sapiens GN=H2BFS PE=1 SV=2	7.14286	1	1	0	0	126	13.9	10.37	Medium	0.016	1	1	0.0588235	Yellow	3.37
Q5QNW6	Histone H2B type 2-F OS=Homo sapiens GN=HIST2H2BF PE=1 SV=3	7.14286	1	1	0	0	126	13.9	10.32	Medium	0.016	1	1	0.0588235	Yellow	3.37
Q99880	Histone H2B type 1-L OS=Homo sapiens GN=HIST1H2BL PE=1 SV=3	7.14286	1	1	0	0	126	f	10.32	Medium	0.016	1	1	0.0588235	Yellow	3.37
Q99879	Histone H2B type 1-M OS=Homo sapiens GN=HIST1H2BM PE=1 SV=3	7.14286	1	1	0	0	126	14	10.32	Medium	0.016	1	1	0.0588235	Yellow	3.37
P58876	Histone H2B type 1-D OS=Homo sapiens GN=HIST1H2BD PE=1 SV=2	7.14286	1	1	0	0	126	13.9	10.32	Medium	0.016	1	1	0.0588235	Yellow	3.37
Q93079	Histone H2B type 1-H OS=Homo sapiens GN=HIST1H2BH PE=1 SV=3	7.14286	1	1	0	0	126	13.9	10.32	Medium	0.016	1	1	0.0588235	Yellow	3.37
Q99877	Histone H2B type 1-N OS=Homo sapiens GN=HIST1H2BN PE=1 SV=3	7.14286	1	1	0	0	126	13.9	10.32	Medium	0.016	1	1	0.0588235	Yellow	3.37
U3KQK0	Histone H2B OS=Homo sapiens GN=HIST1H2BN PE=1 SV=1	5.42169	1	1	0	0	166	18.8	10.54	Medium	0.016	1	1	0.0588235	Yellow	3.37
P62807	Histone H2B type 1-C/E/F/G/I OS=Homo sapiens GN=HIST1H2BC PE=1 SV=4	7.14286	1	1	0	0	126	13.9	10.32	Medium	0.016	1	1	0.0588235	Yellow	3.37
P10809	60 kDa heat shock protein, mitochondrial OS=Homo sapiens GN=HSPD1 PE=1 SV=2	4.363	1	1	0	0	573	61	5.87	Medium	0.016	1	1	0.0555556	Yellow	3.19
A0A087WV01	Elongation factor 1-alpha OS=Homo sapiens GN=EEF1A1 PE=1 SV=1	6.80751	1	3	0	0	426	46.3	7.66	Medium	0.016	1	1	0.0526316	Yellow	3.05	Medium	0.026	35	1
A0A087WVQ9	Elongation factor 1-alpha 1 OS=Homo sapiens GN=EEF1A1 PE=1 SV=1	6.57596	1	3	0	0	441	47.9	9.03	Medium	0.016	1	1	0.0526316	Yellow	3.05	Medium	0.026	35	1
P68104	Elongation factor 1-alpha 1 OS=Homo sapiens GN=EEF1A1 PE=1 SV=1	6.27706	1	3	0	0	462	50.1	9.01	Medium	0.016	1	1	0.0526316	Yellow	3.05	Medium	0.026	35	1
Q5VTE0	Putative elongation factor 1-alpha-like 3 OS=Homo sapiens GN=EEF1A1P5 PE=5 SV=1	6.27706	1	3	0	0	462	50.2	9.07	Medium	0.016	1	1	0.0526316	Yellow	3.05	Medium	0.026	35	1
Q05639	Elongation factor 1-alpha 2 OS=Homo sapiens GN=EEF1A2 PE=1 SV=1	6.2635	1	3	0	0	463	50.4	9.03	Medium	0.016	1	1	0.0526316	Yellow	3.05	Medium	0.026	35	1
P01860	Immunoglobulin heavy constant gamma 3 OS=Homo sapiens GN=IGHG3 PE=1 SV=2	2.12202	1	5	0	0	377	41.3	7.9	Medium	0.016	1	1	0.05	Yellow	2.87	Medium	0.026	46	1
A0A0A0MS07	Immunoglobulin heavy constant gamma 1 (Fragment) OS=Homo sapiens GN=IGHG1 PE=1 SV=1	2.71186	1	5	0	0	295	32	8.03	Medium	0.016	1	1	0.05	Yellow	2.87	Medium	0.026	46	1
P01857	Immunoglobulin heavy constant gamma 1 OS=Homo sapiens GN=IGHG1 PE=1 SV=1	2.42424	1	5	0	0	330	36.1	8.19	Medium	0.016	1	1	0.05	Yellow	2.87	Medium	0.026	46	1
A0A0A0MS08	Immunoglobulin heavy constant gamma 1 (Fragment) OS=Homo sapiens GN=IGHG1 PE=1 SV=1	2.00501	1	5	0	0	399	43.9	6.96	Medium	0.016	1	1	0.05	Yellow	2.87	Medium	0.026	46	1
Q8TF72	Protein Shroom3 OS=Homo sapiens GN=SHROOM3 PE=1 SV=2	0.450902	1	1	0	0	1996	216.7	7.8	Medium	0.016	1	2	0.0952381	Red	2.42
B4DNK4	Pyruvate kinase OS=Homo sapiens GN=PKM PE=1 SV=1	3.50109	1	2	0	0	457	49.9	7.83	Medium	0.016	1	2	0.0909091	Red	2.1	Medium	0.026	0	1
H3BTN5	Pyruvate kinase (Fragment) OS=Homo sapiens GN=PKM PE=1 SV=1	3.29897	1	2	0	0	485	53	6.84	Medium	0.016	1	2	0.0909091	Red	2.1	Medium	0.026	0	1
P14618	Pyruvate kinase PKM OS=Homo sapiens GN=PKM PE=1 SV=4	3.01318	1	2	0	0	531	57.9	7.84	Medium	0.016	1	2	0.0909091	Red	2.1	Medium	0.026	0	1
H3BQ34	Pyruvate kinase OS=Homo sapiens GN=PKM PE=1 SV=1	5.69395	1	2	0	0	281	30.7	6.95	Medium	0.016	1	2	0.0909091	Red	2.1	Medium	0.026	0	1
H3BR70	Pyruvate kinase OS=Homo sapiens GN=PKM PE=1 SV=1	4.37158	1	2	0	0	366	40.2	8.03	Medium	0.016	1	2	0.0909091	Red	2.1	Medium	0.026	0	1
Q9Y6V0	Protein piccolo OS=Homo sapiens GN=PCLO PE=1 SV=4	0.17769	1	6	0	0	5065	552.9	6.51	Medium	0.016	1	2	0.0869565	Red	1.9	Medium	0.026	47	1
E9PE96	Protein piccolo OS=Homo sapiens GN=PCLO PE=1 SV=1	0.739523	1	6	0	0	1217	136.3	7.9	Medium	0.016	1	2	0.0869565	Red	1.9	Medium	0.026	47	1
Q96PE2	Rho guanine nucleotide exchange factor 17 OS=Homo sapiens GN=ARHGEF17 PE=1 SV=1	0.387785	1	5	0	0	2063	221.5	6.29	Medium	0.016		2	0.0833333	Red	1.84	Medium	0.026	47	1
Q8N2C7	Protein unc-80 homolog OS=Homo sapiens GN=UNC80 PE=1 SV=2	0.552486	1	1	0	0	3258	363.2	6.86	Medium	0.016	1	3	0.12	Red	1.56
Q5VZ46	Uncharacterized protein KIAA1614 OS=Homo sapiens GN=KIAA1614 PE=2 SV=3	1.59664	1	1	0	0	1190	126.5	8.82	Medium	0.016	1	3	0.103448	Red	1.23
A0A1W2PPL5	Uncharacterized protein KIAA1614 (Fragment) OS=Homo sapiens GN=KIAA1614 PE=1 SV=1	9.54774	1	1	0	0	199	21	10.2	Medium	0.016	1	3	0.103448	Red	1.23
P04259	Keratin, type II cytoskeletal 6B OS=Homo sapiens GN=KRT6B PE=1 SV=5	9.21986	8	59	0	0	564	60	8	Medium	0.016		9	0.236842	Red	0.62	High	0	1374	8
Q06136	3-ketodihydrosphingosine reductase OS=Homo sapiens GN=KDSR PE=1 SV=1	6.62651	1	1	0	0	332	36.2	7.12	Medium	0.016	1	11	0.261905	Red	0.54
K7EQS7	3-ketodihydrosphingosine reductase (Fragment) OS=Homo sapiens GN=KDSR PE=1 SV=1	14.1935	1	1	0	0	155	16.8	6.52	Medium	0.016	1	11	0.261905	Red	0.54
P08779	Keratin, type I cytoskeletal 16 OS=Homo sapiens GN=KRT16 PE=1 SV=4	12.4736	8	15	0	0	473	51.2	5.05	Medium	0.016		12	0.272727	Red	0.5	High	0	337	8
P48668	Keratin, type II cytoskeletal 6C OS=Homo sapiens GN=KRT6C PE=1 SV=3	10.8156	9	35	0	0	564	60	8								High	0	1058	9
K7EQQ3	Keratin, type I cytoskeletal 9 OS=Homo sapiens GN=KRT9 PE=1 SV=1	41.5385	12	35	0	0	390	39.5	5								High	0	1013	12
P19013	Keratin, type II cytoskeletal 4 OS=Homo sapiens GN=KRT4 PE=1 SV=4	5.05618	3	23	0	0	534	57.3	6.61								High	0	1008	3
P05787	Keratin, type II cytoskeletal 8 OS=Homo sapiens GN=KRT8 PE=1 SV=7	4.14079	3	23	0	0	483	53.7	5.59								High	0	998	3
P08729	Keratin, type II cytoskeletal 7 OS=Homo sapiens GN=KRT7 PE=1 SV=5	4.26439	3	23	0	0	469	51.4	5.48								High	0	998	3
Q5XKE5	Keratin, type II cytoskeletal 79 OS=Homo sapiens GN=KRT79 PE=1 SV=2	8.41121	7	28	0	0	535	57.8	7.2								High	0	914	7
O95678	Keratin, type II cytoskeletal 75 OS=Homo sapiens GN=KRT75 PE=1 SV=2	7.80399	6	27	0	0	551	59.5	7.74								High	0	907	6
K7EPT8	Glial fibrillary acidic protein (Fragment) OS=Homo sapiens GN=GFAP PE=1 SV=2	14.6667	2	39	0	0	75	8.4	9.86								High	0	905	2
A0A1X7SCE1	Glial fibrillary acidic protein (Fragment) OS=Homo sapiens GN=GFAP PE=1 SV=1	3.29341	1	19	0	0	334	38.4	5.5								High	0	905	1
K7EJU1	Glial fibrillary acidic protein (Fragment) OS=Homo sapiens GN=GFAP PE=1 SV=1	4.43548	1	19	0	0	248	28.4	5.67								High	0	905	1
A0A1W2PS58	Glial fibrillary acidic protein (Fragment) OS=Homo sapiens GN=GFAP PE=1 SV=1	16.4179	1	19	0	0	67	7.5	9.55								High	0	905	1
A0A1W2PQU7	Glial fibrillary acidic protein (Fragment) OS=Homo sapiens GN=GFAP PE=1 SV=1	37.931	1	19	0	0	29	3.4	4.73								High	0	905	1
A0A1W2PRT3	Glial fibrillary acidic protein (Fragment) OS=Homo sapiens GN=GFAP PE=1 SV=1	3.37423	1	19	0	0	326	37.8	5.05								High	0	905	1
Q6KB66	Keratin, type II cytoskeletal 80 OS=Homo sapiens GN=KRT80 PE=1 SV=2	2.43363	1	19	0	0	452	50.5	5.67								High	0	905	1
K7EPI4	Glial fibrillary acidic protein (Fragment) OS=Homo sapiens GN=GFAP PE=1 SV=2	8.87097	1	19	0	0	124	14	8.16								High	0	905	1
A0A1W2PR46	Glial fibrillary acidic protein OS=Homo sapiens GN=GFAP PE=1 SV=1	2.17822	1	19	0	0	505	57.3	6.01								High	0	905	1
A0A1X7SBR3	Glial fibrillary acidic protein OS=Homo sapiens GN=GFAP PE=1 SV=1	2.33051	1	19	0	0	472	54.2	6.19								High	0	905	1
P14136	Glial fibrillary acidic protein OS=Homo sapiens GN=GFAP PE=1 SV=1	2.5463	1	19	0	0	432	49.9	5.52								High	0	905	1
B7WNR0	Serum albumin OS=Homo sapiens GN=ALB PE=1 SV=1	4.45344	3	35	0	0	494	56.2	7.14								High	0	892	3
D6RHD5	Serum albumin OS=Homo sapiens GN=ALB PE=1 SV=1	4.79303	3	35	0	0	459	52	6.84								High	0	892	3
C9JKR2	Albumin, isoform CRA_k OS=Homo sapiens GN=ALB PE=1 SV=1	5.27578	3	35	0	0	417	47.3	6.35								High	0	892	3
A0A075B6Z2	T-cell receptor alpha joining 56 (Fragment) OS=Homo sapiens GN=TRAJ56 PE=4 SV=1	38.0952	1	88	0	0	21	2.2	10.29								High	0	884	1
A0A087WWT3	Serum albumin OS=Homo sapiens GN=ALB PE=1 SV=1	3.78788	2	32	0	0	396	45.1	6.1								High	0	865	2
H0YI76	Keratin, type II cytoskeletal 5 (Fragment) OS=Homo sapiens GN=KRT5 PE=1 SV=1	16.4179	5	24	0	0	201	23.1	4.97								High	0	823	5
Q01546	Keratin, type II cytoskeletal 2 oral OS=Homo sapiens GN=KRT76 PE=1 SV=2	6.58307	7	23	0	0	638	65.8	8.12								High	0	730	7
P12035	Keratin, type II cytoskeletal 3 OS=Homo sapiens GN=KRT3 PE=1 SV=3	5.25478	6	21	0	0	628	64.4	6.48								High	0	668	6
H0YID6	Keratin, type II cytoskeletal 79 (Fragment) OS=Homo sapiens GN=KRT79 PE=3 SV=1	20.1681	4	17	0	0	119	13	4.63								High	0	576	4
Q7Z3Y7	Keratin, type I cytoskeletal 28 OS=Homo sapiens GN=KRT28 PE=1 SV=2	5.38793	3	15	0	0	464	50.5	5.47								High	0	372	3
H0YIN9	Keratin, type II cytoskeletal 5 (Fragment) OS=Homo sapiens GN=KRT5 PE=1 SV=1	10.7143	3	9	0	0	196	22	5.16								High	0	309	3
K7EPJ9	Keratin, type I cytoskeletal 17 (Fragment) OS=Homo sapiens GN=KRT17 PE=1 SV=1	10.8225	4	10	0	0	231	24.9	4.92								High	0	279	4
C9JM50	Keratin, type I cytoskeletal 19 (Fragment) OS=Homo sapiens GN=KRT19 PE=1 SV=1	12.7551	4	10	0	0	196	20.8	5.43								High	0	279	4
Q04695	Keratin, type I cytoskeletal 17 OS=Homo sapiens GN=KRT17 PE=1 SV=2	8.33333	6	12	0	0	432	48.1	5.02								High	0	279	6
P19012	Keratin, type I cytoskeletal 15 OS=Homo sapiens GN=KRT15 PE=1 SV=3	7.89474	6	12	0	0	456	49.2	4.77								High	0	279	6
P08727	Keratin, type I cytoskeletal 19 OS=Homo sapiens GN=KRT19 PE=1 SV=4	8.5	5	11	0	0	400	44.1	5.14								High	0	279	5
Q7Z794	Keratin, type II cytoskeletal 1b OS=Homo sapiens GN=KRT77 PE=1 SV=3	3.63322	3	9	0	0	578	61.9	5.99								High	0	273	3
Q7Z3Z0	Keratin, type I cytoskeletal 25 OS=Homo sapiens GN=KRT25 PE=1 SV=1	4	2	11	0	0	450	49.3	5.08								High	0	269	2
Q7Z3Y8	Keratin, type I cytoskeletal 27 OS=Homo sapiens GN=KRT27 PE=1 SV=2	3.92157	2	11	0	0	459	49.8	5.05								High	0	269	2
P13646	Keratin, type I cytoskeletal 13 OS=Homo sapiens GN=KRT13 PE=1 SV=4	6.55022	5	12	0	0	458	49.6	4.96								High	0	263	5
K7ERE3	Keratin, type I cytoskeletal 13 OS=Homo sapiens GN=KRT13 PE=1 SV=1	7.22892	5	12	0	0	415	45.2	4.81								High	0	263	5
K7EMD9	Keratin, type I cytoskeletal 13 (Fragment) OS=Homo sapiens GN=KRT13 PE=1 SV=1	11.5152	3	10	0	0	165	19.2	4.74								High	0	263	3
Q2M2I5	Keratin, type I cytoskeletal 24 OS=Homo sapiens GN=KRT24 PE=1 SV=1	3.42857	2	6	0	0	525	55.1	4.96								High	0	216	2
Q99456	Keratin, type I cytoskeletal 12 OS=Homo sapiens GN=KRT12 PE=1 SV=1	1.82186	2	5	0	0	494	53.5	4.78								High	0	158	2
F5GWP8	Keratin, type I cytoskeletal 17 OS=Homo sapiens GN=KRT17 PE=1 SV=2	7.73639	4	7	0	0	349	40.3	4.94								High	0	142	4
F8W0C6	Keratin, type II cytoskeletal 5 (Fragment) OS=Homo sapiens GN=KRT5 PE=1 SV=8	10.1124	3	6	0	0	178	20.5	6.83								High	0	131	3
Q92764	Keratin, type I cuticular Ha5 OS=Homo sapiens GN=KRT35 PE=1 SV=5	1.53846	1	4	0	0	455	50.3	4.91								High	0	125	1
O76013	Keratin, type I cuticular Ha6 OS=Homo sapiens GN=KRT36 PE=1 SV=1	1.49893	1	4	0	0	467	52.2	4.94								High	0	125	1
F8VZY9	Keratin, type I cytoskeletal 18 OS=Homo sapiens GN=KRT18 PE=1 SV=1	1.79028	1	4	0	0	391	43.7	5.35								High	0	125	1
P05783	Keratin, type I cytoskeletal 18 OS=Homo sapiens GN=KRT18 PE=1 SV=2	1.62791	1	4	0	0	430	48	5.45								High	0	125	1
C4AM86	Keratin, type I cuticular Ha5 OS=Homo sapiens GN=KRT35 PE=1 SV=1	1.64706	1	4	0	0	425	47.6	4.77								High	0	125	1
Q15323	Keratin, type I cuticular Ha1 OS=Homo sapiens GN=KRT31 PE=1 SV=3	1.68269	1	4	0	0	416	47.2	4.88								High	0	125	1
Q14532	Keratin, type I cuticular Ha2 OS=Homo sapiens GN=KRT32 PE=2 SV=3	1.5625	1	4	0	0	448	50.3	4.84								High	0	125	1
O76015	Keratin, type I cuticular Ha8 OS=Homo sapiens GN=KRT38 PE=1 SV=3	1.53509	1	4	0	0	456	50.4	4.84								High	0	125	1
O76014	Keratin, type I cuticular Ha7 OS=Homo sapiens GN=KRT37 PE=1 SV=3	1.55902	1	4	0	0	449	49.7	4.96								High	0	125	1
Q14525	Keratin, type I cuticular Ha3-II OS=Homo sapiens GN=KRT33B PE=1 SV=3	1.73267	1	4	0	0	404	46.2	4.84								High	0	125	1
H7C013	Serum albumin (Fragment) OS=Homo sapiens GN=ALB PE=1 SV=1	3.5533	1	10	0	0	197	22.8	6.34								High	0	122	1
F8W1U3	Keratin, type II cytoskeletal 8 (Fragment) OS=Homo sapiens GN=KRT8 PE=1 SV=1	3.11419	2	4	0	0	289	32.5	6.89								High	0	118	2
Q9NSB2	Keratin, type II cuticular Hb4 OS=Homo sapiens GN=KRT84 PE=2 SV=2	1.5	2	4	0	0	600	64.8	7.56								High	0	118	2
F8W1S1	Keratin, type II cytoskeletal 74 OS=Homo sapiens GN=KRT74 PE=1 SV=1	1.65746	2	4	0	0	543	59.4	7.44								High	0	118	2
Q3SY84	Keratin, type II cytoskeletal 71 OS=Homo sapiens GN=KRT71 PE=1 SV=3	1.72084	2	4	0	0	523	57.3	6.61								High	0	118	2
Q14CN4	Keratin, type II cytoskeletal 72 OS=Homo sapiens GN=KRT72 PE=1 SV=2	1.76125	2	4	0	0	511	55.8	6.89								High	0	118	2
Q86Y46	Keratin, type II cytoskeletal 73 OS=Homo sapiens GN=KRT73 PE=1 SV=1	1.66667	2	4	0	0	540	58.9	7.23								High	0	118	2
F8VUG2	Keratin, type II cytoskeletal 8 (Fragment) OS=Homo sapiens GN=KRT8 PE=1 SV=1	3.2967	2	4	0	0	273	30.9	5.25								High	0	118	2
Q7RTS7	Keratin, type II cytoskeletal 74 OS=Homo sapiens GN=KRT74 PE=1 SV=2	1.70132	2	4	0	0	529	57.8	7.71								High	0	118	2
F8VV57	Keratin, type II cytoskeletal 5 (Fragment) OS=Homo sapiens GN=KRT5 PE=1 SV=1	8.33333	1	2	0	0	132	12.2	12								High	0	98	1
Q7Z3Y9	Keratin, type I cytoskeletal 26 OS=Homo sapiens GN=KRT26 PE=1 SV=2	1.92308	1	2	0	0	468	51.9	4.92								High	0	75	1
F8VS61	Keratin, type II cytoskeletal 1b OS=Homo sapiens GN=KRT77 PE=1 SV=1	2.82258	1	2	0	0	248	25.4	8.69								High	0	67	1
H0YHD9	Keratin, type II cytoskeletal 72 (Fragment) OS=Homo sapiens GN=KRT72 PE=1 SV=1	4.8951	1	2	0	0	143	14.6	10.65								High	0	67	1
P00738	Haptoglobin OS=Homo sapiens GN=HP PE=1 SV=1	4.6798	2	2	0	0	406	45.2	6.58								Medium	0.026	40	2
J3QR68	Haptoglobin (Fragment) OS=Homo sapiens GN=HP PE=1 SV=1	4.70297	2	2	0	0	404	45	6.58								Medium	0.026	40	2
J3QLC9	Haptoglobin (Fragment) OS=Homo sapiens GN=HP PE=1 SV=1	5.20548	2	2	0	0	365	40.8	5.82								Medium	0.026	40	2
A0A0C4DGL8	Haptoglobin OS=Homo sapiens GN=HP PE=1 SV=1	5.4755	2	2	0	0	347	38.4	6.74								Medium	0.026	40	2
A0A087WU08	Haptoglobin OS=Homo sapiens GN=HP PE=1 SV=1	6.76157	2	2	0	0	281	31.4	8.29								Medium	0.026	40	2
K7EMS3	Keratin, type I cytoskeletal 19 (Fragment) OS=Homo sapiens GN=KRT19 PE=1 SV=1	4.97238	1	1	0	0	181	20.2	4.6								Medium	0.026	36	1
C9JTG5	Keratin, type I cytoskeletal 15 (Fragment) OS=Homo sapiens GN=KRT15 PE=1 SV=1	4.09091	1	1	0	0	220	24.9	4.68								Medium	0.026	36	1
A8MT21	Keratin, type I cytoskeletal 15 OS=Homo sapiens GN=KRT15 PE=1 SV=1	6.87285	3	3	0	0	291	32.7	4.78								Medium	0.026	36	3
Q5JR01	Elongation factor 1-alpha 1 (Fragment) OS=Homo sapiens GN=EEF1A1 PE=1 SV=1	20	1	2	0	0	145	15.9	8.4								Medium	0.026	35	1
P00739	Haptoglobin-related protein OS=Homo sapiens GN=HPR PE=2 SV=2	2.58621	1	1	0	0	348	39	7.09								Medium	0.026	29	1
H3BS21	Haptoglobin (Fragment) OS=Homo sapiens GN=HP PE=1 SV=1	4.05405	1	1	0	0	222	24.8	6.54								Medium	0.026	29	1
A0A0A0MRD9	Haptoglobin-related protein OS=Homo sapiens GN=HPR PE=1 SV=1	3.20285	1	1	0	0	281	31.5	7.97								Medium	0.026	29	1
V9GY05	Uncharacterized protein (Fragment) OS=Homo sapiens PE=4 SV=1	9.02256	1	2	0	0	133	14.9	9.88								Medium	0.026	22	1
H3BUB3	Bifunctional apoptosis regulator OS=Homo sapiens GN=BFAR PE=4 SV=1	12.0567	1	1	0	0	141	16	8.07								Medium	0.026	15	1
A0A1B0GUF5	Chromosome 14 open reading frame 48, isoform CRA_b OS=Homo sapiens GN=CCDC197 PE=4 SV=1	3.67647	1	1	0	0	272	31.9	8.21								Medium	0.026	0	1
A0A087WYA1	Unconventional myosin-XV OS=Homo sapiens GN=MYO15A PE=1 SV=1	0.793201	1	1	0	0	3530	395	9.16								Medium	0.026	0	1
B4E3U2	F-box only protein 3 OS=Homo sapiens GN=FBXO3 PE=1 SV=1	10.4651	1	2	0	0	172	20.1	6.87								Medium	0.026	0	1
P35900	Keratin, type I cytoskeletal 20 OS=Homo sapiens GN=KRT20 PE=1 SV=1	2.59434	2	2	0	0	424	48.5	5.69								Medium	0.026	0	2
F5H006	Lymphoid-restricted membrane protein OS=Homo sapiens GN=LRMP PE=1 SV=1	1.79372	1	2	0	0	446	50.4	6.25								Medium	0.026	0	1
A0A1W2PPK9	Coiled-coil domain-containing 197 OS=Homo sapiens GN=CCDC197 PE=4 SV=1	4.5045	1	1	0	0	222	25.9	8								Medium	0.026	0	1
K7EQV1	Unconventional myosin-XV (Fragment) OS=Homo sapiens GN=MYO15A PE=4 SV=1	22.7642	1	1	0	0	123	13.9	6.14								Medium	0.026	0	1
H7C0A0	AP-4 complex subunit mu-1 (Fragment) OS=Homo sapiens GN=AP4M1 PE=1 SV=1	6.52174	1	1	0	0	138	15.7	10.1								Medium	0.026	0	1
Q8N1A0	Keratin-like protein KRT222 OS=Homo sapiens GN=KRT222 PE=2 SV=1	3.05085	1	1	0	0	295	34.1	5.87								Medium	0.026	0	1
P0CG43	Putative protein FAM157C OS=Homo sapiens GN=FAM157C PE=3 SV=1	5.42636	1	1	0	0	387	43.4	11.19								Medium	0.026	0	1
G3V1E0	F-box only protein 3 OS=Homo sapiens GN=FBXO3 PE=1 SV=1	5.02793	1	2	0	0	358	41.1	4.75								Medium	0.026	0	1
A4GXA9	Probable crossover junction endonuclease EME2 OS=Homo sapiens GN=EME2 PE=1 SV=3	2.11082	1	1	0	0	379	41.2	6.29								Medium	0.026	0	1
C9JC47	Putative protein FAM157A OS=Homo sapiens GN=FAM157A PE=3 SV=1	5.48303	1	1	0	0	383	42.9	11.25								Medium	0.026	0	1
E9PJM3	F-box only protein 3 OS=Homo sapiens GN=FBXO3 PE=1 SV=1	4.18605	1	2	0	0	430	49.1	6.47								Medium	0.026	0	1
Q5T699	Putative uncharacterized protein C6orf183 OS=Homo sapiens GN=C6orf183 PE=5 SV=3	2.47525	1	1	0	0	404	46.8	8.6								Medium	0.026	0	1
Q12912	Lymphoid-restricted membrane protein OS=Homo sapiens GN=LRMP PE=1 SV=3	1.44144	1	2	0	0	555	62.1	5.85								Medium	0.026	0	1
F8W9L6	Lymphoid-restricted membrane protein OS=Homo sapiens GN=LRMP PE=1 SV=1	2.29885	1	2	0	0	348	39	5.21								Medium	0.026	0	1
Q8NCU1	Putative uncharacterized protein CCDC197 OS=Homo sapiens GN=CCDC197 PE=5 SV=1	7.14286	1	1	0	0	140	15.8	6.54								Medium	0.026	0	1
Q9UK99	F-box only protein 3 OS=Homo sapiens GN=FBXO3 PE=1 SV=3	3.82166	1	2	0	0	471	54.5	5								Medium	0.026	0	1
K7EL45	Unconventional myosin-XV (Fragment) OS=Homo sapiens GN=MYO15A PE=4 SV=1	10.8949	1	1	0	0	257	28.3	9.32								Medium	0.026	0	1
G3V4G3	Unconventional myosin-XV (Fragment) OS=Homo sapiens GN=MYO15A PE=4 SV=1	18.3007	1	1	0	0	153	17.3	6.51								Medium	0.026	0	1
O43150	Arf-GAP with SH3 domain, ANK repeat and PH domain-containing protein 2 OS=Homo sapiens GN=ASAP2 PE=1 SV=3	0.795229	1	1	0	0	1006	111.6	6.68								Medium	0.026	0	1
P0CG42	Putative protein FAM157B OS=Homo sapiens GN=FAM157B PE=3 SV=1	5.46875	1	1	0	0	384	43.1	11.41								Medium	0.026	0	1
Q9UKN7	Unconventional myosin-XV OS=Homo sapiens GN=MYO15A PE=1 SV=2	0.793201	1	1	0	0	3530	395	9.17								Medium	0.026	0	1
A0A1B0GU45	Lymphoid-restricted membrane protein OS=Homo sapiens GN=LRMP PE=1 SV=1	0.550206	1	2	0	0	1454	164.9	5.52								Medium	0.026	0	1
A0A1B0GVF2	Coiled-coil domain-containing 197 OS=Homo sapiens GN=CCDC197 PE=4 SV=1	6.99301	1	1	0	0	143	16.1	6.54								Medium	0.026	0	1
H3BSZ6	Probable crossover junction endonuclease EME2 (Fragment) OS=Homo sapiens GN=EME2 PE=4 SV=1	6.95652	1	1	0	0	115	12.4	8.88								Medium	0.026	0	1
H3BV62	Probable crossover junction endonuclease EME2 (Fragment) OS=Homo sapiens GN=EME2 PE=4 SV=2	4.21053	1	1	0	0	190	20.8	8.21								Medium	0.026	0	1

## Sheet: Immundiagnostik Serum IP
Accession	Description	Coverage	# Peptides	# PSMs	# Unique Peptides	# Protein Groups	# AAs	MW [kDa]	calc. pI	Protein FDR Confidence A5	Exp. q-value A5	# Peptides A5	# Cumulative Decoys A5	FDR A5	Confidence A5	|Log Prob| A5	Protein FDR Confidence Mascot	Exp. q-value Mascot	Score Mascot	# Peptides Mascot
P15924	Desmoplakin OS=Homo sapiens GN=DSP PE=1 SV=3	48.3455	146	1160	0	0	2871	331.6	6.81	High	0	145	0	0	Green	737.62	High	0	12343	122
P35527	Keratin, type I cytoskeletal 9 OS=Homo sapiens GN=KRT9 PE=1 SV=3	86.9984	48	2492	0	0	623	62	5.24	High	0	47	0	0	Green	638.52	High	0	44996	41
P04264	Keratin, type II cytoskeletal 1 OS=Homo sapiens GN=KRT1 PE=1 SV=6	72.205	56	3145	0	0	644	66	8.12	High	0	56	0	0	Green	591.89	High	0	49510	48
P02533	Keratin, type I cytoskeletal 14 OS=Homo sapiens GN=KRT14 PE=1 SV=4	70.5508	47	3523	0	0	472	51.5	5.16	High	0	47	0	0	Green	565.56	High	0	53023	43
P48668	Keratin, type II cytoskeletal 6C OS=Homo sapiens GN=KRT6C PE=1 SV=3	67.9078	56	3156	0	0	564	60	8	High	0	54	0	0	Green	476.37	High	0	43150	46
P08779	Keratin, type I cytoskeletal 16 OS=Homo sapiens GN=KRT16 PE=1 SV=4	80.9725	51	2451	0	0	473	51.2	5.05	High	0	33	0	0	Green	423.15	High	0	49692	47
P13645	Keratin, type I cytoskeletal 10 OS=Homo sapiens GN=KRT10 PE=1 SV=6	52.3973	37	1780	0	0	584	58.8	5.21	High	0	33	0	0	Green	387.54	High	0	34866	35
P13647	Keratin, type II cytoskeletal 5 OS=Homo sapiens GN=KRT5 PE=1 SV=3	64.0678	53	2467	0	0	590	62.3	7.74	High	0	34	0	0	Green	380.93	High	0	39303	49
P35908	Keratin, type II cytoskeletal 2 epidermal OS=Homo sapiens GN=KRT2 PE=1 SV=2	78.5603	50	1065	0	0	639	65.4	8	High	0	38	0	0	Green	366.82	High	0	21812	40
Q02413	Desmoglein-1 OS=Homo sapiens GN=DSG1 PE=1 SV=2	38.8942	31	380	0	0	1049	113.7	5.03	High	0	31	0	0	Green	296.78	High	0	5524	27
Q04695	Keratin, type I cytoskeletal 17 OS=Homo sapiens GN=KRT17 PE=1 SV=2	72.2222	44	1946	0	0	432	48.1	5.02	High	0	26	0	0	Green	296.78	High	0	35641	39
P14923	Junction plakoglobin OS=Homo sapiens GN=JUP PE=1 SV=3	48.4564	28	320	0	0	745	81.7	6.14	High	0	28	0	0	Green	212.81	High	0	4839	26
A0A075B730	Epiplakin OS=Homo sapiens GN=EPPK1 PE=1 SV=2	38.3962	40	135	0	0	5063	552.8	5.6	High	0	40	0	0	Green	175.29	High	0	1535	27
A0A087X1U6	Epiplakin OS=Homo sapiens GN=EPPK1 PE=1 SV=1	38.2075	40	135	0	0	5088	555.3	5.62	High	0	40	0	0	Green	175.29	High	0	1535	27
P29508	Serpin B3 OS=Homo sapiens GN=SERPINB3 PE=1 SV=2	57.1795	20	141	0	0	390	44.5	6.81	High	0	20	0	0	Green	112.39	High	0	1397	18
P07355	Annexin A2 OS=Homo sapiens GN=ANXA2 PE=1 SV=2	50.7375	20	105	0	0	339	38.6	7.75	High	0	20	0	0	Green	109.97	High	0	1620	15
Q08554	Desmocollin-1 OS=Homo sapiens GN=DSC1 PE=1 SV=2	25.5034	18	167	0	0	894	99.9	5.43	High	0	18	0	0	Green	104.7	High	0	1639	16
P04406	Glyceraldehyde-3-phosphate dehydrogenase OS=Homo sapiens GN=GAPDH PE=1 SV=3	67.7612	14	178	0	0	335	36	8.46	High	0	14	0	0	Green	98.9	High	0	2260	13
Q13835	Plakophilin-1 OS=Homo sapiens GN=PKP1 PE=1 SV=2	29.9866	19	70	0	0	747	82.8	9.13	High	0	19	0	0	Green	98.85	High	0	800	18
P60709	Actin, cytoplasmic 1 OS=Homo sapiens GN=ACTB PE=1 SV=1	46.9333	14	190	0	0	375	41.7	5.48	High	0	14	0	0	Green	97.28	High	0	1882	12
P63261	Actin, cytoplasmic 2 OS=Homo sapiens GN=ACTG1 PE=1 SV=1	46.9333	14	190	0	0	375	41.8	5.48	High	0	14	0	0	Green	97.28	High	0	1882	12
P06702	Protein S100-A9 OS=Homo sapiens GN=S100A9 PE=1 SV=1	69.2982	11	228	0	0	114	13.2	6.13	High	0	11	0	0	Green	96.18	High	0	3079	9
Q08188	Protein-glutamine gamma-glutamyltransferase E OS=Homo sapiens GN=TGM3 PE=1 SV=4	36.2193	18	91	0	0	693	76.6	5.86	High	0	17	0	0	Green	93.76	High	0	941	16
P01024	Complement C3 OS=Homo sapiens GN=C3 PE=1 SV=2	26.6386	32	88	0	0	1663	187	6.4	High	0	32	0	0	Green	89.29	High	0	606	24
Q6KB66	Keratin, type II cytoskeletal 80 OS=Homo sapiens GN=KRT80 PE=1 SV=2	47.1239	19	119	0	0	452	50.5	5.67	High	0	18	0	0	Green	89.01	High	0	2487	18
P20930	Filaggrin OS=Homo sapiens GN=FLG PE=1 SV=3	2.2162	11	64	0	0	4061	434.9	9.25	High	0	11	0	0	Green	76.95	High	0	556	9
F5H5D3	Tubulin alpha chain OS=Homo sapiens GN=TUBA1C PE=1 SV=1	30.8285	12	152	0	0	519	57.7	5.07	High	0	12	0	0	Green	75.78	High	0	1361	11
P68363	Tubulin alpha-1B chain OS=Homo sapiens GN=TUBA1B PE=1 SV=1	35.4767	12	152	0	0	451	50.1	5.06	High	0	12	0	0	Green	75.78	High	0	1361	11
Q9BQE3	Tubulin alpha-1C chain OS=Homo sapiens GN=TUBA1C PE=1 SV=1	35.6347	12	152	0	0	449	49.9	5.1	High	0	12	0	0	Green	75.78	High	0	1361	11
P02768	Serum albumin OS=Homo sapiens GN=ALB PE=1 SV=2	24.9589	16	92	0	0	609	69.3	6.28	High	0	16	0	0	Green	75.15	High	0	791	14
Q14574	Desmocollin-3 OS=Homo sapiens GN=DSC3 PE=1 SV=3	20.3125	15	86	0	0	896	99.9	6.1	High	0	15	0	0	Green	73.68	High	0	751	11
P02545	Prelamin-A/C OS=Homo sapiens GN=LMNA PE=1 SV=1	31.9277	20	59	0	0	664	74.1	7.02	High	0	20	0	0	Green	73.57	High	0	545	17
P47929	Galectin-7 OS=Homo sapiens GN=LGALS7 PE=1 SV=2	61.7647	8	227	0	0	136	15.1	7.62	High	0	8	0	0	Green	68.46	High	0	3238	7
Q8N1N4	Keratin, type II cytoskeletal 78 OS=Homo sapiens GN=KRT78 PE=1 SV=2	35.3846	17	160	0	0	520	56.8	6.02	High	0	13	0	0	Green	64.57	High	0	1552	16
Q86YZ3	Hornerin OS=Homo sapiens GN=HRNR PE=1 SV=2	16.0351	12	61	0	0	2850	282.2	10.04	High	0	12	0	0	Green	60.69	High	0	607	10
Q5VTE0	Putative elongation factor 1-alpha-like 3 OS=Homo sapiens GN=EEF1A1P5 PE=5 SV=1	26.4069	11	88	0	0	462	50.2	9.07	High	0	11	0	0	Green	60.66	High	0	830	9
P68104	Elongation factor 1-alpha 1 OS=Homo sapiens GN=EEF1A1 PE=1 SV=1	26.4069	11	88	0	0	462	50.1	9.01	High	0	11	0	0	Green	60.66	High	0	830	9
P05089	Arginase-1 OS=Homo sapiens GN=ARG1 PE=1 SV=2	44.4099	10	86	0	0	322	34.7	7.21	High	0	9	0	0	Green	59.44	High	0	1050	10
P14618	Pyruvate kinase PKM OS=Homo sapiens GN=PKM PE=1 SV=4	31.6384	13	34	0	0	531	57.9	7.84	High	0	13	0	0	Green	59.43	High	0	406	11
P04792	Heat shock protein beta-1 OS=Homo sapiens GN=HSPB1 PE=1 SV=2	62.9268	10	137	0	0	205	22.8	6.4	High	0	10	0	0	Green	56.95	High	0	1475	9
Q9NZT1	Calmodulin-like protein 5 OS=Homo sapiens GN=CALML5 PE=1 SV=2	69.1781	7	98	0	0	146	15.9	4.44	High	0	7	0	0	Green	56.63	High	0	1647	7
Q06830	Peroxiredoxin-1 OS=Homo sapiens GN=PRDX1 PE=1 SV=1	45.2261	10	66	0	0	199	22.1	8.13	High	0	10	0	0	Green	55.48	High	0	600	9
A0A0A0MSI0	Peroxiredoxin-1 (Fragment) OS=Homo sapiens GN=PRDX1 PE=1 SV=1	52.6316	10	66	0	0	171	19	6.92	High	0	10	0	0	Green	55.48	High	0	600	9
P13639	Elongation factor 2 OS=Homo sapiens GN=EEF2 PE=1 SV=4	19.697	12	38	0	0	858	95.3	6.83	High	0	12	0	0	Green	55.46	High	0	396	10
P22735	Protein-glutamine gamma-glutamyltransferase K OS=Homo sapiens GN=TGM1 PE=1 SV=4	29.3758	18	45	0	0	817	89.7	6.04	High	0	17	0	0	Green	54.64	High	0	297	13
Q13885	Tubulin beta-2A chain OS=Homo sapiens GN=TUBB2A PE=1 SV=1	34.382	11	59	0	0	445	49.9	4.89	High	0	11	0	0	Green	54.42	High	0	658	10
P36952	Serpin B5 OS=Homo sapiens GN=SERPINB5 PE=1 SV=2	30.9333	10	67	0	0	375	42.1	6.05	High	0	10	0	0	Green	51.4	High	0	471	9
P02538	Keratin, type II cytoskeletal 6A OS=Homo sapiens GN=KRT6A PE=1 SV=3	62.766	48	1632	0	0	564	60	8	High	0	5	0	0	Green	51.28	High	0	43151	47
Q96P63	Serpin B12 OS=Homo sapiens GN=SERPINB12 PE=1 SV=1	29.6296	8	23	0	0	405	46.2	5.53	High	0	8	0	0	Green	50.55	High	0	311	8
P31151	Protein S100-A7 OS=Homo sapiens GN=S100A7 PE=1 SV=4	42.5743	5	116	0	0	101	11.5	6.77	High	0	5	0	0	Green	48.3	High	0	1252	5
A0A1B0GVD5	Cathepsin D OS=Homo sapiens GN=CTSD PE=1 SV=1	22.0049	9	58	0	0	409	44.2	6.54	High	0	9	0	0	Green	48.12	High	0	418	7
A0A1B0GW44	Cathepsin D OS=Homo sapiens GN=CTSD PE=1 SV=1	22.2222	9	58	0	0	405	43.7	6.54	High	0	9	0	0	Green	48.12	High	0	418	7
P07339	Cathepsin D OS=Homo sapiens GN=CTSD PE=1 SV=1	21.8447	9	58	0	0	412	44.5	6.54	High	0	9	0	0	Green	48.12	High	0	418	7
A0A1B0GWE8	Cathepsin D OS=Homo sapiens GN=CTSD PE=1 SV=1	21.9512	9	58	0	0	410	44.3	6.54	High	0	9	0	0	Green	48.12	High	0	418	7
A0A1B0GV23	Cathepsin D OS=Homo sapiens GN=CTSD PE=1 SV=1	22.1675	9	58	0	0	406	43.8	6.67	High	0	9	0	0	Green	48.12	High	0	418	7
Q9C075	Keratin, type I cytoskeletal 23 OS=Homo sapiens GN=KRT23 PE=1 SV=2	39.3365	13	44	0	0	422	48.1	6.54	High	0	11	0	0	Green	45.27	High	0	963	10
P11142	Heat shock cognate 71 kDa protein OS=Homo sapiens GN=HSPA8 PE=1 SV=1	25.2322	13	27	0	0	646	70.9	5.52	High	0	13	0	0	Green	44.48	High	0	197	7
P04083	Annexin A1 OS=Homo sapiens GN=ANXA1 PE=1 SV=2	36.1272	12	40	0	0	346	38.7	7.02	High	0	11	0	0	Green	43.39	High	0	547	8
P05109	Protein S100-A8 OS=Homo sapiens GN=S100A8 PE=1 SV=1	63.4409	7	145	0	0	93	10.8	7.03	High	0	7	0	0	Green	42.23	High	0	1466	6
P31944	Caspase-14 OS=Homo sapiens GN=CASP14 PE=1 SV=2	28.5124	7	35	0	0	242	27.7	5.58	High	0	7	0	0	Green	41.98	High	0	334	7
P00338	L-lactate dehydrogenase A chain OS=Homo sapiens GN=LDHA PE=1 SV=2	35.5422	11	25	0	0	332	36.7	8.27	High	0	11	0	0	Green	41.23	High	0	198	7
Q5D862	Filaggrin-2 OS=Homo sapiens GN=FLG2 PE=1 SV=1	10.9578	11	46	0	0	2391	247.9	8.31	High	0	8	0	0	Green	39.59	High	0	1070	11
P06733	Alpha-enolase OS=Homo sapiens GN=ENO1 PE=1 SV=2	33.6406	11	44	0	0	434	47.1	7.39	High	0	10	0	0	Green	36.27	High	0	590	8
P25311	Zinc-alpha-2-glycoprotein OS=Homo sapiens GN=AZGP1 PE=1 SV=2	40.9396	10	27	0	0	298	34.2	6.05	High	0	10	0	0	Green	36.11	High	0	188	10
P31947	14-3-3 protein sigma OS=Homo sapiens GN=SFN PE=1 SV=1	34.2742	8	66	0	0	248	27.8	4.74	High	0	8	0	0	Green	35.04	High	0	455	8
P63104	14-3-3 protein zeta/delta OS=Homo sapiens GN=YWHAZ PE=1 SV=1	39.1837	8	28	0	0	245	27.7	4.79	High	0	5	0	0	Green	34.47	High	0	531	8
Q8WVV4	Protein POF1B OS=Homo sapiens GN=POF1B PE=1 SV=3	20.3735	10	46	0	0	589	68	6.32	High	0	10	0	0	Green	33.65	High	0	381	8
P09211	Glutathione S-transferase P OS=Homo sapiens GN=GSTP1 PE=1 SV=2	38.0952	6	37	0	0	210	23.3	5.64	High	0	6	0	0	Green	33.4	High	0	293	6
F5GXK7	Polyubiquitin-C (Fragment) OS=Homo sapiens GN=UBC PE=1 SV=2	66.2722	5	46	0	0	169	19	8.31	High	0	4	0	0	Green	33.16	High	0	346	5
J3QKN0	Polyubiquitin-B (Fragment) OS=Homo sapiens GN=UBB PE=1 SV=1	68.4466	5	46	0	0	206	23.1	6.62	High	0	4	0	0	Green	33.16	High	0	346	5
F5GYU3	Polyubiquitin-C (Fragment) OS=Homo sapiens GN=UBC PE=1 SV=1	65.6716	5	46	0	0	134	15	5.66	High	0	4	0	0	Green	33.16	High	0	346	5
F5H388	Polyubiquitin-C (Fragment) OS=Homo sapiens GN=UBC PE=1 SV=1	68.3871	5	46	0	0	155	17.5	7.4	High	0	4	0	0	Green	33.16	High	0	346	5
B4DV12	Polyubiquitin-B OS=Homo sapiens GN=UBB PE=1 SV=1	69.281	5	46	0	0	153	17.2	7.34	High	0	4	0	0	Green	33.16	High	0	346	5
P0CG48	Polyubiquitin-C OS=Homo sapiens GN=UBC PE=1 SV=3	69.635	5	46	0	0	685	77	7.66	High	0	4	0	0	Green	33.16	High	0	346	5
F5H2Z3	Polyubiquitin-C (Fragment) OS=Homo sapiens GN=UBC PE=1 SV=1	64.7059	5	46	0	0	136	15.3	5.66	High	0	4	0	0	Green	33.16	High	0	346	5
F5H6Q2	Polyubiquitin-C (Fragment) OS=Homo sapiens GN=UBC PE=1 SV=8	72.1311	5	46	0	0	122	13.7	6.14	High	0	4	0	0	Green	33.16	High	0	346	5
F5H747	Polyubiquitin-C (Fragment) OS=Homo sapiens GN=UBC PE=1 SV=8	70	5	46	0	0	160	18.1	8.32	High	0	4	0	0	Green	33.16	High	0	346	5
F5H265	Polyubiquitin-C (Fragment) OS=Homo sapiens GN=UBC PE=1 SV=1	71.1409	5	46	0	0	149	16.8	6.58	High	0	4	0	0	Green	33.16	High	0	346	5
P14735	Insulin-degrading enzyme OS=Homo sapiens GN=IDE PE=1 SV=4	17.2718	17	33	0	0	1019	117.9	6.61	High	0	17	0	0	Green	32.29	Medium	0.01	134	8
Q96QA5	Gasdermin-A OS=Homo sapiens GN=GSDMA PE=1 SV=4	14.8315	7	34	0	0	445	49.3	5.29	High	0	7	0	0	Green	32.24	High	0	417	6
P27482	Calmodulin-like protein 3 OS=Homo sapiens GN=CALML3 PE=1 SV=2	55.0336	8	29	0	0	149	16.9	4.42	High	0	8	0	0	Green	31.12	High	0	347	6
Q6UWP8	Suprabasin OS=Homo sapiens GN=SBSN PE=1 SV=2	36.1017	11	30	0	0	590	60.5	7.01	High	0	11	0	0	Green	31.06	High	0	358	7
P04259	Keratin, type II cytoskeletal 6B OS=Homo sapiens GN=KRT6B PE=1 SV=5	62.766	47	1629	0	0	564	60	8	High	0	3	0	0	Green	30.12	High	0	42709	47
P32119	Peroxiredoxin-2 OS=Homo sapiens GN=PRDX2 PE=1 SV=5	37.3737	9	45	0	0	198	21.9	5.97	High	0	8	0	0	Green	29.39	High	0	689	7
P00558	Phosphoglycerate kinase 1 OS=Homo sapiens GN=PGK1 PE=1 SV=3	22.3022	7	13	0	0	417	44.6	8.1	High	0	7	0	0	Green	28.56	Medium	0.01	134	4
P07476	Involucrin OS=Homo sapiens GN=IVL PE=1 SV=2	18.8034	8	13	0	0	585	68.4	4.61	High	0	8	0	0	Green	28.31	Medium	0.01	97	4
A0A0G2JIW1	Heat shock 70 kDa protein 1B OS=Homo sapiens GN=HSPA1B PE=1 SV=1	16.8224	8	15	0	0	642	70.1	5.66	High	0	6	0	0	Green	26.37	High	0.003	172	6
P0DMV9	Heat shock 70 kDa protein 1B OS=Homo sapiens GN=HSPA1B PE=1 SV=1	16.8487	8	15	0	0	641	70	5.66	High	0	6	0	0	Green	26.37	High	0.003	172	6
P01876	Immunoglobulin heavy constant alpha 1 OS=Homo sapiens GN=IGHA1 PE=1 SV=2	13.881	4	12	0	0	353	37.6	6.51	High	0	4	0	0	Green	24.93	High	0	321	4
P04040	Catalase OS=Homo sapiens GN=CAT PE=1 SV=3	14.611	6	14	0	0	527	59.7	7.39	High	0	6	0	0	Green	24.35	High	0.003	168	5
Q96FQ6	Protein S100-A16 OS=Homo sapiens GN=S100A16 PE=1 SV=1	52.4272	4	11	0	0	103	11.8	6.79	High	0	4	0	0	Green	24.12	Medium	0.01	140	3
Q9HCY8	Protein S100-A14 OS=Homo sapiens GN=S100A14 PE=1 SV=1	50.9615	5	16	0	0	104	11.7	5.24	High	0	4	0	0	Green	20.08	High	0	211	5
P60174	Triosephosphate isomerase OS=Homo sapiens GN=TPI1 PE=1 SV=3	26.5734	6	17	0	0	286	30.8	5.92	High	0	6	0	0	Green	19.53	High	0	176	3
P01834	Immunoglobulin kappa constant OS=Homo sapiens GN=IGKC PE=1 SV=2	35.514	2	22	0	0	107	11.8	6.52	High	0	2	0	0	Green	18.93	High	0	256	2
Q15517	Corneodesmosin OS=Homo sapiens GN=CDSN PE=1 SV=3	10.0189	4	46	0	0	529	51.5	8.35	High	0	4	0	0	Green	18.92	High	0	383	3
G8JLG2	CDSN OS=Homo sapiens GN=CDSN PE=1 SV=1	10.0189	4	46	0	0	529	51.6	8.44	High	0	4	0	0	Green	18.92	High	0	383	3
Q2L6G8	CDSN OS=Homo sapiens GN=CDSN PE=1 SV=1	10.0189	4	46	0	0	529	51.5	8.35	High	0	4	0	0	Green	18.92	High	0	383	3
P12035	Keratin, type II cytoskeletal 3 OS=Homo sapiens GN=KRT3 PE=1 SV=3	17.8344	15	402	0	0	628	64.4	6.48	High	0	4	0	0	Green	18.63	High	0	9778	13
P05120	Plasminogen activator inhibitor 2 OS=Homo sapiens GN=SERPINB2 PE=1 SV=2	13.9759	5	18	0	0	415	46.6	5.63	High	0	5	0	0	Green	18.34	Medium	0.01	98	5
A0A0A0MS07	Immunoglobulin heavy constant gamma 1 (Fragment) OS=Homo sapiens GN=IGHG1 PE=1 SV=1	18.6441	5	30	0	0	295	32	8.03	High	0	5	0	0	Green	18.24	Medium	0.01	125	4
A0A0A0MS08	Immunoglobulin heavy constant gamma 1 (Fragment) OS=Homo sapiens GN=IGHG1 PE=1 SV=1	13.7845	5	30	0	0	399	43.9	6.96	High	0	5	0	0	Green	18.24	Medium	0.01	125	4
P01857	Immunoglobulin heavy constant gamma 1 OS=Homo sapiens GN=IGHG1 PE=1 SV=1	16.6667	5	30	0	0	330	36.1	8.19	High	0	5	0	0	Green	18.24	Medium	0.01	125	4
Q16610	Extracellular matrix protein 1 OS=Homo sapiens GN=ECM1 PE=1 SV=2	10.1852	4	9	0	0	540	60.6	6.71	High	0	4	0	0	Green	17.37	Medium	0.01	105	3
P17900	Ganglioside GM2 activator OS=Homo sapiens GN=GM2A PE=1 SV=4	23.8342	5	10	0	0	193	20.8	5.31	High	0	5	0	0	Green	16.77	Medium	0.017	68	3
Q6ZVX7	F-box only protein 50 OS=Homo sapiens GN=NCCRP1 PE=1 SV=1	20	6	19	0	0	275	30.8	6.62	High	0	6	0	0	Green	16.63	Medium	0.01	140	5
P35579	Myosin-9 OS=Homo sapiens GN=MYH9 PE=1 SV=4	4.23469	7	12	0	0	1960	226.4	5.6	High	0	7	0	0	Green	16.47	Medium	0.01	111	4
P12277	Creatine kinase B-type OS=Homo sapiens GN=CKB PE=1 SV=1	15.748	4	7	0	0	381	42.6	5.59	High	0	4	0	0	Green	16.23	Medium	0.01	129	2
Q15323	Keratin, type I cuticular Ha1 OS=Homo sapiens GN=KRT31 PE=1 SV=3	16.5865	7	86	0	0	416	47.2	4.88	High	0	5	0	0	Green	15.85	High	0	1881	5
Q5VVQ6	Ubiquitin thioesterase OTU1 OS=Homo sapiens GN=YOD1 PE=1 SV=1	23.5632	6	15	0	0	348	38.3	6.11	High	0	6	0	0	Green	15.81	Medium	0.017	75	3
H3BQN4	Fructose-bisphosphate aldolase OS=Homo sapiens GN=ALDOA PE=1 SV=1	21.0526	5	7	0	0	361	39.3	8.4	High	0	5	0	0	Green	15.78	Medium	0.017	70	2
P04075	Fructose-bisphosphate aldolase A OS=Homo sapiens GN=ALDOA PE=1 SV=2	20.8791	5	7	0	0	364	39.4	8.09	High	0	5	0	0	Green	15.78	Medium	0.017	70	2
H3BPS8	Fructose-bisphosphate aldolase A (Fragment) OS=Homo sapiens GN=ALDOA PE=1 SV=1	27.3381	5	7	0	0	278	30.4	7.52	High	0	5	0	0	Green	15.78	Medium	0.017	70	2
J3KPS3	Fructose-bisphosphate aldolase OS=Homo sapiens GN=ALDOA PE=1 SV=1	20.6522	5	7	0	0	368	39.8	8.09	High	0	5	0	0	Green	15.78	Medium	0.017	70	2
P81605	Dermcidin OS=Homo sapiens GN=DCD PE=1 SV=2	35.4545	3	12	0	0	110	11.3	6.54	High	0	3	0	0	Green	15.75	Medium	0.01	152	2
P31949	Protein S100-A11 OS=Homo sapiens GN=S100A11 PE=1 SV=2	39.0476	4	9	0	0	105	11.7	7.12	High	0	4	0	0	Green	15.24	High	0.003	169	3
P60842	Eukaryotic initiation factor 4A-I OS=Homo sapiens GN=EIF4A1 PE=1 SV=1	12.3153	4	7	0	0	406	46.1	5.48	High	0	4	0	0	Green	15.15	Medium	0.017	69	3
J3KTB5	Eukaryotic initiation factor 4A-I (Fragment) OS=Homo sapiens GN=EIF4A1 PE=1 SV=1	19.4553	4	7	0	0	257	29.1	5.08	High	0	4	0	0	Green	15.15	Medium	0.017	69	3
J3QS69	Eukaryotic initiation factor 4A-I (Fragment) OS=Homo sapiens GN=EIF4A1 PE=1 SV=1	16.6667	4	7	0	0	300	33.9	5.34	High	0	4	0	0	Green	15.15	Medium	0.017	69	3
J3KT12	Eukaryotic initiation factor 4A-I OS=Homo sapiens GN=EIF4A1 PE=1 SV=1	14.6628	4	7	0	0	341	38.8	5.66	High	0	4	0	0	Green	15.15	Medium	0.017	69	3
P11021	78 kDa glucose-regulated protein OS=Homo sapiens GN=HSPA5 PE=1 SV=2	19.2661	10	20	0	0	654	72.3	5.16	High	0	8	0	0	Green	15.15	High	0	191	6
O95678	Keratin, type II cytoskeletal 75 OS=Homo sapiens GN=KRT75 PE=1 SV=2	34.6642	24	518	0	0	551	59.5	7.74	High	0	8	0	0	Green	15.11	High	0	11838	22
P68366	Tubulin alpha-4A chain OS=Homo sapiens GN=TUBA4A PE=1 SV=1	29.9107	10	64	0	0	448	49.9	5.06	High	0	2	0	0	Green	14.35	High	0	915	10
O75342	Arachidonate 12-lipoxygenase, 12R-type OS=Homo sapiens GN=ALOX12B PE=1 SV=1	9.70043	5	10	0	0	701	80.3	7.64	High	0	5	0	0	Green	13.69	Medium	0.01	105	3
P62805	Histone H4 OS=Homo sapiens GN=HIST1H4A PE=1 SV=2	38.835	4	14	0	0	103	11.4	11.36	High	0	4	0	0	Green	13.43	Medium	0.01	114	3
Q9NP55	BPI fold-containing family A member 1 OS=Homo sapiens GN=BPIFA1 PE=1 SV=1	26.9531	5	7	0	0	256	26.7	5.76	High	0	5	0	0	Green	13.4	Medium	0.017	56	2
A0A1C7CYX9	Dihydropyrimidinase-related protein 2 OS=Homo sapiens GN=DPYSL2 PE=1 SV=1	8.12408	4	9	0	0	677	73.5	6.35	High	0	4	0	0	Green	13.22	Medium	0.017	65	3
Q16555	Dihydropyrimidinase-related protein 2 OS=Homo sapiens GN=DPYSL2 PE=1 SV=1	9.61538	4	9	0	0	572	62.3	6.38	High	0	4	0	0	Green	13.22	Medium	0.017	65	3
P61626	Lysozyme C OS=Homo sapiens GN=LYZ PE=1 SV=1	22.2973	4	14	0	0	148	16.5	9.16	High	0	3	0	0	Green	12.76	Medium	0.01	159	4
A0A0B4J259	Lysozyme C OS=Homo sapiens GN=LYZ PE=1 SV=1	19.708	3	13	0	0	137	15.3	8.69	High	0	3	0	0	Green	12.76	Medium	0.01	158	3
F8VV32	Lysozyme C OS=Homo sapiens GN=LYZ PE=1 SV=1	25.9615	3	13	0	0	104	11.5	9.07	High	0	3	0	0	Green	12.76	Medium	0.01	158	3
P13797	Plastin-3 OS=Homo sapiens GN=PLS3 PE=1 SV=4	12.381	6	9	0	0	630	70.8	5.6	High	0	6	0	0	Green	12.25	Medium	0.017	62	2
A0A0A0MSQ0	Plastin-3 OS=Homo sapiens GN=PLS3 PE=1 SV=1	12.6418	6	9	0	0	617	69.3	5.94	High	0	6	0	0	Green	12.25	Medium	0.017	62	2
P28072	Proteasome subunit beta type-6 OS=Homo sapiens GN=PSMB6 PE=1 SV=4	8.78661	2	4	0	0	239	25.3	4.92	High	0	2	0	0	Green	12.1	Medium	0.01	95	2
P55072	Transitional endoplasmic reticulum ATPase OS=Homo sapiens GN=VCP PE=1 SV=4	4.83871	3	4	0	0	806	89.3	5.26	High	0	3	0	0	Green	12.03	Medium	0.017	58	1
P10599	Thioredoxin OS=Homo sapiens GN=TXN PE=1 SV=3	12.381	1	16	0	0	105	11.7	4.92	High	0	1	0	0	Green	11.01	High	0	211	1
Q01469	Fatty acid-binding protein, epidermal OS=Homo sapiens GN=FABP5 PE=1 SV=3	26.6667	4	44	0	0	135	15.2	7.01	High	0	4	0	0	Green	10.88	High	0	405	3
P00491	Purine nucleoside phosphorylase OS=Homo sapiens GN=PNP PE=1 SV=2	33.218	7	26	0	0	289	32.1	6.95	High	0	7	0	0	Green	10.85	Medium	0.01	111	4
P01040	Cystatin-A OS=Homo sapiens GN=CSTA PE=1 SV=1	32.6531	3	7	0	0	98	11	5.5	High	0	3	0	0	Green	10.73	Medium	0.01	117	3
P42357	Histidine ammonia-lyase OS=Homo sapiens GN=HAL PE=1 SV=1	6.5449	3	8	0	0	657	72.7	6.95	High	0	3	0	0	Green	10.52	Medium	0.017	68	3
V9GYF8	Rab GDP dissociation inhibitor (Fragment) OS=Homo sapiens GN=GDI2 PE=1 SV=1	19.2308	2	3	0	0	130	14.9	9.41	High	0	2	0	0	Green	10.23	Medium	0.017	77	1
Q5SX87	Rab GDP dissociation inhibitor (Fragment) OS=Homo sapiens GN=GDI2 PE=1 SV=1	9.5057	2	3	0	0	263	29.8	6.62	High	0	2	0	0	Green	10.23	Medium	0.017	77	1
P50395	Rab GDP dissociation inhibitor beta OS=Homo sapiens GN=GDI2 PE=1 SV=2	5.61798	2	3	0	0	445	50.6	6.47	High	0	2	0	0	Green	10.23	Medium	0.017	77	1
Q5SX90	Rab GDP dissociation inhibitor (Fragment) OS=Homo sapiens GN=GDI2 PE=1 SV=1	16.8919	2	3	0	0	148	16.8	9.73	High	0	2	0	0	Green	10.23	Medium	0.017	77	1
K7EKI8	Periplakin OS=Homo sapiens GN=PPL PE=1 SV=1	3.87685	7	10	0	0	1754	204.4	5.62	High	0	7	0	0	Green	9.91	Medium	0.02	40	3
O60437	Periplakin OS=Homo sapiens GN=PPL PE=1 SV=4	3.87244	7	10	0	0	1756	204.6	5.6	High	0	7	0	0	Green	9.91	Medium	0.02	40	3
P68371	Tubulin beta-4B chain OS=Homo sapiens GN=TUBB4B PE=1 SV=1	29.6629	9	25	0	0	445	49.8	4.89	High	0	2	0	0	Green	9.84	High	0	540	8
O75635	Serpin B7 OS=Homo sapiens GN=SERPINB7 PE=1 SV=1	13.1579	5	10	0	0	380	42.9	6.8	High	0	5	0	0	Green	9.8	Medium	0.017	69	4
Q92820	Gamma-glutamyl hydrolase OS=Homo sapiens GN=GGH PE=1 SV=2	9.1195	3	5	0	0	318	35.9	7.11	High	0	3	0	0	Green	9.79	Medium	0.017	76	1
Q8NHM4	Putative trypsin-6 OS=Homo sapiens GN=PRSS3P2 PE=5 SV=2	8.09717	1	34	0	0	247	26.5	6.01	High	0	1	0	0	Green	9.38	Medium	0.02	45	1
H0Y8D1	Trypsin-1 (Fragment) OS=Homo sapiens GN=PRSS1 PE=1 SV=1	14.0845	1	34	0	0	142	15.4	7.27	High	0	1	0	0	Green	9.38	Medium	0.02	45	1
E7EQ64	Trypsin-1 OS=Homo sapiens GN=PRSS1 PE=1 SV=1	7.66284	1	34	0	0	261	28.1	7.25	High	0	1	0	0	Green	9.38	Medium	0.02	45	1
A6XMV9	Protease serine 2 preproprotein OS=Homo sapiens GN=PRSS2 PE=1 SV=1	7.66284	1	34	0	0	261	28	5.14	High	0	1	0	0	Green	9.38	Medium	0.02	45	1
P07477	Trypsin-1 OS=Homo sapiens GN=PRSS1 PE=1 SV=1	8.09717	1	34	0	0	247	26.5	6.51	High	0	1	0	0	Green	9.38	Medium	0.02	45	1
A6XMV8	Protease serine 2 preproprotein OS=Homo sapiens GN=PRSS2 PE=1 SV=1	8.13008	1	34	0	0	246	26.7	5.14	High	0	1	0	0	Green	9.38	Medium	0.02	45	1
P07478	Trypsin-2 OS=Homo sapiens GN=PRSS2 PE=1 SV=1	8.09717	1	34	0	0	247	26.5	4.92	High	0	1	0	0	Green	9.38	Medium	0.02	45	1
A0A0J9YYC8	Trypsin-2 OS=Homo sapiens GN=PRSS2 PE=1 SV=1	8.09717	1	34	0	0	247	26.4	4.92	High	0	1	0	0	Green	9.38	Medium	0.02	45	1
Q09666	Neuroblast differentiation-associated protein AHNAK OS=Homo sapiens GN=AHNAK PE=1 SV=2	7.86078	10	22	0	0	5890	628.7	6.15	High	0	9	0	0	Green	9.3	Medium	0.017	74	4
P21281	V-type proton ATPase subunit B, brain isoform OS=Homo sapiens GN=ATP6V1B2 PE=1 SV=3	4.89237	2	3	0	0	511	56.5	5.81	High	0	2	0	0	Green	9.21	Medium	0.017	77	1
E9PQ63	Carbonyl reductase [NADPH] 1 OS=Homo sapiens GN=CBR1 PE=1 SV=1	29.7753	4	7	0	0	178	19	6.3	High	0	4	0	0	Green	9.07	Medium	0.017	67	3
P16152	Carbonyl reductase [NADPH] 1 OS=Homo sapiens GN=CBR1 PE=1 SV=3	19.1336	4	7	0	0	277	30.4	8.32	High	0	4	0	0	Green	9.07	Medium	0.017	67	3
A8MTM1	Carbonyl reductase [NADPH] 1 OS=Homo sapiens GN=CBR1 PE=1 SV=1	23.8739	4	7	0	0	222	24.5	8.76	High	0	4	0	0	Green	9.07	Medium	0.017	67	3
Q6E0U4	Dermokine OS=Homo sapiens GN=DMKN PE=1 SV=3	3.57143	1	5	0	0	476	47.1	7.28	High	0	1	0	0	Green	9	Medium	0.014	90	1
A0A0A0MS51	Gelsolin OS=Homo sapiens GN=GSN PE=1 SV=1	8.15508	5	7	0	0	748	82.5	5.63	High	0	5	0	0	Green	8.99	Medium	0.03	27	1
P06396	Gelsolin OS=Homo sapiens GN=GSN PE=1 SV=1	7.80051	5	7	0	0	782	85.6	6.28	High	0	5	0	0	Green	8.99	Medium	0.03	27	1
A0A0A0MT01	Gelsolin OS=Homo sapiens GN=GSN PE=1 SV=1	7.95306	5	7	0	0	767	84.7	5.83	High	0	5	0	0	Green	8.99	Medium	0.03	27	1
P01833	Polymeric immunoglobulin receptor OS=Homo sapiens GN=PIGR PE=1 SV=4	7.06806	5	7	0	0	764	83.2	5.74	High	0	5	0	0	Green	8.8	Medium	0.017	67	2
Q53RT3	Retroviral-like aspartic protease 1 OS=Homo sapiens GN=ASPRV1 PE=1 SV=1	3.79009	1	16	0	0	343	37	5.44	High	0	1	0	0	Green	8.57	High	0	304	1
P08238	Heat shock protein HSP 90-beta OS=Homo sapiens GN=HSP90AB1 PE=1 SV=4	8.28729	4	7	0	0	724	83.2	5.03	High	0	3	0	0	Green	8.53	Medium	0.014	85	4
A0A024R3B9	Alpha-crystallin B chain OS=Homo sapiens GN=CRYAB PE=1 SV=1	41.6667	3	6	0	0	108	12.2	8.46	High	0	3	0	0	Green	8.33	Medium	0.029	30	1
P02511	Alpha-crystallin B chain OS=Homo sapiens GN=CRYAB PE=1 SV=2	25.7143	3	6	0	0	175	20.1	7.33	High	0	3	0	0	Green	8.33	Medium	0.029	30	1
E9PR44	Alpha-crystallin B chain (Fragment) OS=Homo sapiens GN=CRYAB PE=1 SV=1	25.8621	3	6	0	0	174	20	7.03	High	0	3	0	0	Green	8.33	Medium	0.029	30	1
E9PNH7	Alpha-crystallin B chain (Fragment) OS=Homo sapiens GN=CRYAB PE=1 SV=1	42.4528	3	6	0	0	106	12	7.06	High	0	3	0	0	Green	8.33	Medium	0.029	30	1
P49862	Kallikrein-7 OS=Homo sapiens GN=KLK7 PE=1 SV=1	13.4387	2	7	0	0	253	27.5	8.47	High	0	2	0	0	Green	8.28	Medium	0.025	33	2
Q7Z794	Keratin, type II cytoskeletal 1b OS=Homo sapiens GN=KRT77 PE=1 SV=3	10.7266	7	170	0	0	578	61.9	5.99	High	0	3	0	0	Green	8.2	High	0	4478	6
D6RD17	Immunoglobulin J chain (Fragment) OS=Homo sapiens GN=JCHAIN PE=1 SV=8	7.64331	1	2	0	0	157	18	5.6	High	0	1	0	0	Green	8.18	Medium	0.018	52	1
D6RHJ6	Immunoglobulin J chain (Fragment) OS=Homo sapiens GN=JCHAIN PE=1 SV=1	7.64331	1	2	0	0	157	17.7	6.32	High	0	1	0	0	Green	8.18	Medium	0.018	52	1
C9JA05	Immunoglobulin J chain (Fragment) OS=Homo sapiens GN=JCHAIN PE=1 SV=1	17.1429	1	2	0	0	70	8.2	8.56	High	0	1	0	0	Green	8.18	Medium	0.018	52	1
P01591	Immunoglobulin J chain OS=Homo sapiens GN=JCHAIN PE=1 SV=4	7.54717	1	2	0	0	159	18.1	5.24	High	0	1	0	0	Green	8.18	Medium	0.018	52	1
Q5T749	Keratinocyte proline-rich protein OS=Homo sapiens GN=KPRP PE=1 SV=1	7.59931	6	49	0	0	579	64.1	8.27	High	0	6	0	0	Green	8.14	High	0	201	3
P06744	Glucose-6-phosphate isomerase OS=Homo sapiens GN=GPI PE=1 SV=4	2.68817	1	2	0	0	558	63.1	8.32	High	0	1	0	0	Green	8.01	Medium	0.017	64	1
K7EQ48	Glucose-6-phosphate isomerase OS=Homo sapiens GN=GPI PE=1 SV=2	3.16456	1	2	0	0	474	53.4	8.68	High	0	1	0	0	Green	8.01	Medium	0.017	64	1
A0A0A0MTS2	Glucose-6-phosphate isomerase (Fragment) OS=Homo sapiens GN=GPI PE=1 SV=1	2.6178	1	2	0	0	573	64.8	9.04	High	0	1	0	0	Green	8.01	Medium	0.017	64	1
Q15828	Cystatin-M OS=Homo sapiens GN=CST6 PE=1 SV=1	14.094	2	4	0	0	149	16.5	8.09	High	0	2	0	0	Green	7.91	Medium	0.017	71	2
Q8IW75	Serpin A12 OS=Homo sapiens GN=SERPINA12 PE=1 SV=1	7.24638	3	6	0	0	414	47.1	9.29	High	0	3	0	0	Green	7.79	Medium	0.01	112	3
F8WE65	Peptidyl-prolyl cis-trans isomerase OS=Homo sapiens GN=PPIA PE=1 SV=1	35	3	5	0	0	120	13	6.77	High	0	3	0	0	Green	7.77	Medium	0.017	79	2
P62937	Peptidyl-prolyl cis-trans isomerase A OS=Homo sapiens GN=PPIA PE=1 SV=2	25.4545	3	5	0	0	165	18	7.81	High	0	3	0	0	Green	7.77	Medium	0.017	79	2
C9J5S7	Peptidyl-prolyl cis-trans isomerase OS=Homo sapiens GN=PPIA PE=1 SV=1	34.7107	3	5	0	0	121	13.2	6.77	High	0	3	0	0	Green	7.77	Medium	0.017	79	2
G3V3U4	Proteasome subunit alpha type OS=Homo sapiens GN=PSMA6 PE=1 SV=1	29.9065	2	5	0	0	107	11.6	9.1	High	0	2	0	0	Green	7.52	Medium	0.02	43	1
G3V5Z7	Proteasome subunit alpha type OS=Homo sapiens GN=PSMA6 PE=1 SV=1	12.6984	2	5	0	0	252	28.1	6.76	High	0	2	0	0	Green	7.52	Medium	0.02	43	1
G3V3I1	Proteasome subunit alpha type OS=Homo sapiens GN=PSMA6 PE=1 SV=1	21.6216	2	5	0	0	148	16.6	8.63	High	0	2	0	0	Green	7.52	Medium	0.02	43	1
G3V295	Proteasome subunit alpha type OS=Homo sapiens GN=PSMA6 PE=1 SV=1	15.7635	2	5	0	0	203	22.8	8.32	High	0	2	0	0	Green	7.52	Medium	0.02	43	1
P60900	Proteasome subunit alpha type-6 OS=Homo sapiens GN=PSMA6 PE=1 SV=1	13.0081	2	5	0	0	246	27.4	6.76	High	0	2	0	0	Green	7.52	Medium	0.02	43	1
K7ENT6	Tropomyosin alpha-4 chain (Fragment) OS=Homo sapiens GN=TPM4 PE=1 SV=1	12.8492	2	4	0	0	179	20.6	4.61	High	0	2	0	0	Green	7.44	Medium	0.025	34	2
K7ERG3	Tropomyosin alpha-4 chain (Fragment) OS=Homo sapiens GN=TPM4 PE=1 SV=1	13.5294	2	4	0	0	170	19.3	4.79	High	0	2	0	0	Green	7.44	Medium	0.025	34	2
P68133	Actin, alpha skeletal muscle OS=Homo sapiens GN=ACTA1 PE=1 SV=1	20.9549	7	58	0	0	377	42	5.39	High	0	1	0	0	Green	7.43	High	0	933	7
P68032	Actin, alpha cardiac muscle 1 OS=Homo sapiens GN=ACTC1 PE=1 SV=1	20.9549	7	58	0	0	377	42	5.39	High	0	1	0	0	Green	7.43	High	0	933	7
H0Y5H9	Serpin B4 (Fragment) OS=Homo sapiens GN=SERPINB4 PE=1 SV=1	33.1536	10	35	0	0	371	42.5	6.05	High	0	2	0	0	Green	7.36	High	0	680	10
P48594	Serpin B4 OS=Homo sapiens GN=SERPINB4 PE=1 SV=2	31.5385	10	35	0	0	390	44.8	6.21	High	0	2	0	0	Green	7.36	High	0	680	10
P0DOY3	Immunoglobulin lambda constant 3 OS=Homo sapiens GN=IGLC3 PE=1 SV=1	14.1509	1	16	0	0	106	11.3	7.24	High	0	1	0	0	Green	7.25	Medium	0.018	53	1
P0CG04	Immunoglobulin lambda constant 1 OS=Homo sapiens GN=IGLC1 PE=1 SV=1	14.1509	1	16	0	0	106	11.3	7.87	High	0	1	0	0	Green	7.25	Medium	0.018	53	1
P0CF74	Immunoglobulin lambda constant 6 OS=Homo sapiens GN=IGLC6 PE=1 SV=1	14.1509	1	16	0	0	106	11.3	7.24	High	0	1	0	0	Green	7.25	Medium	0.018	53	1
A0A0B4J231	Immunoglobulin lambda-like polypeptide 5 OS=Homo sapiens GN=IGLL5 PE=1 SV=1	6.97674	1	16	0	0	215	23.1	8.84	High	0	1	0	0	Green	7.25	Medium	0.018	53	1
P0DOY2	Immunoglobulin lambda constant 2 OS=Homo sapiens GN=IGLC2 PE=1 SV=1	14.1509	1	16	0	0	106	11.3	7.24	High	0	1	0	0	Green	7.25	Medium	0.018	53	1
A0M8Q6	Immunoglobulin lambda constant 7 OS=Homo sapiens GN=IGLC7 PE=1 SV=3	14.1509	1	16	0	0	106	11.2	8.29	High	0	1	0	0	Green	7.25	Medium	0.018	53	1
B9A064	Immunoglobulin lambda-like polypeptide 5 OS=Homo sapiens GN=IGLL5 PE=2 SV=2	7.00935	1	16	0	0	214	23	8.84	High	0	1	0	0	Green	7.25	Medium	0.018	53	1
P13489	Ribonuclease inhibitor OS=Homo sapiens GN=RNH1 PE=1 SV=2	6.50759	2	6	0	0	461	49.9	4.82	High	0	2	0	0	Green	7.16	Medium	0.017	69	2
P07737	Profilin-1 OS=Homo sapiens GN=PFN1 PE=1 SV=2	10	1	2	0	0	140	15	8.27	High	0	1	0	0	Green	7.1	Medium	0.024	37	1
K7EJ44	Profilin OS=Homo sapiens GN=PFN1 PE=1 SV=1	13.4615	1	2	0	0	104	11.4	9.17	High	0	1	0	0	Green	7.1	Medium	0.024	37	1
P25788	Proteasome subunit alpha type-3 OS=Homo sapiens GN=PSMA3 PE=1 SV=2	8.62745	2	3	0	0	255	28.4	5.33	High	0	2	0	0	Green	6.79	Medium	0.017	75	1
P19013	Keratin, type II cytoskeletal 4 OS=Homo sapiens GN=KRT4 PE=1 SV=4	8.61423	5	163	0	0	534	57.3	6.61	High	0	1	0	0	Green	6.6	High	0	3595	5
P17066	Heat shock 70 kDa protein 6 OS=Homo sapiens GN=HSPA6 PE=1 SV=2	10.1089	5	10	0	0	643	71	6.14	High	0	1	0	0	Green	6.59	Medium	0.01	166	5
O95147	Dual specificity protein phosphatase 14 OS=Homo sapiens GN=DUSP14 PE=1 SV=1	18.1818	2	3	0	0	198	22.2	9.57	High	0	2	0	0	Green	6.58	Medium	0.02	49	1
Q5XKE5	Keratin, type II cytoskeletal 79 OS=Homo sapiens GN=KRT79 PE=1 SV=2	22.9907	15	311	0	0	535	57.8	7.2	High	0	5	0	0	Green	6.52	High	0	6327	14
P19012	Keratin, type I cytoskeletal 15 OS=Homo sapiens GN=KRT15 PE=1 SV=3	17.9825	11	393	0	0	456	49.2	4.77	High	0	2	0	0	Green	6.47	High	0	11670	10
A6NEC2	Puromycin-sensitive aminopeptidase-like protein OS=Homo sapiens GN=NPEPPSL1 PE=2 SV=3	6.27615	2	3	0	0	478	53.7	5.34	High	0	2	0	0	Green	6.45	Medium	0.029	31	1
P55786	Puromycin-sensitive aminopeptidase OS=Homo sapiens GN=NPEPPS PE=1 SV=2	3.26442	2	3	0	0	919	103.2	5.72	High	0	2	0	0	Green	6.45	Medium	0.029	31	1
E9PLK3	Aminopeptidase OS=Homo sapiens GN=NPEPPS PE=1 SV=1	3.27869	2	3	0	0	915	102.9	5.6	High	0	2	0	0	Green	6.45	Medium	0.029	31	1
E9PP11	Puromycin-sensitive aminopeptidase (Fragment) OS=Homo sapiens GN=NPEPPS PE=1 SV=1	14.9254	2	3	0	0	201	22.3	4.86	High	0	2	0	0	Green	6.45	Medium	0.029	31	1
P30041	Peroxiredoxin-6 OS=Homo sapiens GN=PRDX6 PE=1 SV=3	14.2857	4	12	0	0	224	25	6.38	High	0	4	0	0	Green	6.34	Medium	0.02	47	2
P18669	Phosphoglycerate mutase 1 OS=Homo sapiens GN=PGAM1 PE=1 SV=2	12.5984	3	5	0	0	254	28.8	7.18	High	0	3	0	0	Green	6.29	Medium	0.02	42	2
C9J9K3	40S ribosomal protein SA (Fragment) OS=Homo sapiens GN=RPSA PE=1 SV=8	9.5057	2	2	0	0	263	29.4	5.25	High	0	2	0	0	Green	6.28
A0A0C4DG17	40S ribosomal protein SA OS=Homo sapiens GN=RPSA PE=1 SV=1	8.33333	2	2	0	0	300	33.3	4.87	High	0	2	0	0	Green	6.28
P08865	40S ribosomal protein SA OS=Homo sapiens GN=RPSA PE=1 SV=4	8.47458	2	2	0	0	295	32.8	4.87	High	0	2	0	0	Green	6.28
P12273	Prolactin-inducible protein OS=Homo sapiens GN=PIP PE=1 SV=1	13.6986	2	20	0	0	146	16.6	8.05	High	0	2	0	0	Green	6.17	High	0	226	1
A0A0D9SFB3	ATP-dependent RNA helicase DDX3X OS=Homo sapiens GN=DDX3X PE=1 SV=1	6.71875	4	6	0	0	640	70.8	7.36	High	0	4	0	0	Green	6.06	Medium	0.017	55	2
A0A0D9SF53	ATP-dependent RNA helicase DDX3X OS=Homo sapiens GN=DDX3X PE=1 SV=1	5.8663	4	6	0	0	733	81.4	8.07	High	0	4	0	0	Green	6.06	Medium	0.017	55	2
O00571	ATP-dependent RNA helicase DDX3X OS=Homo sapiens GN=DDX3X PE=1 SV=3	6.49547	4	6	0	0	662	73.2	7.18	High	0	4	0	0	Green	6.06	Medium	0.017	55	2
A0A0D9SG12	ATP-dependent RNA helicase DDX3X OS=Homo sapiens GN=DDX3X PE=1 SV=1	6.64606	4	6	0	0	647	71.5	7.36	High	0	4	0	0	Green	6.06	Medium	0.017	55	2
Q14134	Tripartite motif-containing protein 29 OS=Homo sapiens GN=TRIM29 PE=1 SV=2	4.08163	3	4	0	0	588	65.8	7.15	High	0	3	0	0	Green	5.91	Medium	0.025	32	1
E7EQB2	Lactotransferrin (Fragment) OS=Homo sapiens GN=LTF PE=1 SV=1	2.72989	2	4	0	0	696	76.6	8.02	High	0	2	0	0	Green	5.8	Medium	0.017	58	1
E7ER44	Lactotransferrin OS=Homo sapiens GN=LTF PE=1 SV=1	2.68362	2	4	0	0	708	77.9	8.12	High	0	2	0	0	Green	5.8	Medium	0.017	58	1
P02788	Lactotransferrin OS=Homo sapiens GN=LTF PE=1 SV=6	2.67606	2	4	0	0	710	78.1	8.12	High	0	2	0	0	Green	5.8	Medium	0.017	58	1
P07384	Calpain-1 catalytic subunit OS=Homo sapiens GN=CAPN1 PE=1 SV=1	5.04202	4	7	0	0	714	81.8	5.67	High	0	4	0	0	Green	5.78	Medium	0.017	57	3
R4GN98	Protein S100 (Fragment) OS=Homo sapiens GN=S100A6 PE=1 SV=1	17.6471	2	7	0	0	85	9.7	5.45	High	0	2	0	0	Green	5.59	Medium	0.02	50	2
P06703	Protein S100-A6 OS=Homo sapiens GN=S100A6 PE=1 SV=1	16.6667	2	7	0	0	90	10.2	5.48	High	0	2	0	0	Green	5.59	Medium	0.02	50	2
F5H423	Uncharacterized protein OS=Homo sapiens PE=3 SV=1	10	2	4	0	0	210	23.3	8.6	High	0	2	0	0	Green	5.57	Medium	0.014	88	2
C9J1Z8	ADP-ribosylation factor 5 (Fragment) OS=Homo sapiens GN=ARF5 PE=1 SV=1	14	2	4	0	0	150	17.1	7.34	High	0	2	0	0	Green	5.57	Medium	0.014	88	2
P61204	ADP-ribosylation factor 3 OS=Homo sapiens GN=ARF3 PE=1 SV=2	11.6022	2	4	0	0	181	20.6	7.43	High	0	2	0	0	Green	5.57	Medium	0.014	88	2
P84085	ADP-ribosylation factor 5 OS=Homo sapiens GN=ARF5 PE=1 SV=2	11.6667	2	4	0	0	180	20.5	6.79	High	0	2	0	0	Green	5.57	Medium	0.014	88	2
P84077	ADP-ribosylation factor 1 OS=Homo sapiens GN=ARF1 PE=1 SV=2	11.6022	2	4	0	0	181	20.7	6.8	High	0	2	0	0	Green	5.57	Medium	0.014	88	2
A0A0B4J1R6	Transketolase OS=Homo sapiens GN=TKT PE=1 SV=1	15.9737	6	9	0	0	457	49.9	7.91	High	0	5	0	0	Green	5.43	Medium	0.02	48	4
P29401	Transketolase OS=Homo sapiens GN=TKT PE=1 SV=3	11.7175	6	9	0	0	623	67.8	7.66	High	0	5	0	0	Green	5.43	Medium	0.02	48	4
P20339	Ras-related protein Rab-5A OS=Homo sapiens GN=RAB5A PE=1 SV=2	5.5814	1	2	0	0	215	23.6	8.15	High	0	1	0	0	Green	4.99	Medium	0.032	22	1
Q9UKK9	ADP-sugar pyrophosphatase OS=Homo sapiens GN=NUDT5 PE=1 SV=1	6.84932	1	2	0	0	219	24.3	4.94	High	0.003	1	1	0.00645161	Yellow	4.97	Medium	0.025	35	1
A6NFX8	ADP-sugar pyrophosphatase OS=Homo sapiens GN=NUDT5 PE=1 SV=1	6.46552	1	2	0	0	232	25.9	5.19	High	0.003	1	1	0.00645161	Yellow	4.97	Medium	0.025	35	1
P52907	F-actin-capping protein subunit alpha-1 OS=Homo sapiens GN=CAPZA1 PE=1 SV=3	5.59441	1	2	0	0	286	32.9	5.69	High	0.003	1	1	0.00641026	Yellow	4.91	Medium	0.032	22	1
Q92930	Ras-related protein Rab-8B OS=Homo sapiens GN=RAB8B PE=1 SV=2	5.31401	1	1	0	0	207	23.6	9.07	High	0.003	1	1	0.00636943	Yellow	4.86
P61006	Ras-related protein Rab-8A OS=Homo sapiens GN=RAB8A PE=1 SV=1	5.31401	1	1	0	0	207	23.7	9.07	High	0.003	1	1	0.00636943	Yellow	4.86
H0YMN7	Ras-related protein Rab-8B OS=Homo sapiens GN=RAB8B PE=1 SV=1	11.9565	1	1	0	0	92	10.5	9.33	High	0.003	1	1	0.00636943	Yellow	4.86
H0YNE9	Ras-related protein Rab-8B (Fragment) OS=Homo sapiens GN=RAB8B PE=1 SV=1	5.85106	1	1	0	0	188	21.9	8.48	High	0.003	1	1	0.00636943	Yellow	4.86
O43707	Alpha-actinin-4 OS=Homo sapiens GN=ACTN4 PE=1 SV=2	6.58617	5	15	0	0	911	104.8	5.44	High	0.003	3	1	0.00632911	Yellow	4.8	Medium	0.01	122	4
Q5JP53	Tubulin beta chain OS=Homo sapiens GN=TUBB PE=1 SV=1	29.5775	9	23	0	0	426	47.7	4.81	High	0.003	1	1	0.00628931	Yellow	4.75	High	0	598	8
P07437	Tubulin beta chain OS=Homo sapiens GN=TUBB PE=1 SV=2	28.3784	9	23	0	0	444	49.6	4.89	High	0.003	1	1	0.00628931	Yellow	4.75	High	0	598	8
P58107	Epiplakin OS=Homo sapiens GN=EPPK1 PE=1 SV=2	29.1552	27	53	0	0	5090	555.3	5.6	High	0.003	1	1	0.00625	Yellow	4.71	High	0	1555	27
P60981	Destrin OS=Homo sapiens GN=DSTN PE=1 SV=3	16.3636	2	3	0	0	165	18.5	7.85	High	0.003	1	1	0.00621118	Yellow	4.66	Medium	0.032	21	2
F6RFD5	Destrin OS=Homo sapiens GN=DSTN PE=1 SV=1	20	2	3	0	0	135	15.4	8.59	High	0.003	1	1	0.00621118	Yellow	4.66	Medium	0.032	21	2
Q14CN4	Keratin, type II cytoskeletal 72 OS=Homo sapiens GN=KRT72 PE=1 SV=2	7.2407	6	180	0	0	511	55.8	6.89	High	0.003	1	1	0.00617284	Yellow	4.62	High	0	2602	6
P37802	Transgelin-2 OS=Homo sapiens GN=TAGLN2 PE=1 SV=3	11.0553	2	5	0	0	199	22.4	8.25	High	0.003	2	1	0.00613497	Yellow	4.6	Medium	0.02	40	2
X6RJP6	Transgelin-2 (Fragment) OS=Homo sapiens GN=TAGLN2 PE=1 SV=1	11.7647	2	5	0	0	187	21.1	7.81	High	0.003	2	1	0.00613497	Yellow	4.6	Medium	0.02	40	2
H0YMA1	Proteasome subunit alpha type (Fragment) OS=Homo sapiens GN=PSMA4 PE=1 SV=1	8.13397	2	4	0	0	209	23.3	6.76	High	0.003	1	1	0.00609756	Yellow	4.56	Medium	0.017	56	2
H0YMI6	Proteasome subunit alpha type (Fragment) OS=Homo sapiens GN=PSMA4 PE=1 SV=1	9.28962	2	4	0	0	183	20.5	7.28	High	0.003	1	1	0.00609756	Yellow	4.56	Medium	0.017	56	2
H0YL69	Proteasome subunit alpha type (Fragment) OS=Homo sapiens GN=PSMA4 PE=1 SV=1	7.20339	2	4	0	0	236	26.4	7.71	High	0.003	1	1	0.00609756	Yellow	4.56	Medium	0.017	56	2
H0YMZ1	Proteasome subunit alpha type (Fragment) OS=Homo sapiens GN=PSMA4 PE=1 SV=8	7.72727	2	4	0	0	220	24.5	6.77	High	0.003	1	1	0.00609756	Yellow	4.56	Medium	0.017	56	2
P25789	Proteasome subunit alpha type-4 OS=Homo sapiens GN=PSMA4 PE=1 SV=1	6.51341	2	4	0	0	261	29.5	7.72	High	0.003	1	1	0.00609756	Yellow	4.56	Medium	0.017	56	2
C9JGI3	Thymidine phosphorylase (Fragment) OS=Homo sapiens GN=TYMP PE=1 SV=1	2.92135	1	2	0	0	445	46.1	5.52	High	0.003	1	1	0.00606061	Yellow	4.5	Medium	0.02	41	1
P19971	Thymidine phosphorylase OS=Homo sapiens GN=TYMP PE=1 SV=2	2.6971	1	2	0	0	482	49.9	5.53	High	0.003	1	1	0.00606061	Yellow	4.5	Medium	0.02	41	1
P23490	Loricrin OS=Homo sapiens GN=LOR PE=1 SV=2	2.5641	1	3	0	0	312	25.7	8.09	High	0.003	1	1	0.0060241	Yellow	4.42	Medium	0.025	34	1
P30086	Phosphatidylethanolamine-binding protein 1 OS=Homo sapiens GN=PEBP1 PE=1 SV=3	7.48663	1	1	0	0	187	21	7.53	High	0.003	1	1	0.00598802	Yellow	4.2
Q86TJ2	Transcriptional adapter 2-beta OS=Homo sapiens GN=TADA2B PE=1 SV=2	1.66667	1	68	0	0	420	48.4	7.83	High	0.003	1	1	0.00595238	Yellow	4.2	High	0	670	1
A0A087WV42	Salivary acidic proline-rich phosphoprotein 1/2 OS=Homo sapiens GN=PRH1 PE=4 SV=1	9.09091	1	1	0	0	187	19.1	5.15	High	0.003	1	1	0.00591716	Yellow	4.17
A0A087WZY1	Uncharacterized protein OS=Homo sapiens PE=4 SV=1	6.41509	1	1	0	0	265	27.9	6.68	High	0.003	1	1	0.00591716	Yellow	4.17
A0A087WYF5	Salivary acidic proline-rich phosphoprotein 1/2 (Fragment) OS=Homo sapiens GN=PRH1 PE=4 SV=1	12.1429	1	1	0	0	140	14	11.46	High	0.003	1	1	0.00591716	Yellow	4.17
A0A087WYT0	Salivary acidic proline-rich phosphoprotein 1/2 OS=Homo sapiens GN=PRH1 PE=4 SV=1	9.71429	1	1	0	0	175	17.8	6.28	High	0.003	1	1	0.00591716	Yellow	4.17
A0A0A0MT31	Proline-rich protein 4 OS=Homo sapiens GN=PRH1 PE=4 SV=1	10.241	1	1	0	0	166	17	4.96	High	0.003	1	1	0.00591716	Yellow	4.17
P02810	Salivary acidic proline-rich phosphoprotein 1/2 OS=Homo sapiens GN=PRH1 PE=1 SV=2	10.241	1	1	0	0	166	17	4.84	High	0.003	1	1	0.00591716	Yellow	4.17
Q6P452	Annexin OS=Homo sapiens GN=ANXA4 PE=1 SV=1	9.36455	2	3	0	0	299	33.5	5.86	High	0.003	1	1	0.00588235	Yellow	4.17	Medium	0.02	40	2
P09525	Annexin A4 OS=Homo sapiens GN=ANXA4 PE=1 SV=4	8.77743	2	3	0	0	319	35.9	6.13	High	0.003	1	1	0.00588235	Yellow	4.17	Medium	0.02	40	2
Q8IYT4	Katanin p60 ATPase-containing subunit A-like 2 OS=Homo sapiens GN=KATNAL2 PE=1 SV=3	2.23048	1	1	0	0	538	61.2	7.56	High	0.003	1	1	0.00584795	Yellow	4.16
K7EIJ8	Katanin p60 ATPase-containing subunit A-like 2 (Fragment) OS=Homo sapiens GN=KATNAL2 PE=1 SV=1	3.51906	1	1	0	0	341	38.1	8.15	High	0.003	1	1	0.00584795	Yellow	4.16
K7EM02	Katanin p60 ATPase-containing subunit A-like 2 (Fragment) OS=Homo sapiens GN=KATNAL2 PE=1 SV=1	9.375	1	1	0	0	128	14	7.34	High	0.003	1	1	0.00584795	Yellow	4.16
Q9UGM3	Deleted in malignant brain tumors 1 protein OS=Homo sapiens GN=DMBT1 PE=1 SV=2	6.96229	1	2	0	0	2413	260.6	5.44	High	0.003	1	1	0.00581395	Yellow	4.1	Medium	0.017	78	1
P29034	Protein S100-A2 OS=Homo sapiens GN=S100A2 PE=1 SV=3	9.18367	1	6	0	0	98	11.1	4.78	High	0.003	1	1	0.00578035	Yellow	4.08	Medium	0.017	77	1
R4GN49	Protein S100-A2 OS=Homo sapiens GN=S100A2 PE=1 SV=1	14.0625	1	6	0	0	64	7.3	4.49	High	0.003	1	1	0.00578035	Yellow	4.08	Medium	0.017	77	1
P17931	Galectin-3 OS=Homo sapiens GN=LGALS3 PE=1 SV=5	11.6	3	4	0	0	250	26.1	8.56	High	0.003	1	1	0.00574713	Yellow	4.08	Medium	0.032	23	3
Q9UI42	Carboxypeptidase A4 OS=Homo sapiens GN=CPA4 PE=1 SV=2	6.88836	3	7	0	0	421	47.3	6.7	High	0.003	1	1	0.00571429	Yellow	4.07	Medium	0.017	69	3
B7Z5J4	Carboxypeptidase A4 OS=Homo sapiens GN=CPA4 PE=1 SV=1	9.14826	3	7	0	0	317	35.6	7.3	High	0.003	1	1	0.00571429	Yellow	4.07	Medium	0.017	69	3
A0A0U1RQR6	Reticulon (Fragment) OS=Homo sapiens GN=RTN4 PE=1 SV=1	6.29921	1	2	0	0	127	14.1	8.97	High	0.003	1	1	0.00568182	Yellow	4.01	Medium	0.025	32	1
Q9NQC3	Reticulon-4 OS=Homo sapiens GN=RTN4 PE=1 SV=2	0.671141	1	2	0	0	1192	129.9	4.5	High	0.003	1	1	0.00568182	Yellow	4.01	Medium	0.025	32	1
H7C106	Reticulon (Fragment) OS=Homo sapiens GN=RTN4 PE=1 SV=1	3.94089	1	2	0	0	203	22.8	8.73	High	0.003	1	1	0.00568182	Yellow	4.01	Medium	0.025	32	1
F8W914	Reticulon OS=Homo sapiens GN=RTN4 PE=1 SV=1	2.31884	1	2	0	0	345	37.1	4.77	High	0.003	1	1	0.00568182	Yellow	4.01	Medium	0.025	32	1
Q68DD2	Cytosolic phospholipase A2 zeta OS=Homo sapiens GN=PLA2G4F PE=2 SV=3	2.23793	1	1	0	0	849	95	5.44	High	0.003	1	1	0.00564972	Yellow	4
H3BNW4	Cytosolic phospholipase A2 zeta (Fragment) OS=Homo sapiens GN=PLA2G4F PE=4 SV=1	22.093	1	1	0	0	86	9.8	8.57	High	0.003	1	1	0.00564972	Yellow	4
P56537	Eukaryotic translation initiation factor 6 OS=Homo sapiens GN=EIF6 PE=1 SV=1	4.08163	1	2	0	0	245	26.6	4.68	High	0.003	1	1	0.00561798	Yellow	3.77	Medium	0.03	26	1
B7ZBH1	Eukaryotic translation initiation factor 6 (Fragment) OS=Homo sapiens GN=EIF6 PE=1 SV=1	9.25926	1	2	0	0	108	11.8	6.27	High	0.003	1	1	0.00561798	Yellow	3.77	Medium	0.03	26	1
Q2M2I5	Keratin, type I cytoskeletal 24 OS=Homo sapiens GN=KRT24 PE=1 SV=1	7.80952	4	104	0	0	525	55.1	4.96	High	0.003	1	1	0.00558659	Yellow	3.77	High	0	2953	4
P12532	Creatine kinase U-type, mitochondrial OS=Homo sapiens GN=CKMT1A PE=1 SV=1	5.51559	3	4	0	0	417	47	8.34	High	0.003	1	1	0.00555556	Yellow	3.72	Medium	0.02	43	3
Q71U36	Tubulin alpha-1A chain OS=Homo sapiens GN=TUBA1A PE=1 SV=1	33.9246	11	67	0	0	451	50.1	5.06	High	0.003	1	1	0.00552486	Yellow	3.59	High	0	1258	11
O95399	Urotensin-2 OS=Homo sapiens GN=UTS2 PE=1 SV=1	6.45161	1	3	0	0	124	14.3	7.8	High	0.003	1	1	0.00549451	Yellow	3.53	Medium	0.03	27	1
Q5H8X8	Urotensin-2 OS=Homo sapiens GN=UTS2 PE=1 SV=1	5.7554	1	3	0	0	139	16.3	9.8	High	0.003	1	1	0.00549451	Yellow	3.53	Medium	0.03	27	1
A0A0G2JMB2	Immunoglobulin heavy constant alpha 2 (Fragment) OS=Homo sapiens GN=IGHA2 PE=1 SV=1	14.4118	4	7	0	0	340	36.5	6.1	High	0.003	1	1	0.00546448	Yellow	3.52	High	0	286	4
Q8TF72	Protein Shroom3 OS=Homo sapiens GN=SHROOM3 PE=1 SV=2	0.450902	1	1	0	0	1996	216.7	7.8	High	0.003	1	1	0.00543478	Yellow	3.47
P01871	Immunoglobulin heavy constant mu OS=Homo sapiens GN=IGHM PE=1 SV=4	3.31126	1	1	0	0	453	49.4	6.77	High	0.006	1	2	0.0108108	Red	3.35
A0A1B0GUU9	Immunoglobulin heavy constant mu (Fragment) OS=Homo sapiens GN=IGHM PE=1 SV=1	3.16456	1	1	0	0	474	51.9	6.15	High	0.006	1	2	0.0108108	Red	3.35
Q5T750	Skin-specific protein 32 OS=Homo sapiens GN=XP32 PE=1 SV=1	3.2	1	4	0	0	250	26.2	7.97	High	0.006	1	2	0.0107527	Red	3.22	Medium	0.02	49	1
P01859	Immunoglobulin heavy constant gamma 2 OS=Homo sapiens GN=IGHG2 PE=1 SV=2	7.97546	3	7	0	0	326	35.9	7.59	High	0.006	1	2	0.0106952	Red	2.95	Medium	0.017	76	2
Q8N257	Histone H2B type 3-B OS=Homo sapiens GN=HIST3H2BB PE=1 SV=3	7.14286	1	2	0	0	126	13.9	10.32	High	0.006	1	2	0.0106383	Red	2.9	Medium	0.032	25	1
Q99880	Histone H2B type 1-L OS=Homo sapiens GN=HIST1H2BL PE=1 SV=3	7.14286	1	2	0	0	126	13.9	10.32	High	0.006	1	2	0.0106383	Red	2.9	Medium	0.032	25	1
P58876	Histone H2B type 1-D OS=Homo sapiens GN=HIST1H2BD PE=1 SV=2	7.14286	1	2	0	0	126	13.9	10.32	High	0.006	1	2	0.0106383	Red	2.9	Medium	0.032	25	1
U3KQK0	Histone H2B OS=Homo sapiens GN=HIST1H2BN PE=1 SV=1	5.42169	1	2	0	0	166	18.8	10.54	High	0.006	1	2	0.0106383	Red	2.9	Medium	0.032	25	1
P23527	Histone H2B type 1-O OS=Homo sapiens GN=HIST1H2BO PE=1 SV=3	7.14286	1	2	0	0	126	13.9	10.32	High	0.006	1	2	0.0106383	Red	2.9	Medium	0.032	25	1
P57053	Histone H2B type F-S OS=Homo sapiens GN=H2BFS PE=1 SV=2	7.14286	1	2	0	0	126	13.9	10.37	High	0.006	1	2	0.0106383	Red	2.9	Medium	0.032	25	1
Q96A08	Histone H2B type 1-A OS=Homo sapiens GN=HIST1H2BA PE=1 SV=3	7.08661	1	2	0	0	127	14.2	10.32	High	0.006	1	2	0.0106383	Red	2.9	Medium	0.032	25	1
P62807	Histone H2B type 1-C/E/F/G/I OS=Homo sapiens GN=HIST1H2BC PE=1 SV=4	7.14286	1	2	0	0	126	13.9	10.32	High	0.006	1	2	0.0106383	Red	2.9	Medium	0.032	25	1
P33778	Histone H2B type 1-B OS=Homo sapiens GN=HIST1H2BB PE=1 SV=2	7.14286	1	2	0	0	126	13.9	10.32	High	0.006	1	2	0.0106383	Red	2.9	Medium	0.032	25	1
Q93079	Histone H2B type 1-H OS=Homo sapiens GN=HIST1H2BH PE=1 SV=3	7.14286	1	2	0	0	126	13.9	10.32	High	0.006	1	2	0.0106383	Red	2.9	Medium	0.032	25	1
Q99879	Histone H2B type 1-M OS=Homo sapiens GN=HIST1H2BM PE=1 SV=3	7.14286	1	2	0	0	126	14	10.32	High	0.006	1	2	0.0106383	Red	2.9	Medium	0.032	25	1
P06899	Histone H2B type 1-J OS=Homo sapiens GN=HIST1H2BJ PE=1 SV=3	7.14286	1	2	0	0	126	13.9	10.32	High	0.006	1	2	0.0106383	Red	2.9	Medium	0.032	25	1
Q16778	Histone H2B type 2-E OS=Homo sapiens GN=HIST2H2BE PE=1 SV=3	7.14286	1	2	0	0	126	13.9	10.32	High	0.006	1	2	0.0106383	Red	2.9	Medium	0.032	25	1
Q99877	Histone H2B type 1-N OS=Homo sapiens GN=HIST1H2BN PE=1 SV=3	7.14286	1	2	0	0	126	13.9	10.32	High	0.006	1	2	0.0106383	Red	2.9	Medium	0.032	25	1
O60814	Histone H2B type 1-K OS=Homo sapiens GN=HIST1H2BK PE=1 SV=3	7.14286	1	2	0	0	126	13.9	10.32	High	0.006	1	2	0.0106383	Red	2.9	Medium	0.032	25	1
Q5QNW6	Histone H2B type 2-F OS=Homo sapiens GN=HIST2H2BF PE=1 SV=3	7.14286	1	2	0	0	126	13.9	10.32	High	0.006	1	2	0.0106383	Red	2.9	Medium	0.032	25	1
Q9NZH8	Interleukin-36 gamma OS=Homo sapiens GN=IL36G PE=1 SV=1	13.0178	2	2	0	0	169	18.7	5.14	High	0.006	1	2	0.010582	Red	2.68	Medium	0.032	22	1
Q96QV6	Histone H2A type 1-A OS=Homo sapiens GN=HIST1H2AA PE=1 SV=3	12.2137	2	3	0	0	131	14.2	10.86	High	0.006	1	2	0.0105263	Red	2.57	Medium	0.02	38	2
Q96KK5	Histone H2A type 1-H OS=Homo sapiens GN=HIST1H2AH PE=1 SV=3	12.5	2	3	0	0	128	13.9	10.89	High	0.006	1	2	0.0105263	Red	2.57	Medium	0.02	38	2
C9J0D1	Histone H2A OS=Homo sapiens GN=H2AFV PE=1 SV=1	13.1148	2	3	0	0	122	13.2	9.99	High	0.006	1	2	0.0105263	Red	2.57	Medium	0.02	38	2
Q71UI9	Histone H2A.V OS=Homo sapiens GN=H2AFV PE=1 SV=3	12.5	2	3	0	0	128	13.5	10.58	High	0.006	1	2	0.0105263	Red	2.57	Medium	0.02	38	2
Q6FI13	Histone H2A type 2-A OS=Homo sapiens GN=HIST2H2AA3 PE=1 SV=3	12.3077	2	3	0	0	130	14.1	10.9	High	0.006	1	2	0.0105263	Red	2.57	Medium	0.02	38	2
Q7L7L0	Histone H2A type 3 OS=Homo sapiens GN=HIST3H2A PE=1 SV=3	12.3077	2	3	0	0	130	14.1	11.05	High	0.006	1	2	0.0105263	Red	2.57	Medium	0.02	38	2
Q16777	Histone H2A type 2-C OS=Homo sapiens GN=HIST2H2AC PE=1 SV=4	12.4031	2	3	0	0	129	14	10.9	High	0.006	1	2	0.0105263	Red	2.57	Medium	0.02	38	2
Q9BTM1	Histone H2A.J OS=Homo sapiens GN=H2AFJ PE=1 SV=1	12.4031	2	3	0	0	129	14	10.9	High	0.006	1	2	0.0105263	Red	2.57	Medium	0.02	38	2
A0A0U1RRH7	Histone H2A OS=Homo sapiens GN=HIST1H3D PE=3 SV=1	9.41176	2	3	0	0	170	18.5	11.52	High	0.006	1	2	0.0105263	Red	2.57	Medium	0.02	38	2
P0C0S5	Histone H2A.Z OS=Homo sapiens GN=H2AFZ PE=1 SV=2	12.5	2	3	0	0	128	13.5	10.58	High	0.006	1	2	0.0105263	Red	2.57	Medium	0.02	38	2
A0A0U1RR32	Histone H2A OS=Homo sapiens GN=HIST1H3D PE=3 SV=1	9.46746	2	3	0	0	169	18.5	11.52	High	0.006	1	2	0.0105263	Red	2.57	Medium	0.02	38	2
Q93077	Histone H2A type 1-C OS=Homo sapiens GN=HIST1H2AC PE=1 SV=3	12.3077	2	3	0	0	130	14.1	11.05	High	0.006	1	2	0.0105263	Red	2.57	Medium	0.02	38	2
P16104	Histone H2AX OS=Homo sapiens GN=H2AFX PE=1 SV=2	11.1888	2	3	0	0	143	15.1	10.74	High	0.006	1	2	0.0105263	Red	2.57	Medium	0.02	38	2
Q99878	Histone H2A type 1-J OS=Homo sapiens GN=HIST1H2AJ PE=1 SV=3	12.5	2	3	0	0	128	13.9	10.89	High	0.006	1	2	0.0105263	Red	2.57	Medium	0.02	38	2
P0C0S8	Histone H2A type 1 OS=Homo sapiens GN=HIST1H2AG PE=1 SV=2	12.3077	2	3	0	0	130	14.1	10.9	High	0.006	1	2	0.0105263	Red	2.57	Medium	0.02	38	2
P20671	Histone H2A type 1-D OS=Homo sapiens GN=HIST1H2AD PE=1 SV=2	12.3077	2	3	0	0	130	14.1	10.9	High	0.006	1	2	0.0105263	Red	2.57	Medium	0.02	38	2
P04908	Histone H2A type 1-B/E OS=Homo sapiens GN=HIST1H2AB PE=1 SV=2	12.3077	2	3	0	0	130	14.1	11.05	High	0.006	1	2	0.0105263	Red	2.57	Medium	0.02	38	2
P23526	Adenosylhomocysteinase OS=Homo sapiens GN=AHCY PE=1 SV=4	2.77778	1	2	0	0	432	47.7	6.34	High	0.006	1	2	0.0104712	Red	2.47	Medium	0.02	44	1
Q15149	Plectin OS=Homo sapiens GN=PLEC PE=1 SV=3	1.5585	6	10	0	0	4684	531.5	5.96	High	0.008		3	0.015625	Red	2.19	High	0	227	6
Q9UIV8	Serpin B13 OS=Homo sapiens GN=SERPINB13 PE=1 SV=2	1.79028	1	1	0	0	391	44.2	5.71	High	0.008		3	0.015544	Red	2.01	Medium	0.025	33	1
K7ELC4	60S ribosomal protein L22 (Fragment) OS=Homo sapiens GN=RPL22 PE=1 SV=1	16.4557	1	1	0	0	79	9.1	9.94	High	0.008	1	3	0.0154639	Red	1.99
K7EKS7	60S ribosomal protein L22 OS=Homo sapiens GN=RPL22 PE=1 SV=1	24.5283	1	1	0	0	53	5.7	10.15	High	0.008	1	3	0.0154639	Red	1.99
K7EP65	60S ribosomal protein L22 (Fragment) OS=Homo sapiens GN=RPL22 PE=1 SV=1	27.0833	1	1	0	0	48	5.2	9.82	High	0.008	1	3	0.0154639	Red	1.99
K7EJT5	60S ribosomal protein L22 (Fragment) OS=Homo sapiens GN=RPL22 PE=1 SV=1	27.6596	1	1	0	0	47	5.1	9.42	High	0.008	1	3	0.0154639	Red	1.99
P35268	60S ribosomal protein L22 OS=Homo sapiens GN=RPL22 PE=1 SV=2	10.1562	1	1	0	0	128	14.8	9.19	High	0.008	1	3	0.0154639	Red	1.99
K7EMH1	60S ribosomal protein L22 (Fragment) OS=Homo sapiens GN=RPL22 PE=1 SV=1	14.6067	1	1	0	0	89	10.4	9.66	High	0.008	1	3	0.0154639	Red	1.99
K7ERI7	60S ribosomal protein L22 OS=Homo sapiens GN=RPL22 PE=1 SV=1	13.6842	1	1	0	0	95	11.2	6.8	High	0.008	1	3	0.0154639	Red	1.99
K7EKI0	Envoplakin OS=Homo sapiens GN=EVPL PE=1 SV=1	0.875912	2	2	0	0	2055	233.7	7.25	High	0.008		3	0.0153846	Red	1.97	Medium	0.017	72	2
Q92817	Envoplakin OS=Homo sapiens GN=EVPL PE=1 SV=3	0.885391	2	2	0	0	2033	231.5	6.96	High	0.008		3	0.0153846	Red	1.97	Medium	0.017	72	2
A0A0C4DGN4	Zymogen granule protein 16 homolog B OS=Homo sapiens GN=ZG16B PE=1 SV=1	5.05618	1	1	0	0	178	19.6	5.95	High	0.008	1	3	0.0153061	Red	1.97
Q96DA0	Zymogen granule protein 16 homolog B OS=Homo sapiens GN=ZG16B PE=1 SV=3	4.32692	1	1	0	0	208	22.7	7.39	High	0.008	1	3	0.0153061	Red	1.97
I3L1H9	Zymogen granule protein 16 homolog B (Fragment) OS=Homo sapiens GN=ZG16B PE=1 SV=1	13.0435	1	1	0	0	69	7.5	9.32	High	0.008	1	3	0.0153061	Red	1.97
I3L3X0	Zymogen granule protein 16 homolog B (Fragment) OS=Homo sapiens GN=ZG16B PE=1 SV=1	9.47368	1	1	0	0	95	10.3	8.51	High	0.008	1	3	0.0153061	Red	1.97
P01037	Cystatin-SN OS=Homo sapiens GN=CST1 PE=1 SV=3	7.80142	1	1	0	0	141	16.4	7.21	High	0.008	1	3	0.0152284	Red	1.82
P01036	Cystatin-S OS=Homo sapiens GN=CST4 PE=1 SV=3	7.80142	1	1	0	0	141	16.2	5.02	High	0.008	1	3	0.0152284	Red	1.82
Q96MK3	Pseudokinase FAM20A OS=Homo sapiens GN=FAM20A PE=1 SV=4	1.10906	1	4	0	0	541	61.4	7.99	High	0.008		3	0.0151515	Red	1.8	Medium	0.032	0	1
A0A087WWU8	Tropomyosin alpha-3 chain OS=Homo sapiens GN=TPM3 PE=1 SV=1	9.2511	2	2	0	0	227	26.4	4.78	High	0.008		3	0.0150754	Red	1.76	Medium	0.018	55	2
Q5HYB6	Epididymis luminal protein 189 OS=Homo sapiens GN=DKFZp686J1372 PE=1 SV=1	9.05172	2	2	0	0	232	27.2	4.74	High	0.008		3	0.0150754	Red	1.76	Medium	0.018	55	2
P07858	Cathepsin B OS=Homo sapiens GN=CTSB PE=1 SV=3	10.6195	2	2	0	0	339	37.8	6.3	High	0.008		3	0.015	Red	1.74	Medium	0.02	42	2
P20618	Proteasome subunit beta type-1 OS=Homo sapiens GN=PSMB1 PE=1 SV=2	3.73444	1	2	0	0	241	26.5	8.13	High	0.008	1	3	0.0147783	Red	1.64	Medium	0.03	27	1
A0A0G2JK66	Uncharacterized protein C6orf10 (Fragment) OS=Homo sapiens GN=C6orf10 PE=1 SV=1	9.375	1	1	0	0	192	20.7	9.99	High	0.008	1	3	0.0147059	Red	1.62
A0A0G2JKA5	Uncharacterized protein C6orf10 OS=Homo sapiens GN=C6orf10 PE=1 SV=1	3.20285	1	1	0	0	562	61.4	9.36	High	0.008	1	3	0.0147059	Red	1.62
P28066	Proteasome subunit alpha type-5 OS=Homo sapiens GN=PSMA5 PE=1 SV=3	7.88382	1	1	0	0	241	26.4	4.79	High	0.008		3	0.0146341	Red	1.61	Medium	0.024	36	1
H7C010	GRIP and coiled-coil domain-containing protein 2 (Fragment) OS=Homo sapiens GN=GCC2 PE=1 SV=1	8.04598	1	7	0	0	87	10.1	9.41	High	0.008		3	0.0145631	Red	1.57	Medium	0.032	0	1
Q8IWJ2	GRIP and coiled-coil domain-containing protein 2 OS=Homo sapiens GN=GCC2 PE=1 SV=4	0.415677	1	7	0	0	1684	195.8	5.14	High	0.008		3	0.0145631	Red	1.57	Medium	0.032	0	1
B1AK87	Capping protein (Actin filament) muscle Z-line, beta, isoform CRA_a OS=Homo sapiens GN=CAPZB PE=1 SV=1	5.38462	1	1	0	0	260	29.3	6.92	High	0.008		4	0.0191388	Red	1.51	Medium	0.02	39	1
B1AK88	Capping protein (Actin filament) muscle Z-line, beta, isoform CRA_d OS=Homo sapiens GN=CAPZB PE=1 SV=1	4.65116	1	1	0	0	301	33.8	6.43	High	0.008		4	0.0191388	Red	1.51	Medium	0.02	39	1
J3KRE2	Rho GDP-dissociation inhibitor 1 OS=Homo sapiens GN=ARHGDIA PE=1 SV=1	11.6279	1	2	0	0	129	14.8	4.68	High	0.008	1	4	0.0190476	Red	1.51	Medium	0.032	16	1
P52565	Rho GDP-dissociation inhibitor 1 OS=Homo sapiens GN=ARHGDIA PE=1 SV=3	7.35294	1	2	0	0	204	23.2	5.11	High	0.008	1	4	0.0190476	Red	1.51	Medium	0.032	16	1
P38606	V-type proton ATPase catalytic subunit A OS=Homo sapiens GN=ATP6V1A PE=1 SV=2	4.37601	2	2	0	0	617	68.3	5.52	High	0.008		4	0.0189573	Red	1.49	Medium	0.024	37	2
P27348	14-3-3 protein theta OS=Homo sapiens GN=YWHAQ PE=1 SV=1	20	5	14	0	0	245	27.7	4.78	High	0.008		4	0.0188679	Red	1.38	High	0	303	5
Q00610	Clathrin heavy chain 1 OS=Homo sapiens GN=CLTC PE=1 SV=5	0.955224	1	1	0	0	1675	191.5	5.69	High	0.008		4	0.0187793	Red	1.37	Medium	0.032	23	1
A0A087WVQ6	Clathrin heavy chain OS=Homo sapiens GN=CLTC PE=1 SV=1	0.952948	1	1	0	0	1679	191.9	5.69	High	0.008		4	0.0187793	Red	1.37	Medium	0.032	23	1
F8W1R7	Myosin light polypeptide 6 OS=Homo sapiens GN=MYL6 PE=1 SV=1	6.2069	1	1	0	0	145	16.3	4.65	High	0.008		5	0.0229358	Red	1.33	Medium	0.024	36	1
F8VPF3	Myosin light polypeptide 6 (Fragment) OS=Homo sapiens GN=MYL6 PE=1 SV=1	6.92308	1	1	0	0	130	14.4	4.51	High	0.008		5	0.0229358	Red	1.33	Medium	0.024	36	1
B7Z6Z4	Myosin light polypeptide 6 OS=Homo sapiens GN=MYL6 PE=1 SV=1	3.78151	1	1	0	0	238	26.7	5.08	High	0.008		5	0.0229358	Red	1.33	Medium	0.024	36	1
G8JLA2	Myosin light polypeptide 6 OS=Homo sapiens GN=MYL6 PE=1 SV=1	5.92105	1	1	0	0	152	17.1	4.55	High	0.008		5	0.0229358	Red	1.33	Medium	0.024	36	1
J3KND3	Myosin light polypeptide 6 OS=Homo sapiens GN=MYL6 PE=1 SV=1	5.92105	1	1	0	0	152	17	4.65	High	0.008		5	0.0229358	Red	1.33	Medium	0.024	36	1
G3V1V0	Myosin light polypeptide 6 OS=Homo sapiens GN=MYL6 PE=1 SV=1	5.59006	1	1	0	0	161	18	4.77	High	0.008		5	0.0229358	Red	1.33	Medium	0.024	36	1
P60660	Myosin light polypeptide 6 OS=Homo sapiens GN=MYL6 PE=1 SV=2	5.96026	1	1	0	0	151	16.9	4.65	High	0.008		5	0.0229358	Red	1.33	Medium	0.024	36	1
P26641	Elongation factor 1-gamma OS=Homo sapiens GN=EEF1G PE=1 SV=3	1.373	1	1	0	0	437	50.1	6.67	High	0.008		8	0.0357143	Red	1.24	Medium	0.025	35	1
P15531	Nucleoside diphosphate kinase A OS=Homo sapiens GN=NME1 PE=1 SV=1	7.89474	1	1	0	0	152	17.1	6.19	High	0.008		8	0.0355556	Red	1.2	Medium	0.03	26	1
P28070	Proteasome subunit beta type-4 OS=Homo sapiens GN=PSMB4 PE=1 SV=4	3.78788	1	1	0	0	264	29.2	5.97	High	0.008		8	0.0352423	Red	1.2	Medium	0.024	36	1
Q01974	Tyrosine-protein kinase transmembrane receptor ROR2 OS=Homo sapiens GN=ROR2 PE=1 SV=2	0.848356	1	5	0	0	943	104.7	6.55	High	0.008		12	0.0515021	Red	1.11	Medium	0.023	37	1
B1APY4	Receptor tyrosine kinase-like orphan receptor 2, isoform CRA_b OS=Homo sapiens GN=ROR2 PE=1 SV=1	1.13636	1	5	0	0	704	79.2	7.46	High	0.008		12	0.0515021	Red	1.11	Medium	0.023	37	1
Q96FJ2	Dynein light chain 2, cytoplasmic OS=Homo sapiens GN=DYNLL2 PE=1 SV=1	12.3596	1	1	0	0	89	10.3	7.37	High	0.008		17	0.0723404	Red	1.04	Medium	0.032	0	1
Q02487	Desmocollin-2 OS=Homo sapiens GN=DSC2 PE=1 SV=1	1.99778	1	1	0	0	901	99.9	5.34	High	0.008		17	0.0720339	Red	1.04	Medium	0.032	0	1
P68431	Histone H3.1 OS=Homo sapiens GN=HIST1H3A PE=1 SV=2	10.2941	2	3	0	0	136	15.4	11.12	High	0.008		17	0.07173	Red	1.03	Medium	0.017	61	2
P84243	Histone H3.3 OS=Homo sapiens GN=H3F3A PE=1 SV=2	10.2941	2	3	0	0	136	15.3	11.27	High	0.008		17	0.07173	Red	1.03	Medium	0.017	61	2
K7ES00	Histone H3.3 (Fragment) OS=Homo sapiens GN=H3F3B PE=1 SV=1	9.27152	2	3	0	0	151	16.6	11.84	High	0.008		17	0.07173	Red	1.03	Medium	0.017	61	2
Q71DI3	Histone H3.2 OS=Homo sapiens GN=HIST2H3A PE=1 SV=3	10.2941	2	3	0	0	136	15.4	11.27	High	0.008		17	0.07173	Red	1.03	Medium	0.017	61	2
K7EMV3	Histone H3 OS=Homo sapiens GN=H3F3B PE=1 SV=1	15.2174	2	3	0	0	92	10.3	11.82	High	0.008		17	0.07173	Red	1.03	Medium	0.017	61	2
K7EK07	Histone H3 (Fragment) OS=Homo sapiens GN=H3F3B PE=1 SV=1	10.6061	2	3	0	0	132	14.9	11.3	High	0.008		17	0.07173	Red	1.03	Medium	0.017	61	2
Q16695	Histone H3.1t OS=Homo sapiens GN=HIST3H3 PE=1 SV=3	10.2941	2	3	0	0	136	15.5	11.12	High	0.008		17	0.07173	Red	1.03	Medium	0.017	61	2
B4DEB1	Histone H3 OS=Homo sapiens GN=H3F3A PE=1 SV=1	11.3821	2	3	0	0	123	14	11.34	High	0.008		17	0.07173	Red	1.03	Medium	0.017	61	2
P13646	Keratin, type I cytoskeletal 13 OS=Homo sapiens GN=KRT13 PE=1 SV=4	12.2271	8	330	0	0	458	49.6	4.96	High	0.008		17	0.0714286	Red	1.01	High	0	11422	8
K7ERE3	Keratin, type I cytoskeletal 13 OS=Homo sapiens GN=KRT13 PE=1 SV=1	13.494	8	330	0	0	415	45.2	4.81	High	0.008		17	0.0714286	Red	1.01	High	0	11422	8
F5GWP8	Keratin, type I cytoskeletal 17 OS=Homo sapiens GN=KRT17 PE=1 SV=2	67.6218	33	1117	0	0	349	40.3	4.94								High	0	32683	33
K7EQQ3	Keratin, type I cytoskeletal 9 OS=Homo sapiens GN=KRT9 PE=1 SV=1	82.5641	24	772	0	0	390	39.5	5								High	0	28330	24
K7ENW6	Keratin, type I cytoskeletal 16 (Fragment) OS=Homo sapiens GN=KRT16 PE=1 SV=1	88.2716	18	577	0	0	162	18.6	4.56								High	0	19015	18
K7EPJ9	Keratin, type I cytoskeletal 17 (Fragment) OS=Homo sapiens GN=KRT17 PE=1 SV=1	66.6667	19	638	0	0	231	24.9	4.92								High	0	18004	19
H0YIN9	Keratin, type II cytoskeletal 5 (Fragment) OS=Homo sapiens GN=KRT5 PE=1 SV=1	59.6939	14	621	0	0	196	22	5.16								High	0	17116	14
H0YI76	Keratin, type II cytoskeletal 5 (Fragment) OS=Homo sapiens GN=KRT5 PE=1 SV=1	84.5771	21	598	0	0	201	23.1	4.97								High	0	17094	21
F8W0C6	Keratin, type II cytoskeletal 5 (Fragment) OS=Homo sapiens GN=KRT5 PE=1 SV=8	60.1124	19	628	0	0	178	20.5	6.83								High	0	13423	19
K7ESE1	Keratin, type I cytoskeletal 17 (Fragment) OS=Homo sapiens GN=KRT17 PE=1 SV=1	77.8947	10	371	0	0	95	11	4.65								High	0	10710	10
P08727	Keratin, type I cytoskeletal 19 OS=Homo sapiens GN=KRT19 PE=1 SV=4	20.25	14	418	0	0	400	44.1	5.14								High	0	8459	14
K7EMD9	Keratin, type I cytoskeletal 13 (Fragment) OS=Homo sapiens GN=KRT13 PE=1 SV=1	27.2727	6	201	0	0	165	19.2	4.74								High	0	7109	6
F8VV57	Keratin, type II cytoskeletal 5 (Fragment) OS=Homo sapiens GN=KRT5 PE=1 SV=1	56.8182	7	227	0	0	132	12.2	12								High	0	7053	7
C9JM50	Keratin, type I cytoskeletal 19 (Fragment) OS=Homo sapiens GN=KRT19 PE=1 SV=1	33.6735	12	352	0	0	196	20.8	5.43								High	0	6975	12
Q01546	Keratin, type II cytoskeletal 2 oral OS=Homo sapiens GN=KRT76 PE=1 SV=2	16.7712	13	342	0	0	638	65.8	8.12								High	0	6763	13
Q7Z3Y7	Keratin, type I cytoskeletal 28 OS=Homo sapiens GN=KRT28 PE=1 SV=2	7.11207	5	212	0	0	464	50.5	5.47								High	0	5961	5
A8MT21	Keratin, type I cytoskeletal 15 OS=Homo sapiens GN=KRT15 PE=1 SV=1	15.1203	6	201	0	0	291	32.7	4.78								High	0	5569	6
K7ELP7	Keratin, type I cytoskeletal 17 (Fragment) OS=Homo sapiens GN=KRT17 PE=1 SV=1	59.1837	3	107	0	0	49	5.5	4.59								High	0	5100	3
P35900	Keratin, type I cytoskeletal 20 OS=Homo sapiens GN=KRT20 PE=1 SV=1	4.48113	4	131	0	0	424	48.5	5.69								High	0	4359	4
K7EMS3	Keratin, type I cytoskeletal 19 (Fragment) OS=Homo sapiens GN=KRT19 PE=1 SV=1	25.4144	8	206	0	0	181	20.2	4.6								High	0	4118	8
Q7Z3Y8	Keratin, type I cytoskeletal 27 OS=Homo sapiens GN=KRT27 PE=1 SV=2	5.44662	3	132	0	0	459	49.8	5.05								High	0	4088	3
Q7Z3Z0	Keratin, type I cytoskeletal 25 OS=Homo sapiens GN=KRT25 PE=1 SV=1	4	2	131	0	0	450	49.3	5.08								High	0	4070	2
P05787	Keratin, type II cytoskeletal 8 OS=Homo sapiens GN=KRT8 PE=1 SV=7	9.52381	7	214	0	0	483	53.7	5.59								High	0	3830	7
F8VU69	Keratin, type II cytoskeletal 5 (Fragment) OS=Homo sapiens GN=KRT5 PE=1 SV=1	27.2109	4	118	0	0	147	14.3	10.74								High	0	3788	4
H0YID6	Keratin, type II cytoskeletal 79 (Fragment) OS=Homo sapiens GN=KRT79 PE=3 SV=1	20.1681	4	119	0	0	119	13	4.63								High	0	3492	4
Q7Z3Y9	Keratin, type I cytoskeletal 26 OS=Homo sapiens GN=KRT26 PE=1 SV=2	1.92308	1	94	0	0	468	51.9	4.92								High	0	3260	1
P08729	Keratin, type II cytoskeletal 7 OS=Homo sapiens GN=KRT7 PE=1 SV=5	7.67591	5	135	0	0	469	51.4	5.48								High	0	2558	5
C9JK18	Junction plakoglobin (Fragment) OS=Homo sapiens GN=JUP PE=1 SV=8	47.1186	10	60	0	0	295	32.3	6.79								High	0	1977	10
C9JKY1	Junction plakoglobin (Fragment) OS=Homo sapiens GN=JUP PE=1 SV=8	46.8013	10	60	0	0	297	32.6	6.79								High	0	1977	10
C9J826	Junction plakoglobin (Fragment) OS=Homo sapiens GN=JUP PE=1 SV=8	47.8261	9	58	0	0	276	30.2	6.54								High	0	1940	9
C9JTX4	Junction plakoglobin (Fragment) OS=Homo sapiens GN=JUP PE=1 SV=1	44.2553	8	57	0	0	235	25.7	6.39								High	0	1884	8
Q14525	Keratin, type I cuticular Ha3-II OS=Homo sapiens GN=KRT33B PE=1 SV=3	11.3861	5	81	0	0	404	46.2	4.84								High	0	1878	5
Q14532	Keratin, type I cuticular Ha2 OS=Homo sapiens GN=KRT32 PE=2 SV=3	4.24107	2	78	0	0	448	50.3	4.84								High	0	1838	2
C4AM86	Keratin, type I cuticular Ha5 OS=Homo sapiens GN=KRT35 PE=1 SV=1	4.47059	2	78	0	0	425	47.6	4.77								High	0	1838	2
Q92764	Keratin, type I cuticular Ha5 OS=Homo sapiens GN=KRT35 PE=1 SV=5	4.17582	2	78	0	0	455	50.3	4.91								High	0	1838	2
O76014	Keratin, type I cuticular Ha7 OS=Homo sapiens GN=KRT37 PE=1 SV=3	1.55902	1	77	0	0	449	49.7	4.96								High	0	1791	1
P05783	Keratin, type I cytoskeletal 18 OS=Homo sapiens GN=KRT18 PE=1 SV=2	1.62791	1	77	0	0	430	48	5.45								High	0	1791	1
O76013	Keratin, type I cuticular Ha6 OS=Homo sapiens GN=KRT36 PE=1 SV=1	1.49893	1	77	0	0	467	52.2	4.94								High	0	1791	1
O76015	Keratin, type I cuticular Ha8 OS=Homo sapiens GN=KRT38 PE=1 SV=3	1.53509	1	77	0	0	456	50.4	4.84								High	0	1791	1
F8VZY9	Keratin, type I cytoskeletal 18 OS=Homo sapiens GN=KRT18 PE=1 SV=1	1.79028	1	77	0	0	391	43.7	5.35								High	0	1791	1
E7EUT5	Glyceraldehyde-3-phosphate dehydrogenase OS=Homo sapiens GN=GAPDH PE=1 SV=1	61.1538	9	69	0	0	260	27.9	6.95								High	0	1734	9
F8W1U3	Keratin, type II cytoskeletal 8 (Fragment) OS=Homo sapiens GN=KRT8 PE=1 SV=1	8.99654	5	133	0	0	289	32.5	6.89								High	0	1619	5
F8VUG2	Keratin, type II cytoskeletal 8 (Fragment) OS=Homo sapiens GN=KRT8 PE=1 SV=1	9.52381	5	133	0	0	273	30.9	5.25								High	0	1619	5
A0A1X7SCE1	Glial fibrillary acidic protein (Fragment) OS=Homo sapiens GN=GFAP PE=1 SV=1	5.38922	2	70	0	0	334	38.4	5.5								High	0	1607	2
P14136	Glial fibrillary acidic protein OS=Homo sapiens GN=GFAP PE=1 SV=1	4.16667	2	70	0	0	432	49.9	5.52								High	0	1607	2
A0A1W2PR46	Glial fibrillary acidic protein OS=Homo sapiens GN=GFAP PE=1 SV=1	3.56436	2	70	0	0	505	57.3	6.01								High	0	1607	2
A0A1X7SBR3	Glial fibrillary acidic protein OS=Homo sapiens GN=GFAP PE=1 SV=1	3.81356	2	70	0	0	472	54.2	6.19								High	0	1607	2
K7EJU1	Glial fibrillary acidic protein (Fragment) OS=Homo sapiens GN=GFAP PE=1 SV=1	7.25806	2	70	0	0	248	28.4	5.67								High	0	1607	2
A0A1W2PS58	Glial fibrillary acidic protein (Fragment) OS=Homo sapiens GN=GFAP PE=1 SV=1	16.4179	1	34	0	0	67	7.5	9.55								High	0	1579	1
A0A1W2PRT3	Glial fibrillary acidic protein (Fragment) OS=Homo sapiens GN=GFAP PE=1 SV=1	3.37423	1	34	0	0	326	37.8	5.05								High	0	1579	1
A0A1W2PQU7	Glial fibrillary acidic protein (Fragment) OS=Homo sapiens GN=GFAP PE=1 SV=1	37.931	1	34	0	0	29	3.4	4.73								High	0	1579	1
K7EPI4	Glial fibrillary acidic protein (Fragment) OS=Homo sapiens GN=GFAP PE=1 SV=2	8.87097	1	34	0	0	124	14	8.16								High	0	1579	1
K7EPT8	Glial fibrillary acidic protein (Fragment) OS=Homo sapiens GN=GFAP PE=1 SV=2	14.6667	1	68	0	0	75	8.4	9.86								High	0	1579	1
H0YN42	Annexin (Fragment) OS=Homo sapiens GN=ANXA2 PE=1 SV=1	49.2188	13	40	0	0	256	28.8	5.78								High	0	1530	13
Q8N1A0	Keratin-like protein KRT222 OS=Homo sapiens GN=KRT222 PE=2 SV=1	3.05085	1	64	0	0	295	34.1	5.87								High	0	1502	1
A6NMY6	Putative annexin A2-like protein OS=Homo sapiens GN=ANXA2P2 PE=5 SV=2	30.3835	11	33	0	0	339	38.6	6.95								High	0	1281	11
H0YM50	Annexin (Fragment) OS=Homo sapiens GN=ANXA2 PE=1 SV=1	37.5	10	31	0	0	248	28.4	5.83								High	0	1257	10
C9JTG5	Keratin, type I cytoskeletal 15 (Fragment) OS=Homo sapiens GN=KRT15 PE=1 SV=1	15	4	72	0	0	220	24.9	4.68								High	0	1255	4
Q86Y46	Keratin, type II cytoskeletal 73 OS=Homo sapiens GN=KRT73 PE=1 SV=1	12.4074	7	74	0	0	540	58.9	7.23								High	0	1137	7
H0YMU9	Annexin OS=Homo sapiens GN=ANXA2 PE=1 SV=1	49.5652	12	32	0	0	230	25.6	5.97								High	0	1130	12
H0YMD0	Annexin (Fragment) OS=Homo sapiens GN=ANXA2 PE=1 SV=1	50.2203	12	32	0	0	227	25.3	5.97								High	0	1130	12
Q7RTS7	Keratin, type II cytoskeletal 74 OS=Homo sapiens GN=KRT74 PE=1 SV=2	7.56144	6	73	0	0	529	57.8	7.71								High	0	1124	6
F8W1S1	Keratin, type II cytoskeletal 74 OS=Homo sapiens GN=KRT74 PE=1 SV=1	7.36648	6	73	0	0	543	59.4	7.44								High	0	1124	6
F8VVB9	Tubulin alpha-1B chain (Fragment) OS=Homo sapiens GN=TUBA1B PE=1 SV=8	40.6504	7	56	0	0	246	27.4	5.2								High	0	1088	7
Q3SY84	Keratin, type II cytoskeletal 71 OS=Homo sapiens GN=KRT71 PE=1 SV=3	5.92734	4	68	0	0	523	57.3	6.61								High	0	1010	4
Q9NSB2	Keratin, type II cuticular Hb4 OS=Homo sapiens GN=KRT84 PE=2 SV=2	2.66667	3	100	0	0	600	64.8	7.56								High	0	978	3
A0A1W2PQM2	Tubulin alpha-1C chain OS=Homo sapiens GN=TUBA1C PE=1 SV=1	27.6923	6	47	0	0	325	36.6	8.21								High	0	973	6
H0YKS4	Annexin (Fragment) OS=Homo sapiens GN=ANXA2 PE=1 SV=1	54.5455	10	27	0	0	176	19.5	5.96								High	0	971	10
F8WE04	Heat shock protein beta-1 OS=Homo sapiens GN=HSPB1 PE=1 SV=1	27.4194	5	36	0	0	186	20.4	9.06								High	0	912	5
H0YMM1	Annexin (Fragment) OS=Homo sapiens GN=ANXA2 PE=1 SV=1	53.0201	7	22	0	0	149	16.4	5.91								High	0	853	7
H0YN28	Annexin (Fragment) OS=Homo sapiens GN=ANXA2 PE=1 SV=1	41.0072	7	21	0	0	139	16.1	5.17								High	0	839	7
H0YL33	Annexin (Fragment) OS=Homo sapiens GN=ANXA2 PE=1 SV=1	40.1408	7	21	0	0	142	16.4	5.17								High	0	839	7
H0YNP5	Annexin (Fragment) OS=Homo sapiens GN=ANXA2 PE=1 SV=1	41.1429	8	22	0	0	175	19.7	5.21								High	0	822	8
J3QR55	Keratin, type I cytoskeletal 23 (Fragment) OS=Homo sapiens GN=KRT23 PE=1 SV=1	53.0201	6	26	0	0	149	17.5	5.85								High	0	811	6
A5A3E0	POTE ankyrin domain family member F OS=Homo sapiens GN=POTEF PE=1 SV=2	4.65116	4	30	0	0	1075	121.4	6.2								High	0	800	4
Q6S8J3	POTE ankyrin domain family member E OS=Homo sapiens GN=POTEE PE=2 SV=3	4.65116	4	30	0	0	1075	121.3	6.2								High	0	800	4
A0A0C4DGB6	Serum albumin OS=Homo sapiens GN=ALB PE=1 SV=1	22.351	14	39	0	0	604	69.2	6.37								High	0	791	14
A0A087WV01	Elongation factor 1-alpha OS=Homo sapiens GN=EEF1A1 PE=1 SV=1	16.6667	7	30	0	0	426	46.3	7.66								High	0	768	7
Q9BYX7	Putative beta-actin-like protein 3 OS=Homo sapiens GN=POTEKP PE=5 SV=1	10.6667	3	28	0	0	375	42	6.33								High	0	754	3
I3L4N8	Actin, cytoplasmic 2 (Fragment) OS=Homo sapiens GN=ACTG1 PE=1 SV=8	36.0996	6	48	0	0	241	26.9	5.01								High	0	748	6
I3L1U9	Actin, cytoplasmic 2 (Fragment) OS=Homo sapiens GN=ACTG1 PE=1 SV=1	40.6542	6	48	0	0	214	23.8	5.44								High	0	748	6
H0YA55	Serum albumin (Fragment) OS=Homo sapiens GN=ALB PE=1 SV=1	25.7709	12	36	0	0	454	51.5	6.95								High	0	741	12
F8VQQ4	Tubulin alpha chain (Fragment) OS=Homo sapiens GN=TUBA1A PE=1 SV=1	41.5525	7	41	0	0	219	24.2	5.29								High	0	709	7
H0YKZ7	Annexin (Fragment) OS=Homo sapiens GN=ANXA2 PE=1 SV=1	57.9832	6	19	0	0	119	13	8.13								High	0	708	6
H0YKX9	Annexin (Fragment) OS=Homo sapiens GN=ANXA2 PE=1 SV=1	51.4925	6	19	0	0	134	14.5	5.87								High	0	708	6
H0YMT9	Annexin (Fragment) OS=Homo sapiens GN=ANXA2 PE=1 SV=1	51.8797	6	19	0	0	133	14.5	5.87								High	0	708	6
H0YMW4	Annexin (Fragment) OS=Homo sapiens GN=ANXA2 PE=1 SV=1	47.2603	6	19	0	0	146	16.2	8.27								High	0	708	6
H0YLV6	Annexin OS=Homo sapiens GN=ANXA2 PE=1 SV=1	52.2727	6	19	0	0	132	14.4	9.01								High	0	708	6
B7WNR0	Serum albumin OS=Homo sapiens GN=ALB PE=1 SV=1	24.2915	12	32	0	0	494	56.2	7.14								High	0	707	12
C9JKR2	Albumin, isoform CRA_k OS=Homo sapiens GN=ALB PE=1 SV=1	28.777	12	32	0	0	417	47.3	6.35								High	0	707	12
Q8IWY7	Tau-tubulin kinase OS=Homo sapiens GN=TTBK2 PE=1 SV=1	0.970285	2	83	0	0	1649	182.4	7.02								High	0	696	2
D6RHD5	Serum albumin OS=Homo sapiens GN=ALB PE=1 SV=1	23.9651	11	31	0	0	459	52	6.84								High	0	694	11
F8VS66	Tubulin alpha-1C chain OS=Homo sapiens GN=TUBA1C PE=4 SV=1	43.0769	4	30	0	0	130	14.4	5.47								High	0	675	4
F8VRZ4	Tubulin alpha-1A chain (Fragment) OS=Homo sapiens GN=TUBA1A PE=3 SV=1	50	4	30	0	0	112	12.2	5.77								High	0	675	4
Q13748	Tubulin alpha-3C/D chain OS=Homo sapiens GN=TUBA3C PE=1 SV=3	26.8889	8	42	0	0	450	49.9	5.1								High	0	664	8
F8VP67	Keratin, type II cytoskeletal 8 (Fragment) OS=Homo sapiens GN=KRT8 PE=1 SV=1	8.84956	2	33	0	0	113	13.6	4.65								High	0	662	2
H0YHD9	Keratin, type II cytoskeletal 72 (Fragment) OS=Homo sapiens GN=KRT72 PE=1 SV=1	4.8951	1	50	0	0	143	14.6	10.65								High	0	631	1
F8VS61	Keratin, type II cytoskeletal 1b OS=Homo sapiens GN=KRT77 PE=1 SV=1	2.82258	1	50	0	0	248	25.4	8.69								High	0	631	1
P62736	Actin, aortic smooth muscle OS=Homo sapiens GN=ACTA2 PE=1 SV=1	18.0371	6	33	0	0	377	42	5.39								High	0	619	6
P63267	Actin, gamma-enteric smooth muscle OS=Homo sapiens GN=ACTG2 PE=1 SV=1	18.0851	6	33	0	0	376	41.9	5.48								High	0	619	6
Q9BVA1	Tubulin beta-2B chain OS=Homo sapiens GN=TUBB2B PE=1 SV=1	28.3146	9	23	0	0	445	49.9	4.89								High	0	613	9
A6NL76	Actin, alpha skeletal muscle OS=Homo sapiens GN=ACTA1 PE=1 SV=3	21.6535	5	35	0	0	254	28.1	6.07								High	0	586	5
P0CG39	POTE ankyrin domain family member J OS=Homo sapiens GN=POTEJ PE=3 SV=1	3.27553	3	26	0	0	1038	117.3	5.97								High	0	575	3
P0CG38	POTE ankyrin domain family member I OS=Homo sapiens GN=POTEI PE=3 SV=1	3.16279	3	26	0	0	1075	121.2	6.21								High	0	575	3
H0YKL9	Annexin (Fragment) OS=Homo sapiens GN=ANXA2 PE=1 SV=1	52.7273	5	16	0	0	110	12.1	7.43								High	0	569	5
Q86SG5	Protein S100-A7A OS=Homo sapiens GN=S100A7A PE=1 SV=3	10.8911	1	36	0	0	101	11.3	7.44								High	0	557	1
K7ENV3	Keratin, type I cytoskeletal 16 (Fragment) OS=Homo sapiens GN=KRT16 PE=4 SV=8	72.9167	3	20	0	0	48	4.5	9.38								High	0	547	3
Q3BDU5	Prelamin-A/C OS=Homo sapiens GN=LMNA PE=1 SV=1	35.5236	17	26	0	0	487	55.6	6.65								High	0	545	17
A0A087WVQ9	Elongation factor 1-alpha 1 OS=Homo sapiens GN=EEF1A1 PE=1 SV=1	19.5011	7	28	0	0	441	47.9	9.03								High	0	541	7
Q99456	Keratin, type I cytoskeletal 12 OS=Homo sapiens GN=KRT12 PE=1 SV=1	1.82186	2	38	0	0	494	53.5	4.78								High	0	538	2
Q5ST81	Tubulin beta chain OS=Homo sapiens GN=TUBB PE=1 SV=1	27.4194	7	18	0	0	372	41.7	4.91								High	0	519	7
K7EM38	Actin, cytoplasmic 2 (Fragment) OS=Homo sapiens GN=ACTG1 PE=1 SV=1	29.3233	3	31	0	0	133	14.5	5.27								High	0	515	3
J3KT65	Actin, cytoplasmic 2 OS=Homo sapiens GN=ACTG1 PE=1 SV=1	19.697	3	31	0	0	198	21.8	7.39								High	0	515	3
G5E9R0	Actin, cytoplasmic 1 OS=Homo sapiens GN=ACTB PE=1 SV=1	31.2	3	31	0	0	125	13.9	5.49								High	0	515	3
E7EVS6	Actin, cytoplasmic 1 (Fragment) OS=Homo sapiens GN=ACTB PE=1 SV=8	23.9264	3	31	0	0	163	17.9	5.5								High	0	515	3
I3L3R2	Actin, cytoplasmic 2 (Fragment) OS=Homo sapiens GN=ACTG1 PE=1 SV=1	23.7805	3	31	0	0	164	18	5.5								High	0	515	3
A0A087WWT3	Serum albumin OS=Homo sapiens GN=ALB PE=1 SV=1	19.1919	8	21	0	0	396	45.1	6.1								High	0	509	8
Q05639	Elongation factor 1-alpha 2 OS=Homo sapiens GN=EEF1A2 PE=1 SV=1	13.8229	6	18	0	0	463	50.4	9.03								High	0	503	6
E7EX29	14-3-3 protein zeta/delta (Fragment) OS=Homo sapiens GN=YWHAZ PE=1 SV=1	31.7073	7	18	0	0	246	28	4.92								High	0	497	7
Q5T3N1	Annexin (Fragment) OS=Homo sapiens GN=ANXA1 PE=1 SV=1	40.6863	6	14	0	0	204	22.7	5.53								High	0	490	6
K7EM90	Alpha-enolase (Fragment) OS=Homo sapiens GN=ENO1 PE=1 SV=1	23.0769	3	14	0	0	195	21	8.88								High	0	470	3
A0A0B4J269	Uncharacterized protein OS=Homo sapiens PE=1 SV=1	7.15182	4	13	0	0	797	88.3	5.86								High	0	447	4
Q13509	Tubulin beta-3 chain OS=Homo sapiens GN=TUBB3 PE=1 SV=2	12.6667	4	13	0	0	450	50.4	4.93								High	0	447	4
Q6PEY2	Tubulin alpha-3E chain OS=Homo sapiens GN=TUBA3E PE=1 SV=2	20.8889	6	34	0	0	450	49.8	5.14								High	0	446	6
E5RGZ4	Beta-enolase (Fragment) OS=Homo sapiens GN=ENO3 PE=1 SV=1	6.36042	1	11	0	0	283	30.4	7.14								High	0	443	1
K7EKN2	Beta-enolase (Fragment) OS=Homo sapiens GN=ENO3 PE=1 SV=1	8.49057	1	11	0	0	212	22.5	8.82								High	0	443	1
E5RI09	Beta-enolase (Fragment) OS=Homo sapiens GN=ENO3 PE=1 SV=1	12.1622	1	11	0	0	148	15.8	8.62								High	0	443	1
F5H0C8	Gamma-enolase OS=Homo sapiens GN=ENO2 PE=1 SV=1	5.71429	1	11	0	0	315	34.7	4.87								High	0	443	1
P09104	Gamma-enolase OS=Homo sapiens GN=ENO2 PE=1 SV=3	4.14747	1	11	0	0	434	47.2	5.03								High	0	443	1
P13929	Beta-enolase OS=Homo sapiens GN=ENO3 PE=1 SV=5	4.14747	1	11	0	0	434	47	7.71								High	0	443	1
E5RG95	Beta-enolase (Fragment) OS=Homo sapiens GN=ENO3 PE=1 SV=1	11.6883	1	11	0	0	154	16.4	8.62								High	0	443	1
F5H1C3	Gamma-enolase (Fragment) OS=Homo sapiens GN=ENO2 PE=1 SV=1	17.4757	1	11	0	0	103	11.2	5.03								High	0	443	1
K7EPM1	Beta-enolase (Fragment) OS=Homo sapiens GN=ENO3 PE=1 SV=1	9.18367	1	11	0	0	196	20.9	8.88								High	0	443	1
H0YNA0	Annexin (Fragment) OS=Homo sapiens GN=ANXA2 PE=1 SV=1	56.962	6	13	0	0	79	9.1	4.7								High	0	438	6
C9JDS9	Tubulin alpha-4A chain (Fragment) OS=Homo sapiens GN=TUBA4A PE=1 SV=1	32.6923	4	28	0	0	156	17.7	5.49								High	0	431	4
B0AZS6	14-3-3 protein zeta/delta OS=Homo sapiens GN=YWHAZ PE=1 SV=1	44.0476	6	15	0	0	168	19.1	4.56								High	0	426	6
A0A0A0MRQ5	Peroxiredoxin-1 OS=Homo sapiens GN=PRDX1 PE=1 SV=1	37.1134	4	22	0	0	97	10.7	8.72								High	0	423	4
H7C469	Uncharacterized protein (Fragment) OS=Homo sapiens PE=1 SV=7	21.4286	7	20	0	0	336	35.9	5.4								High	0	418	7
Q9NY65	Tubulin alpha-8 chain OS=Homo sapiens GN=TUBA8 PE=1 SV=1	17.3719	5	25	0	0	449	50.1	5.06								High	0	417	5
C9J2C0	Tubulin alpha chain (Fragment) OS=Homo sapiens GN=TUBA8 PE=1 SV=1	16.7024	5	25	0	0	467	52	5.31								High	0	417	5
J3KRG2	Gasdermin-A (Fragment) OS=Homo sapiens GN=GSDMA PE=1 SV=8	33.5443	5	15	0	0	158	17.8	6.02								High	0	411	5
A0A1B0GVP3	Cathepsin D OS=Homo sapiens GN=CTSD PE=1 SV=1	15.3086	6	19	0	0	405	43.7	6.54								High	0	409	6
Q562R1	Beta-actin-like protein 2 OS=Homo sapiens GN=ACTBL2 PE=1 SV=2	13.0319	4	19	0	0	376	42	5.59								High	0	404	4
A6PW80	Elongation factor 1-alpha 1 (Fragment) OS=Homo sapiens GN=EEF1A1 PE=4 SV=8	34.9057	3	15	0	0	106	12	9.16								High	0	396	3
Q5JR01	Elongation factor 1-alpha 1 (Fragment) OS=Homo sapiens GN=EEF1A1 PE=1 SV=1	25.5172	3	15	0	0	145	15.9	8.4								High	0	396	3
A0A1B0GU92	Uncharacterized protein OS=Homo sapiens PE=1 SV=1	10.9515	5	18	0	0	557	59.8	6.62								High	0	394	5
A0A1B0GU03	Uncharacterized protein OS=Homo sapiens PE=1 SV=1	10.4811	5	18	0	0	582	62.7	7.77								High	0	394	5
C9JZR7	Actin, cytoplasmic 1 (Fragment) OS=Homo sapiens GN=ACTB PE=1 SV=8	20.5882	2	19	0	0	102	11.3	5.43								High	0	377	2
C9JUM1	Actin, cytoplasmic 1 (Fragment) OS=Homo sapiens GN=ACTB PE=1 SV=1	21.2121	2	19	0	0	99	11	5.74								High	0	377	2
B4DNK4	Pyruvate kinase OS=Homo sapiens GN=PKM PE=1 SV=1	24.7265	9	13	0	0	457	49.9	7.83								High	0	374	9
H0YB80	14-3-3 protein zeta/delta (Fragment) OS=Homo sapiens GN=YWHAZ PE=1 SV=1	43.0769	4	12	0	0	130	14.6	4.48								High	0	364	4
B7Z2E6	14-3-3 protein zeta/delta OS=Homo sapiens GN=YWHAZ PE=1 SV=1	44.8	4	12	0	0	125	14	4.41								High	0	364	4
F8WD96	Cathepsin D OS=Homo sapiens GN=CTSD PE=1 SV=1	15.2174	3	15	0	0	276	30	7.42								High	0	355	3
C9JH19	Cathepsin D (Fragment) OS=Homo sapiens GN=CTSD PE=1 SV=1	14.0468	3	15	0	0	299	32.5	6.3								High	0	355	3
Q5T3N0	Annexin (Fragment) OS=Homo sapiens GN=ANXA1 PE=1 SV=1	39.1304	3	10	0	0	115	12.6	6.55								High	0	347	3
Q96C32	Polyubiquitin-C OS=Homo sapiens GN=UBC PE=1 SV=1	69.5082	5	20	0	0	305	34.3	7.53								High	0	346	5
Q5PY61	Polyubiquitin-C OS=Homo sapiens GN=UBC PE=1 SV=1	69.4323	5	20	0	0	229	25.7	7.49								High	0	346	5
P62987	Ubiquitin-60S ribosomal protein L40 OS=Homo sapiens GN=UBA52 PE=1 SV=2	41.4062	5	20	0	0	128	14.7	9.83								High	0	346	5
P62979	Ubiquitin-40S ribosomal protein S27a OS=Homo sapiens GN=RPS27A PE=1 SV=2	33.9744	5	20	0	0	156	18	9.64								High	0	346	5
P0CG47	Polyubiquitin-B OS=Homo sapiens GN=UBB PE=1 SV=1	69.4323	5	20	0	0	229	25.7	7.43								High	0	346	5
J3QTR3	Ubiquitin-40S ribosomal protein S27a (Fragment) OS=Homo sapiens GN=RPS27A PE=1 SV=1	50	5	20	0	0	106	12.2	10.14								High	0	346	5
J3QS39	Polyubiquitin-B (Fragment) OS=Homo sapiens GN=UBB PE=1 SV=1	63.4409	5	20	0	0	93	10.5	8.46								High	0	346	5
H3BTN5	Pyruvate kinase (Fragment) OS=Homo sapiens GN=PKM PE=1 SV=1	23.9175	9	12	0	0	485	53	6.84								High	0	346	9
Q5TCI8	Prelamin-A/C OS=Homo sapiens GN=LMNA PE=1 SV=1	23.4216	11	17	0	0	491	55.7	7.02								High	0	330	11
H3BQ34	Pyruvate kinase OS=Homo sapiens GN=PKM PE=1 SV=1	35.5872	7	10	0	0	281	30.7	6.95								High	0	327	7
H0YKV8	Annexin A2 (Fragment) OS=Homo sapiens GN=ANXA2 PE=1 SV=1	51.8519	4	10	0	0	81	9	8.16								High	0	325	4
P31946	14-3-3 protein beta/alpha OS=Homo sapiens GN=YWHAB PE=1 SV=3	14.2276	4	13	0	0	246	28.1	4.83								High	0	303	4
C9JZ65	Serpin B4 (Fragment) OS=Homo sapiens GN=SERPINB4 PE=1 SV=1	33.6493	5	15	0	0	211	24.4	6.61								High	0	299	5
H0YMD9	Annexin A2 (Fragment) OS=Homo sapiens GN=ANXA2 PE=1 SV=1	50.7692	3	9	0	0	65	7.1	5.26								High	0	289	3
G3V2A3	Tubulin beta chain (Fragment) OS=Homo sapiens GN=TUBB3 PE=1 SV=1	9.52381	1	5	0	0	189	20.6	5.17								High	0	288	1
H0YN52	Annexin (Fragment) OS=Homo sapiens GN=ANXA2 PE=1 SV=1	45.7627	4	8	0	0	59	6.8	4.88								High	0	279	4
A8MX94	Glutathione S-transferase P OS=Homo sapiens GN=GSTP1 PE=1 SV=1	34.4828	5	14	0	0	174	19.5	5.97								High	0	278	5
P61981	14-3-3 protein gamma OS=Homo sapiens GN=YWHAG PE=1 SV=2	10.5263	3	12	0	0	247	28.3	4.89								High	0	278	3
Q04917	14-3-3 protein eta OS=Homo sapiens GN=YWHAH PE=1 SV=4	10.5691	3	12	0	0	246	28.2	4.84								High	0	278	3
A6NIW5	Peroxiredoxin 2, isoform CRA_a OS=Homo sapiens GN=PRDX2 PE=1 SV=2	27.2059	4	9	0	0	136	15.1	6.13								High	0	278	4
Q49A90	RPS27A protein OS=Homo sapiens GN=RPS27A PE=2 SV=1	46.3158	4	18	0	0	95	10.8	4.84								High	0	276	4
M0R1V7	Ubiquitin-60S ribosomal protein L40 (Fragment) OS=Homo sapiens GN=UBA52 PE=1 SV=1	69.8413	4	18	0	0	63	7.1	5.36								High	0	276	4
F8VX09	Tubulin alpha-1B chain (Fragment) OS=Homo sapiens GN=TUBA1B PE=1 SV=1	62.6667	3	15	0	0	75	8.3	5.33								High	0	271	3
F8VWV9	Tubulin alpha-1B chain (Fragment) OS=Homo sapiens GN=TUBA1B PE=1 SV=1	58.0247	3	15	0	0	81	8.9	5.12								High	0	271	3
C9J3N8	Heat shock protein beta-1 OS=Homo sapiens GN=HSPB1 PE=1 SV=1	45.9459	1	8	0	0	37	3.9	5.02								High	0	266	1
P62258	14-3-3 protein epsilon OS=Homo sapiens GN=YWHAE PE=1 SV=1	7.05882	2	10	0	0	255	29.2	4.74								High	0	266	2
K7EM20	14-3-3 protein epsilon (Fragment) OS=Homo sapiens GN=YWHAE PE=1 SV=1	8.69565	1	9	0	0	115	12.9	4.59								High	0	256	1
J3QSA3	Polyubiquitin-B (Fragment) OS=Homo sapiens GN=UBB PE=1 SV=1	81.3953	3	15	0	0	43	4.9	5.19								High	0	254	3
F5GZ39	Polyubiquitin-C (Fragment) OS=Homo sapiens GN=UBC PE=1 SV=1	57.377	3	15	0	0	61	6.9	5.01								High	0	254	3
H0YAB0	Prelamin-A/C (Fragment) OS=Homo sapiens GN=LMNA PE=1 SV=1	35.1648	7	12	0	0	182	20.8	6.42								High	0	249	7
H3BR70	Pyruvate kinase OS=Homo sapiens GN=PKM PE=1 SV=1	17.2131	5	8	0	0	366	40.2	8.03								High	0	244	5
P04350	Tubulin beta-4A chain OS=Homo sapiens GN=TUBB4A PE=1 SV=2	17.7928	5	12	0	0	444	49.6	4.88								High	0	240	5
F8VRK0	Tubulin alpha-1B chain (Fragment) OS=Homo sapiens GN=TUBA1B PE=1 SV=1	71.4286	2	9	0	0	49	5.3	4.88								High	0	239	2
A0A087X2E9	Glutathione S-transferase P (Fragment) OS=Homo sapiens GN=GSTP1 PE=1 SV=1	53.1646	3	9	0	0	79	8.9	7.28								High	0	221	3
E9PKE3	Heat shock cognate 71 kDa protein OS=Homo sapiens GN=HSPA8 PE=1 SV=1	14.0351	7	10	0	0	627	68.8	5.52								High	0	197	7
F8W787	Cathepsin D (Fragment) OS=Homo sapiens GN=CTSD PE=1 SV=1	5.52764	1	9	0	0	199	21.5	5.8								High	0	194	1
C9JQ00	Tubulin alpha chain (Fragment) OS=Homo sapiens GN=TUBA4A PE=1 SV=1	18.8889	3	16	0	0	180	19.8	5.52								High	0	190	3
C9JEV8	Tubulin alpha chain (Fragment) OS=Homo sapiens GN=TUBA4A PE=1 SV=1	22.2222	3	16	0	0	153	16.9	5.53								High	0	190	3
C9JJQ8	Tubulin alpha chain (Fragment) OS=Homo sapiens GN=TUBA4A PE=1 SV=1	17.1717	3	16	0	0	198	21.7	6.28								High	0	190	3
C9JDL2	Tubulin alpha-4A chain (Fragment) OS=Homo sapiens GN=TUBA4A PE=1 SV=8	22.6891	2	14	0	0	119	13.1	5.22								High	0	187	2
E7ESK7	14-3-3 protein zeta/delta (Fragment) OS=Homo sapiens GN=YWHAZ PE=1 SV=1	29.1971	4	7	0	0	137	15.7	5.27								High	0	183	4
P54652	Heat shock-related 70 kDa protein 2 OS=Homo sapiens GN=HSPA2 PE=1 SV=1	9.23318	5	8	0	0	639	70	5.74								High	0	183	5
H0YIC5	Keratin, type II cytoskeletal 73 (Fragment) OS=Homo sapiens GN=KRT73 PE=1 SV=1	6.66667	3	7	0	0	285	31.3	5.63								High	0.003	171	3
Q53FA3	HSPA1L (Fragment) OS=Homo sapiens GN=HSPA1L PE=1 SV=1	8.73635	4	7	0	0	641	70.4	6.29								High	0.003	169	4
P34931	Heat shock 70 kDa protein 1-like OS=Homo sapiens GN=HSPA1L PE=1 SV=2	8.73635	4	7	0	0	641	70.3	6.02								High	0.003	169	4
E9PNE6	Heat shock cognate 71 kDa protein OS=Homo sapiens GN=HSPA8 PE=1 SV=1	14.4	6	8	0	0	500	54.9	5.68								High	0.003	166	6
Q9H853	Putative tubulin-like protein alpha-4B OS=Homo sapiens GN=TUBA4B PE=5 SV=2	10.7884	2	9	0	0	241	27.5	7.83								Medium	0.01	163	2
H0YLE2	Annexin A2 (Fragment) OS=Homo sapiens GN=ANXA2 PE=1 SV=1	22.2222	1	3	0	0	45	5.3	4.5								Medium	0.01	162	1
B4DGU4	Catenin beta-1 OS=Homo sapiens GN=CTNNB1 PE=1 SV=1	1.93798	2	11	0	0	774	84.7	5.92								Medium	0.01	149	2
P35222	Catenin beta-1 OS=Homo sapiens GN=CTNNB1 PE=1 SV=1	1.92061	2	11	0	0	781	85.4	5.86								Medium	0.01	149	2
H3BTJ2	Pyruvate kinase PKM (Fragment) OS=Homo sapiens GN=PKM PE=1 SV=1	32.1429	4	5	0	0	168	18.5	7.09								Medium	0.01	146	4
H3BUW1	Pyruvate kinase PKM (Fragment) OS=Homo sapiens GN=PKM PE=1 SV=1	33.3333	4	5	0	0	162	17.8	6.79								Medium	0.01	146	4
H3BT25	Pyruvate kinase PKM (Fragment) OS=Homo sapiens GN=PKM PE=1 SV=1	35.7616	4	5	0	0	151	16.4	7.55								Medium	0.01	146	4
E9PLF4	Heat shock cognate 71 kDa protein (Fragment) OS=Homo sapiens GN=HSPA8 PE=1 SV=1	29.4118	4	7	0	0	187	20.4	7.33								Medium	0.01	145	4
H0YNB8	Annexin A2 (Fragment) OS=Homo sapiens GN=ANXA2 PE=1 SV=1	40.4255	2	4	0	0	47	5.1	5.15								Medium	0.01	143	2
H0YKN4	Annexin A2 OS=Homo sapiens GN=ANXA2 PE=1 SV=1	27.5362	2	4	0	0	69	7.6	5.83								Medium	0.01	143	2
P48741	Putative heat shock 70 kDa protein 7 OS=Homo sapiens GN=HSPA7 PE=5 SV=2	10.8992	3	5	0	0	367	40.2	7.87								Medium	0.01	138	3
E9PI65	Heat shock cognate 71 kDa protein (Fragment) OS=Homo sapiens GN=HSPA8 PE=1 SV=1	23.8095	3	6	0	0	168	17.9	5.29								Medium	0.01	138	3
F5GXY2	L-lactate dehydrogenase A chain (Fragment) OS=Homo sapiens GN=LDHA PE=1 SV=8	40.3846	5	6	0	0	156	17.2	8.72								Medium	0.01	133	5
P12036	Neurofilament heavy polypeptide OS=Homo sapiens GN=NEFH PE=1 SV=4	0.877193	2	5	0	0	1026	112.4	6.18								Medium	0.01	131	2
M0QYC8	Complement C3 (Fragment) OS=Homo sapiens GN=C3 PE=1 SV=1	20.3125	3	5	0	0	192	21.7	5.85								Medium	0.01	123	3
E5RIR4	14-3-3 protein zeta/delta (Fragment) OS=Homo sapiens GN=YWHAZ PE=1 SV=1	29.3333	2	4	0	0	75	8.4	6.7								Medium	0.01	122	2
E7EVZ2	14-3-3 protein zeta/delta (Fragment) OS=Homo sapiens GN=YWHAZ PE=1 SV=1	28.5714	3	5	0	0	98	11.3	5.34								Medium	0.01	122	3
E9PD24	14-3-3 protein zeta/delta (Fragment) OS=Homo sapiens GN=YWHAZ PE=1 SV=1	30.4348	3	5	0	0	92	10.6	5.63								Medium	0.01	122	3
E5RGE1	14-3-3 protein zeta/delta (Fragment) OS=Homo sapiens GN=YWHAZ PE=1 SV=8	43.1373	2	4	0	0	51	5.8	4.78								Medium	0.01	122	2
G3V2W4	Alpha-actinin-1 (Fragment) OS=Homo sapiens GN=ACTN1 PE=1 SV=1	4.20168	1	6	0	0	238	27.1	6.7								Medium	0.01	116	1
K7EJH8	Alpha-actinin-4 (Fragment) OS=Homo sapiens GN=ACTN4 PE=1 SV=1	14.8352	2	7	0	0	182	21.4	6.7								Medium	0.01	116	2
P12814	Alpha-actinin-1 OS=Homo sapiens GN=ACTN1 PE=1 SV=2	1.12108	1	6	0	0	892	103	5.41								Medium	0.01	116	1
H9KV75	Alpha-actinin-1 OS=Homo sapiens GN=ACTN1 PE=1 SV=1	1.21655	1	6	0	0	822	94.8	5.69								Medium	0.01	116	1
E9PPY6	Heat shock cognate 71 kDa protein (Fragment) OS=Homo sapiens GN=HSPA8 PE=1 SV=1	28.4672	3	5	0	0	137	15.1	7.33								Medium	0.01	114	3
E9PQK7	Heat shock cognate 71 kDa protein (Fragment) OS=Homo sapiens GN=HSPA8 PE=1 SV=1	21.9101	3	5	0	0	178	19.5	7.33								Medium	0.01	114	3
E9PN25	Heat shock cognate 71 kDa protein (Fragment) OS=Homo sapiens GN=HSPA8 PE=1 SV=1	29.5455	3	5	0	0	132	14.6	6.55								Medium	0.01	114	3
E9PQQ4	Heat shock cognate 71 kDa protein (Fragment) OS=Homo sapiens GN=HSPA8 PE=1 SV=1	22.807	3	5	0	0	171	18.7	8.09								Medium	0.01	114	3
E9PK54	Heat shock cognate 71 kDa protein (Fragment) OS=Homo sapiens GN=HSPA8 PE=1 SV=8	21.3115	3	5	0	0	183	19.9	7.33								Medium	0.01	114	3
H7C013	Serum albumin (Fragment) OS=Homo sapiens GN=ALB PE=1 SV=1	12.6904	3	8	0	0	197	22.8	6.34								Medium	0.01	113	3
H0YJG0	Creatine kinase B-type (Fragment) OS=Homo sapiens GN=CKB PE=1 SV=1	9.49721	1	1	0	0	179	20.1	6.7								Medium	0.01	113	1
F6UVQ4	Actin, aortic smooth muscle (Fragment) OS=Homo sapiens GN=ACTA2 PE=1 SV=1	17.2185	2	10	0	0	151	16.7	5.5								Medium	0.01	112	2
C9JFL5	Actin, gamma-enteric smooth muscle (Fragment) OS=Homo sapiens GN=ACTG2 PE=1 SV=8	18.0556	2	10	0	0	144	16.1	6.27								Medium	0.01	112	2
Q3ZCM7	Tubulin beta-8 chain OS=Homo sapiens GN=TUBB8 PE=1 SV=2	8.33333	3	5	0	0	444	49.7	4.89								Medium	0.01	110	3
M0R2S1	Ubiquitin-60S ribosomal protein L40 (Fragment) OS=Homo sapiens GN=UBA52 PE=1 SV=1	22.4638	3	6	0	0	138	15.5	9.61								Medium	0.01	107	3
M0R1M6	Ubiquitin-60S ribosomal protein L40 (Fragment) OS=Homo sapiens GN=UBA52 PE=1 SV=1	27.193	3	6	0	0	114	12.8	10.2								Medium	0.01	107	3
Q9UFN7	Keratin, type I cytoskeletal 23 OS=Homo sapiens GN=DKFZp434G032 PE=1 SV=2	62.1622	2	2	0	0	37	4.3	8.22								Medium	0.01	107	2
G3V5M2	Purine nucleoside phosphorylase (Fragment) OS=Homo sapiens GN=PNP PE=1 SV=1	19.0045	3	9	0	0	221	24.5	9.51								Medium	0.01	107	3
P01860	Immunoglobulin heavy constant gamma 3 OS=Homo sapiens GN=IGHG3 PE=1 SV=2	6.89655	3	8	0	0	377	41.3	7.9								Medium	0.01	101	3
E9PN89	Heat shock cognate 71 kDa protein (Fragment) OS=Homo sapiens GN=HSPA8 PE=1 SV=1	15.7051	4	5	0	0	312	34.8	7.53								Medium	0.01	99	4
F5GYU2	L-lactate dehydrogenase A chain (Fragment) OS=Homo sapiens GN=LDHA PE=1 SV=1	31.9444	4	5	0	0	144	15.8	7.12								Medium	0.01	99	4
C9JLM5	Serpin B5 (Fragment) OS=Homo sapiens GN=SERPINB5 PE=1 SV=1	37.2093	4	4	0	0	129	14.3	5.57								Medium	0.01	97	4
G3V3R4	HCG1983504, isoform CRA_c OS=Homo sapiens GN=TUBB3 PE=1 SV=1	10.1351	1	3	0	0	148	16.4	7.02								Medium	0.01	95	1
G3V2N6	HCG1983504, isoform CRA_d OS=Homo sapiens GN=TUBB3 PE=1 SV=1	9.14634	1	3	0	0	164	18.3	5.19								Medium	0.01	95	1
G3V5W4	Tubulin beta-3 chain OS=Homo sapiens GN=TUBB3 PE=1 SV=1	15.4639	1	3	0	0	97	10.8	5.35								Medium	0.01	95	1
G3V2R8	HCG1983504, isoform CRA_e OS=Homo sapiens GN=TUBB3 PE=1 SV=1	12.7119	1	3	0	0	118	13.6	6.27								Medium	0.01	95	1
M0QZL7	Tubulin beta-4A chain (Fragment) OS=Homo sapiens GN=TUBB4A PE=1 SV=8	26.1146	2	5	0	0	157	16.6	6.16								Medium	0.01	92	2
M0R278	Tubulin beta-4A chain (Fragment) OS=Homo sapiens GN=TUBB4A PE=1 SV=1	24.5509	2	5	0	0	167	17.6	5.3								Medium	0.01	92	2
M0QY85	Tubulin beta-4A chain (Fragment) OS=Homo sapiens GN=TUBB4A PE=1 SV=1	38.3178	2	5	0	0	107	11.8	5.11								Medium	0.01	92	2
F5GXH2	L-lactate dehydrogenase A chain (Fragment) OS=Homo sapiens GN=LDHA PE=1 SV=1	33.3333	3	4	0	0	114	12.5	6.07								Medium	0.01	92	3
O76009	Keratin, type I cuticular Ha3-I OS=Homo sapiens GN=KRT33A PE=2 SV=2	6.93069	3	3	0	0	404	45.9	4.82								Medium	0.014	89	3
A0A075B736	Tubulin beta chain OS=Homo sapiens GN=TUBB8 PE=1 SV=1	5.40541	2	3	0	0	407	45.7	4.86								Medium	0.014	89	2
A6NNZ2	Tubulin beta-8 chain-like protein LOC260334 OS=Homo sapiens PE=1 SV=1	4.95495	2	3	0	0	444	49.5	4.86								Medium	0.014	89	2
Q5SQY0	Tubulin beta chain OS=Homo sapiens GN=TUBB8 PE=1 SV=1	5.36585	2	3	0	0	410	45.5	5.1								Medium	0.014	89	2
P01877	Immunoglobulin heavy constant alpha 2 OS=Homo sapiens GN=IGHA2 PE=1 SV=4	9.41176	3	4	0	0	340	36.6	6.27								Medium	0.014	89	3
A0A140TA69	Keratin, type I cuticular Ha4 OS=Homo sapiens GN=KRT34 PE=3 SV=1	4.3578	2	2	0	0	436	49.4	5.06								Medium	0.014	88	2
A0A140TA62	Uncharacterized protein OS=Homo sapiens GN=LOC100653049 PE=3 SV=2	4.3578	2	2	0	0	436	49.4	5.06								Medium	0.014	88	2
O76011	Keratin, type I cuticular Ha4 OS=Homo sapiens GN=KRT34 PE=1 SV=2	4.3578	2	2	0	0	436	49.4	5.06								Medium	0.014	88	2
K7ESM5	Tubulin beta chain (Fragment) OS=Homo sapiens GN=TUBB6 PE=1 SV=1	8.28402	2	4	0	0	338	37.4	5.78								Medium	0.014	88	2
Q9BUF5	Tubulin beta-6 chain OS=Homo sapiens GN=TUBB6 PE=1 SV=1	6.27803	2	4	0	0	446	49.8	4.88								Medium	0.014	88	2
H7C004	Serpin B10 (Fragment) OS=Homo sapiens GN=SERPINB10 PE=1 SV=1	13.834	3	4	0	0	253	28.6	5.9								Medium	0.014	86	3
H7BYS2	Serpin B10 (Fragment) OS=Homo sapiens GN=SERPINB10 PE=1 SV=1	12.5	3	4	0	0	280	31.5	6.3								Medium	0.014	86	3
H3BN34	Pyruvate kinase PKM (Fragment) OS=Homo sapiens GN=PKM PE=1 SV=8	21.5686	1	2	0	0	51	5.6	6.23								Medium	0.014	85	1
H3BU13	Pyruvate kinase PKM (Fragment) OS=Homo sapiens GN=PKM PE=1 SV=1	13.4146	1	2	0	0	82	8.9	7.02								Medium	0.014	85	1
H3BQZ3	Pyruvate kinase PKM OS=Homo sapiens GN=PKM PE=1 SV=1	15.942	1	2	0	0	69	7.5	6.49								Medium	0.014	85	1
Q58FF7	Putative heat shock protein HSP 90-beta-3 OS=Homo sapiens GN=HSP90AB3P PE=5 SV=1	3.51759	2	2	0	0	597	68.3	4.79								Medium	0.014	85	2
F8W0F6	Tubulin alpha-1A chain OS=Homo sapiens GN=TUBA1A PE=4 SV=1	8.65801	1	2	0	0	231	24.8	8.66								Medium	0.014	84	1
F8VXZ7	Tubulin alpha-1A chain (Fragment) OS=Homo sapiens GN=TUBA1A PE=4 SV=1	76.9231	1	2	0	0	26	2.7	4.89								Medium	0.014	84	1
F5H6W8	L-lactate dehydrogenase A chain OS=Homo sapiens GN=LDHA PE=1 SV=1	30.8511	2	3	0	0	94	10.3	5.41								Medium	0.017	83	2
F5H5J4	L-lactate dehydrogenase A chain OS=Homo sapiens GN=LDHA PE=1 SV=1	32.5843	2	3	0	0	89	9.8	5.45								Medium	0.017	83	2
G3V393	Purine nucleoside phosphorylase (Fragment) OS=Homo sapiens GN=PNP PE=1 SV=1	52.459	2	7	0	0	61	6.9	7.52								Medium	0.017	81	2
F5GZQ4	L-lactate dehydrogenase A chain (Fragment) OS=Homo sapiens GN=LDHA PE=1 SV=1	20.8333	1	1	0	0	72	7.9	4.65								Medium	0.017	81	1
H7C1V0	Cathepsin D (Fragment) OS=Homo sapiens GN=CTSD PE=1 SV=1	15.873	4	5	0	0	189	20.4	8.44								Medium	0.017	80	4
C9JEV0	Zinc-alpha-2-glycoprotein OS=Homo sapiens GN=AZGP1 PE=1 SV=1	39.6476	7	8	0	0	227	26.3	5.73								Medium	0.017	79	7
Q5SX86	Rab GDP dissociation inhibitor (Fragment) OS=Homo sapiens GN=GDI2 PE=1 SV=1	12.2581	1	1	0	0	155	17.8	9								Medium	0.017	77	1
J3QR64	Eukaryotic initiation factor 4A-I (Fragment) OS=Homo sapiens GN=EIF4A1 PE=1 SV=1	18.6916	3	3	0	0	214	23.8	6.54								Medium	0.017	69	3
J3QKZ9	Eukaryotic initiation factor 4A-I (Fragment) OS=Homo sapiens GN=EIF4A1 PE=1 SV=8	29.8507	3	3	0	0	134	14.6	8.65								Medium	0.017	69	3
J3QL43	Eukaryotic initiation factor 4A-I (Fragment) OS=Homo sapiens GN=EIF4A1 PE=1 SV=1	14.7601	3	3	0	0	271	30.6	5.05								Medium	0.017	69	3
J3QLN6	Eukaryotic initiation factor 4A-I (Fragment) OS=Homo sapiens GN=EIF4A1 PE=1 SV=1	24.5399	3	3	0	0	163	18	7.85								Medium	0.017	69	3
J3KS25	Eukaryotic initiation factor 4A-I (Fragment) OS=Homo sapiens GN=EIF4A1 PE=1 SV=8	21.3904	3	3	0	0	187	20.5	4.88								Medium	0.017	69	3
M0R1I1	Tubulin beta chain (Fragment) OS=Homo sapiens GN=TUBB4A PE=1 SV=1	35.1351	1	3	0	0	74	7.8	4.94								Medium	0.017	69	1
A8K7Q2	Heat shock cognate 71 kDa protein OS=Homo sapiens GN=HSPA8 PE=1 SV=1	8.04878	3	3	0	0	410	45.3	5.64								Medium	0.017	68	3
F5H6T5	ADP-ribosylation factor 3 (Fragment) OS=Homo sapiens GN=ARF3 PE=4 SV=1	22	1	1	0	0	50	5.4	9.88								Medium	0.017	67	1
F5H0C7	ADP-ribosylation factor 3 (Fragment) OS=Homo sapiens GN=ARF3 PE=3 SV=1	10.7843	1	1	0	0	102	11.6	9.04								Medium	0.017	67	1
P18085	ADP-ribosylation factor 4 OS=Homo sapiens GN=ARF4 PE=1 SV=3	6.11111	1	1	0	0	180	20.5	7.14								Medium	0.017	67	1
F5H1V1	ADP-ribosylation factor 3 (Fragment) OS=Homo sapiens GN=ARF3 PE=4 SV=1	27.5	1	1	0	0	40	4.3	10.13								Medium	0.017	67	1
F8WDB3	ADP-ribosylation factor 4 OS=Homo sapiens GN=ARF4 PE=1 SV=1	18.6441	1	1	0	0	59	6.6	10.29								Medium	0.017	67	1
C9JPM4	ADP-ribosylation factor 4 (Fragment) OS=Homo sapiens GN=ARF4 PE=1 SV=1	8.66142	1	1	0	0	127	14.5	8.12								Medium	0.017	67	1
C9JTX5	Actin, cytoplasmic 1 (Fragment) OS=Homo sapiens GN=ACTB PE=1 SV=1	12.5	1	2	0	0	80	8.5	5.35								Medium	0.017	66	1
F8WCH0	Actin, gamma-enteric smooth muscle OS=Homo sapiens GN=ACTG2 PE=1 SV=1	19.2308	1	2	0	0	52	5.6	6.49								Medium	0.017	66	1
F8WB63	Actin, gamma-enteric smooth muscle OS=Homo sapiens GN=ACTG2 PE=1 SV=1	9.52381	1	2	0	0	105	11.4	5.9								Medium	0.017	66	1
B8ZZJ2	Actin, gamma-enteric smooth muscle OS=Homo sapiens GN=ACTG2 PE=1 SV=1	8.40336	1	2	0	0	119	13	5.4								Medium	0.017	66	1
O75828	Carbonyl reductase [NADPH] 3 OS=Homo sapiens GN=CBR3 PE=1 SV=3	10.4693	2	2	0	0	277	30.8	6.18								Medium	0.017	66	2
Q58FF6	Putative heat shock protein HSP 90-beta 4 OS=Homo sapiens GN=HSP90AB4P PE=5 SV=1	1.9802	1	1	0	0	505	58.2	4.73								Medium	0.017	64	1
G3V2J8	Heat shock protein HSP 90-alpha (Fragment) OS=Homo sapiens GN=HSP90AA1 PE=1 SV=1	5.74713	1	1	0	0	174	20.1	4.63								Medium	0.017	64	1
P07900	Heat shock protein HSP 90-alpha OS=Homo sapiens GN=HSP90AA1 PE=1 SV=5	4.09836	2	2	0	0	732	84.6	5.02								Medium	0.017	64	2
P78385	Keratin, type II cuticular Hb3 OS=Homo sapiens GN=KRT83 PE=1 SV=2	5.07099	3	38	0	0	493	54.2	5.64								Medium	0.017	64	3
P78386	Keratin, type II cuticular Hb5 OS=Homo sapiens GN=KRT85 PE=1 SV=1	4.93097	3	38	0	0	507	55.8	6.55								Medium	0.017	64	3
V9GZ37	Heat shock 70 kDa protein 1A OS=Homo sapiens GN=HSPA1A PE=1 SV=1	6.30252	2	2	0	0	476	51.9	5.49								Medium	0.017	63	2
H0YCR7	Ribonuclease inhibitor (Fragment) OS=Homo sapiens GN=RNH1 PE=1 SV=1	5.26316	1	2	0	0	285	30.4	6.37								Medium	0.017	63	1
M0QXZ3	Complement C3 (Fragment) OS=Homo sapiens GN=C3 PE=1 SV=1	29	2	2	0	0	100	11.7	5.58								Medium	0.017	62	2
A0A087X2I4	Proteasome subunit beta type OS=Homo sapiens GN=PSMB6 PE=1 SV=1	4.69484	1	1	0	0	213	23.1	4.75								Medium	0.017	61	1
I3L3X7	Proteasome subunit beta type-6 (Fragment) OS=Homo sapiens GN=PSMB6 PE=1 SV=1	9.80392	1	1	0	0	102	10.7	5.31								Medium	0.017	61	1
P07205	Phosphoglycerate kinase 2 OS=Homo sapiens GN=PGK2 PE=1 SV=3	4.31655	1	1	0	0	417	44.8	8.54								Medium	0.017	60	1
H0YN27	Protein-glutamine gamma-glutamyltransferase K (Fragment) OS=Homo sapiens GN=TGM1 PE=1 SV=1	11.1111	1	2	0	0	135	14.5	7.2								Medium	0.017	60	1
K7EQH6	Keratin, type I cytoskeletal 13 (Fragment) OS=Homo sapiens GN=KRT13 PE=1 SV=1	8.64198	2	2	0	0	162	16	4.75								Medium	0.017	56	2
U3KPR1	Keratin, type II cuticular Hb6 (Fragment) OS=Homo sapiens GN=KRT86 PE=1 SV=1	4.8951	1	36	0	0	143	15.4	8.48								Medium	0.018	55	1
O43790	Keratin, type II cuticular Hb6 OS=Homo sapiens GN=KRT86 PE=1 SV=1	3.49794	2	37	0	0	486	53.5	5.66								Medium	0.018	55	2
A0A087X106	Keratin, type II cuticular Hb1 OS=Homo sapiens GN=KRT81 PE=1 SV=1	3.5124	2	37	0	0	484	53.1	5.47								Medium	0.018	55	2
Q14533	Keratin, type II cuticular Hb1 OS=Homo sapiens GN=KRT81 PE=1 SV=3	3.36634	2	37	0	0	505	54.9	5.47								Medium	0.018	55	2
B0YJC4	Vimentin OS=Homo sapiens GN=VIM PE=1 SV=1	1.62413	1	36	0	0	431	49.6	5.25								Medium	0.018	55	1
A0A1B0GTT5	Vimentin (Fragment) OS=Homo sapiens GN=VIM PE=1 SV=1	4.69799	1	36	0	0	149	16.4	10.26								Medium	0.018	55	1
B4DIR1	Glial fibrillary acidic protein OS=Homo sapiens GN=GFAP PE=1 SV=1	3.91061	1	36	0	0	179	20.5	11.19								Medium	0.018	55	1
P08670	Vimentin OS=Homo sapiens GN=VIM PE=1 SV=4	1.50215	1	36	0	0	466	53.6	5.12								Medium	0.018	55	1
K7EKH9	Glial fibrillary acidic protein (Fragment) OS=Homo sapiens GN=GFAP PE=1 SV=1	2.68199	1	36	0	0	261	29.8	8.34								Medium	0.018	55	1
K7ELP4	Glial fibrillary acidic protein (Fragment) OS=Homo sapiens GN=GFAP PE=1 SV=1	3.7037	1	36	0	0	189	21.3	9.39								Medium	0.018	55	1
K7EP01	Histone H3.3 OS=Homo sapiens GN=H3F3B PE=1 SV=1	6.19469	1	2	0	0	113	12.8	11.49								Medium	0.018	54	1
Q5TEC6	Histone H3 OS=Homo sapiens GN=HIST2H3PS2 PE=1 SV=1	5.14706	1	2	0	0	136	15.4	11.27								Medium	0.018	54	1
Q6NXT2	Histone H3.3C OS=Homo sapiens GN=H3F3C PE=1 SV=3	5.18519	1	2	0	0	135	15.2	11.11								Medium	0.018	54	1
H7C4N2	Plastin-3 (Fragment) OS=Homo sapiens GN=PLS3 PE=1 SV=1	11.5789	1	1	0	0	190	21.8	5.96								Medium	0.018	54	1
J3KN67	Tropomyosin alpha-3 chain OS=Homo sapiens GN=TPM3 PE=1 SV=1	7.7193	2	2	0	0	285	33.2	4.77								Medium	0.018	53	2
P06753	Tropomyosin alpha-3 chain OS=Homo sapiens GN=TPM3 PE=1 SV=2	7.7193	2	2	0	0	285	32.9	4.72								Medium	0.018	53	2
E5RIZ5	Peptidyl-prolyl cis-trans isomerase A OS=Homo sapiens GN=PPIA PE=1 SV=1	31.0345	1	1	0	0	58	6.2	6.49								Medium	0.018	52	1
A0A1B0GVF1	Uncharacterized protein (Fragment) OS=Homo sapiens PE=1 SV=1	12.3288	1	2	0	0	73	8.1	9.11								Medium	0.02	51	1
Q9BYZ2	L-lactate dehydrogenase A-like 6B OS=Homo sapiens GN=LDHAL6B PE=1 SV=3	4.46194	1	1	0	0	381	41.9	8.65								Medium	0.02	51	1
O14556	Glyceraldehyde-3-phosphate dehydrogenase, testis-specific OS=Homo sapiens GN=GAPDHS PE=1 SV=2	1.71569	1	2	0	0	408	44.5	8.19								Medium	0.02	50	1
K7ESC4	Suprabasin (Fragment) OS=Homo sapiens GN=SBSN PE=1 SV=2	18.7919	2	2	0	0	149	15.3	6.73								Medium	0.02	50	2
J3QRL9	Desmocollin-3 (Fragment) OS=Homo sapiens GN=DSC3 PE=1 SV=1	9.81308	2	2	0	0	214	23.1	8.07								Medium	0.02	47	2
H3BUH7	Fructose-bisphosphate aldolase A (Fragment) OS=Homo sapiens GN=ALDOA PE=1 SV=1	9.03226	1	1	0	0	155	16.9	8.56								Medium	0.02	47	1
C9K0S6	Tubulin alpha-8 chain (Fragment) OS=Homo sapiens GN=TUBA8 PE=1 SV=1	25.5319	1	6	0	0	47	5.3	5.21								Medium	0.02	47	1
U3KQF3	Triosephosphate isomerase (Fragment) OS=Homo sapiens GN=TPI1 PE=1 SV=1	15.3061	1	3	0	0	98	10.6	5.45								Medium	0.02	46	1
U3KPZ0	Triosephosphate isomerase (Fragment) OS=Homo sapiens GN=TPI1 PE=1 SV=1	13.2743	1	3	0	0	113	12.4	6.16								Medium	0.02	46	1
R4GMQ5	Cathepsin B (Fragment) OS=Homo sapiens GN=CTSB PE=1 SV=1	23.6842	1	1	0	0	76	8.5	5.24								Medium	0.02	43	1
H0YI54	Keratin, type II cytoskeletal 78 (Fragment) OS=Homo sapiens GN=KRT78 PE=4 SV=2	21.9512	1	2	0	0	41	5	8.05								Medium	0.02	43	1
H0YLS6	Proteasome subunit alpha type OS=Homo sapiens GN=PSMA4 PE=1 SV=1	7.2	1	1	0	0	125	13.9	7.24								Medium	0.02	43	1
H0YLC2	Proteasome subunit alpha type OS=Homo sapiens GN=PSMA4 PE=1 SV=1	5.17241	1	1	0	0	174	19.6	6.89								Medium	0.02	43	1
O15523	ATP-dependent RNA helicase DDX3Y OS=Homo sapiens GN=DDX3Y PE=1 SV=2	1.66667	1	1	0	0	660	73.1	7.55								Medium	0.02	43	1
A0A0J9YWZ2	14-3-3 protein beta/alpha (Fragment) OS=Homo sapiens GN=YWHAB PE=1 SV=1	19.7531	2	3	0	0	81	9.5	8.16								Medium	0.02	42	2
Q4VY20	14-3-3 protein beta/alpha (Fragment) OS=Homo sapiens GN=YWHAB PE=1 SV=1	21.6216	2	3	0	0	74	8.4	7.25								Medium	0.02	42	2
A0A0J9YWE8	14-3-3 protein beta/alpha OS=Homo sapiens GN=YWHAB PE=1 SV=1	10.7383	2	3	0	0	149	17.4	8.15								Medium	0.02	42	2
A2IDB2	14-3-3 protein eta (Fragment) OS=Homo sapiens GN=YWHAH PE=1 SV=1	9.87654	2	3	0	0	162	18.7	7.28								Medium	0.02	42	2
Q4VY19	14-3-3 protein beta/alpha (Fragment) OS=Homo sapiens GN=YWHAB PE=1 SV=1	16	2	3	0	0	100	11.5	5.6								Medium	0.02	42	2
E9PG15	14-3-3 protein theta (Fragment) OS=Homo sapiens GN=YWHAQ PE=1 SV=1	20.1342	3	4	0	0	149	17	5.78								Medium	0.02	42	3
D6R904	Tropomyosin alpha-3 chain OS=Homo sapiens GN=TPM3 PE=1 SV=1	12.6316	1	1	0	0	95	11	4.79								Medium	0.02	42	1
A0A075B724	Tubulin beta-8 chain OS=Homo sapiens GN=TUBB8 PE=1 SV=1	12.605	1	2	0	0	119	13	5.41								Medium	0.02	41	1
M0QX14	Tubulin beta-4A chain OS=Homo sapiens GN=TUBB4A PE=1 SV=1	13.6364	1	2	0	0	110	12.2	4.74								Medium	0.02	41	1
M0QY37	Tubulin beta-4A chain OS=Homo sapiens GN=TUBB4A PE=1 SV=1	13.7615	1	2	0	0	109	12	4.74								Medium	0.02	41	1
M0R0X0	Tubulin beta-4A chain OS=Homo sapiens GN=TUBB4A PE=1 SV=1	14.5631	1	2	0	0	103	11.4	4.96								Medium	0.02	41	1
A0A1W2PP80	Protein SCO2 homolog, mitochondrial (Fragment) OS=Homo sapiens GN=SCO2 PE=4 SV=1	17.8082	1	1	0	0	73	7.5	5.01								Medium	0.02	41	1
G3V1C2	Keratin, type I cytoskeletal 40 OS=Homo sapiens GN=KRT40 PE=1 SV=1	2.9661	1	1	0	0	236	26.2	4.87								Medium	0.02	41	1
Q6A162	Keratin, type I cytoskeletal 40 OS=Homo sapiens GN=KRT40 PE=1 SV=2	1.62413	1	1	0	0	431	48.1	4.41								Medium	0.02	41	1
K7EQ71	Periplakin (Fragment) OS=Homo sapiens GN=PPL PE=1 SV=1	2.78027	3	3	0	0	1115	131.3	5.58								Medium	0.02	40	3
A0A075B6Z2	T-cell receptor alpha joining 56 (Fragment) OS=Homo sapiens GN=TRAJ56 PE=4 SV=1	38.0952	1	1	0	0	21	2.2	10.29								Medium	0.02	39	1
B1AK85	F-actin-capping protein subunit beta OS=Homo sapiens GN=CAPZB PE=1 SV=1	5.38462	1	1	0	0	260	29.2	5.99								Medium	0.02	39	1
P47756	F-actin-capping protein subunit beta OS=Homo sapiens GN=CAPZB PE=1 SV=4	5.05415	1	1	0	0	277	31.3	5.59								Medium	0.02	39	1
H3BU78	Fructose-bisphosphate aldolase (Fragment) OS=Homo sapiens GN=ALDOA PE=1 SV=2	9.80392	1	1	0	0	204	22.1	8.09								Medium	0.02	38	1
H3BR04	Fructose-bisphosphate aldolase A (Fragment) OS=Homo sapiens GN=ALDOA PE=1 SV=1	12.3457	1	1	0	0	162	17.8	8.57								Medium	0.02	38	1
G3V186	Glutamate receptor ionotropic, delta-1 OS=Homo sapiens GN=GRID1 PE=1 SV=1	0.794702	1	2	0	0	755	84	6.77								Medium	0.023	38	1
Q9ULK0	Glutamate receptor ionotropic, delta-1 OS=Homo sapiens GN=GRID1 PE=2 SV=2	0.594648	1	2	0	0	1009	112.1	6.7								Medium	0.023	38	1
O95568	Histidine protein methyltransferase 1 homolog OS=Homo sapiens GN=METTL18 PE=1 SV=1	1.88172	1	1	0	0	372	42.1	6.76								Medium	0.023	37	1
M0R1Q1	Complement C3 (Fragment) OS=Homo sapiens GN=C3 PE=1 SV=1	6.79612	1	1	0	0	103	11.2	8.47								Medium	0.023	37	1
Q5T165	Golgin subfamily A member 1 (Fragment) OS=Homo sapiens GN=GOLGA1 PE=1 SV=1	6.25	1	1	0	0	112	12.6	9								Medium	0.023	37	1
Q92805	Golgin subfamily A member 1 OS=Homo sapiens GN=GOLGA1 PE=1 SV=3	0.912647	1	1	0	0	767	88.1	5.27								Medium	0.023	37	1
R4GNH1	Golgin subfamily A member 1 (Fragment) OS=Homo sapiens GN=GOLGA1 PE=1 SV=1	4.16667	1	1	0	0	168	20	5.52								Medium	0.023	37	1
H0YKS0	Proteasome endopeptidase complex (Fragment) OS=Homo sapiens GN=PSMA4 PE=1 SV=1	6.55738	1	1	0	0	122	13.6	8.41								Medium	0.023	37	1
H0YN18	Proteasome endopeptidase complex OS=Homo sapiens GN=PSMA4 PE=1 SV=1	3.47826	1	1	0	0	230	26.3	8.32								Medium	0.023	37	1
H0YKT8	Proteasome subunit beta type (Fragment) OS=Homo sapiens GN=PSMA4 PE=1 SV=8	4.41989	1	1	0	0	181	19.9	6.76								Medium	0.023	37	1
H0YI43	Myosin light polypeptide 6 (Fragment) OS=Homo sapiens GN=MYL6 PE=1 SV=1	10.8434	1	1	0	0	83	9.2	4.78								Medium	0.024	36	1
G3V1Y7	Myosin light polypeptide 6 OS=Homo sapiens GN=MYL6 PE=1 SV=1	7.82609	1	1	0	0	115	13.2	4.55								Medium	0.024	36	1
F8W180	Myosin light polypeptide 6 OS=Homo sapiens GN=MYL6 PE=1 SV=1	4.59184	1	1	0	0	196	22.1	4.93								Medium	0.024	36	1
F8VZU9	Myosin light polypeptide 6 OS=Homo sapiens GN=MYL6 PE=1 SV=1	8.73786	1	1	0	0	103	11.7	4.41								Medium	0.024	36	1
F8VXL3	Myosin light polypeptide 6 OS=Homo sapiens GN=MYL6 PE=1 SV=1	19.1489	1	1	0	0	47	5.2	4.42								Medium	0.024	36	1
A6NCN2	Putative keratin-87 protein OS=Homo sapiens GN=KRT87P PE=5 SV=4	7.05882	2	2	0	0	255	29.1	5.8								Medium	0.024	36	2
C9J0E4	Cystatin-A OS=Homo sapiens GN=CSTA PE=1 SV=1	22.2222	2	2	0	0	63	7.1	7.24								Medium	0.024	36	2
C9JSQ1	Creatine kinase U-type, mitochondrial (Fragment) OS=Homo sapiens GN=CKMT1B PE=1 SV=1	7.05394	2	2	0	0	241	26.7	7.85								Medium	0.024	36	2
F8WCN3	Creatine kinase U-type, mitochondrial OS=Homo sapiens GN=CKMT1B PE=1 SV=1	5.7047	2	2	0	0	298	33.5	8.32								Medium	0.024	36	2
P19878	Neutrophil cytosol factor 2 OS=Homo sapiens GN=NCF2 PE=1 SV=2	1.14068	1	1	0	0	526	59.7	6.16								Medium	0.025	35	1
A0A0C4DGC5	Prelamin-A/C (Fragment) OS=Homo sapiens GN=LMNA PE=1 SV=1	3.07692	1	1	0	0	260	27.5	9.69								Medium	0.025	35	1
Q03252	Lamin-B2 OS=Homo sapiens GN=LMNB2 PE=1 SV=4	1.29032	1	1	0	0	620	69.9	5.59								Medium	0.025	35	1
E9PBF6	Lamin-B1 OS=Homo sapiens GN=LMNB1 PE=1 SV=1	2.06718	1	1	0	0	387	44.6	5.05								Medium	0.025	35	1
P20700	Lamin-B1 OS=Homo sapiens GN=LMNB1 PE=1 SV=2	1.36519	1	1	0	0	586	66.4	5.16								Medium	0.025	35	1
I6L8B7	Fatty acid-binding protein, epidermal OS=Homo sapiens GN=FABP5 PE=1 SV=1	8.91089	1	1	0	0	101	11.3	6.07								Medium	0.025	35	1
H0YIG3	Keratin, type II cytoskeletal 72 (Fragment) OS=Homo sapiens GN=KRT72 PE=4 SV=1	6.25	1	2	0	0	192	21.8	11.19								Medium	0.025	34	1
J3KSN7	Eukaryotic initiation factor 4A-II (Fragment) OS=Homo sapiens GN=EIF4A2 PE=1 SV=1	12.844	1	1	0	0	109	12.1	4.59								Medium	0.025	34	1
J3KT04	Eukaryotic initiation factor 4A-I (Fragment) OS=Homo sapiens GN=EIF4A1 PE=1 SV=1	16.4706	1	1	0	0	85	9.3	4.72								Medium	0.025	34	1
E7EQG2	Eukaryotic initiation factor 4A-II OS=Homo sapiens GN=EIF4A2 PE=1 SV=1	3.8674	1	1	0	0	362	41.3	5.64								Medium	0.025	34	1
E7EMV8	Eukaryotic initiation factor 4A-II (Fragment) OS=Homo sapiens GN=EIF4A2 PE=1 SV=1	14.2857	1	1	0	0	98	10.7	4.48								Medium	0.025	34	1
J3KS93	Eukaryotic initiation factor 4A-I (Fragment) OS=Homo sapiens GN=EIF4A1 PE=1 SV=1	16.4706	1	1	0	0	85	9.3	4.42								Medium	0.025	34	1
Q14240	Eukaryotic initiation factor 4A-II OS=Homo sapiens GN=EIF4A2 PE=1 SV=2	3.4398	1	1	0	0	407	46.4	5.48								Medium	0.025	34	1
V9GZ17	Tubulin alpha-8 chain (Fragment) OS=Homo sapiens GN=TUBA8 PE=1 SV=1	6.54545	1	2	0	0	275	31.1	8.29								Medium	0.025	34	1
G3V4N7	Creatine kinase B-type (Fragment) OS=Homo sapiens GN=CKB PE=1 SV=1	7.37327	1	1	0	0	217	24.1	5.07								Medium	0.025	33	1
B4DJF2	14-3-3 protein epsilon OS=Homo sapiens GN=YWHAE PE=1 SV=1	8.51064	1	1	0	0	94	10.9	5.34								Medium	0.025	33	1
I3L3T1	14-3-3 protein epsilon OS=Homo sapiens GN=YWHAE PE=1 SV=1	7.47664	1	1	0	0	107	12.7	9.17								Medium	0.025	33	1
K7EIT4	14-3-3 protein epsilon (Fragment) OS=Homo sapiens GN=YWHAE PE=1 SV=1	7.33945	1	1	0	0	109	12.7	7.96								Medium	0.025	33	1
C9JA68	Serpin B7 (Fragment) OS=Homo sapiens GN=SERPINB7 PE=1 SV=8	10.2362	1	1	0	0	127	13.9	5.02								Medium	0.025	33	1
A0A1B0GX82	Serpin B7 (Fragment) OS=Homo sapiens GN=SERPINB7 PE=1 SV=1	10.1562	1	1	0	0	128	14.1	5.21								Medium	0.025	33	1
C9JM00	Serpin B7 (Fragment) OS=Homo sapiens GN=SERPINB7 PE=1 SV=8	7.92683	1	1	0	0	164	18.2	5.54								Medium	0.025	33	1
A0A0A0MQW3	Serpin B13 OS=Homo sapiens GN=SERPINB13 PE=1 SV=1	1.75	1	1	0	0	400	45.3	5.82								Medium	0.025	33	1
C9JL93	Serpin B13 (Fragment) OS=Homo sapiens GN=SERPINB13 PE=1 SV=1	4.43038	1	1	0	0	158	17.9	7.24								Medium	0.025	33	1
F8WE70	Serpin B13 OS=Homo sapiens GN=SERPINB13 PE=1 SV=1	4.24242	1	1	0	0	165	18.9	5.27								Medium	0.025	33	1
M0QYU8	Kallikrein-7 (Fragment) OS=Homo sapiens GN=KLK7 PE=1 SV=1	49.2754	2	3	0	0	69	7.8	10.36								Medium	0.025	33	2
E9PRL4	Tripartite motif-containing protein 29 OS=Homo sapiens GN=TRIM29 PE=1 SV=1	3.0581	1	1	0	0	327	37.4	6.67								Medium	0.025	32	1
P15259	Phosphoglycerate mutase 2 OS=Homo sapiens GN=PGAM2 PE=1 SV=3	4.34783	1	1	0	0	253	28.7	8.88								Medium	0.025	32	1
C9JF17	Apolipoprotein D (Fragment) OS=Homo sapiens GN=APOD PE=1 SV=1	5.11628	1	1	0	0	215	24.1	5.6								Medium	0.025	32	1
P05090	Apolipoprotein D OS=Homo sapiens GN=APOD PE=1 SV=1	5.82011	1	1	0	0	189	21.3	5.15								Medium	0.025	32	1
H3BSA1	Casein kinase II subunit alpha' (Fragment) OS=Homo sapiens GN=CSNK2A2 PE=1 SV=2	2.6087	1	1	0	0	230	27	8								Medium	0.028	32	1
E7EU96	Casein kinase II subunit alpha OS=Homo sapiens GN=CSNK2A1 PE=1 SV=1	1.55844	1	1	0	0	385	45.3	7.94								Medium	0.028	32	1
P17540	Creatine kinase S-type, mitochondrial OS=Homo sapiens GN=CKMT2 PE=1 SV=2	1.43198	1	1	0	0	419	47.5	8.19								Medium	0.028	32	1
P68400	Casein kinase II subunit alpha OS=Homo sapiens GN=CSNK2A1 PE=1 SV=1	1.53453	1	1	0	0	391	45.1	7.74								Medium	0.028	32	1
Q8NEV1	Casein kinase II subunit alpha 3 OS=Homo sapiens GN=CSNK2A3 PE=1 SV=2	1.53453	1	1	0	0	391	45.2	8.5								Medium	0.028	32	1
H3BNI9	Casein kinase II subunit alpha' (Fragment) OS=Homo sapiens GN=CSNK2A2 PE=1 SV=1	4.44444	1	1	0	0	135	15.6	9.6								Medium	0.028	32	1
P19784	Casein kinase II subunit alpha' OS=Homo sapiens GN=CSNK2A2 PE=1 SV=1	1.71429	1	1	0	0	350	41.2	8.56								Medium	0.028	32	1
P45880	Voltage-dependent anion-selective channel protein 2 OS=Homo sapiens GN=VDAC2 PE=1 SV=2	4.08163	1	1	0	0	294	31.5	7.56								Medium	0.029	31	1
A0A0A0MR02	Voltage-dependent anion-selective channel protein 2 (Fragment) OS=Homo sapiens GN=VDAC2 PE=1 SV=1	4.25532	1	1	0	0	282	30.3	7.81								Medium	0.029	31	1
H7BZJ8	Zinc-alpha-2-glycoprotein (Fragment) OS=Homo sapiens GN=AZGP1 PE=1 SV=1	24.7059	1	1	0	0	85	9.7	9.7								Medium	0.029	31	1
K7EJ74	116 kDa U5 small nuclear ribonucleoprotein component (Fragment) OS=Homo sapiens GN=EFTUD2 PE=1 SV=1	7.46269	1	1	0	0	134	14.9	7.5								Medium	0.029	31	1
K7EP67	116 kDa U5 small nuclear ribonucleoprotein component (Fragment) OS=Homo sapiens GN=EFTUD2 PE=1 SV=1	4.4843	1	1	0	0	223	25.1	5.77								Medium	0.029	31	1
Q15029	116 kDa U5 small nuclear ribonucleoprotein component OS=Homo sapiens GN=EFTUD2 PE=1 SV=1	1.02881	1	1	0	0	972	109.4	5								Medium	0.029	31	1
H0YCW8	Alpha-crystallin B chain (Fragment) OS=Homo sapiens GN=CRYAB PE=1 SV=1	24.5283	1	2	0	0	106	11.8	8.19								Medium	0.029	30	1
O00391	Sulfhydryl oxidase 1 OS=Homo sapiens GN=QSOX1 PE=1 SV=3	0.937082	1	1	0	0	747	82.5	8.92								Medium	0.029	30	1
A4D1P6	WD repeat-containing protein 91 OS=Homo sapiens GN=WDR91 PE=1 SV=2	0.937082	1	2	0	0	747	83.3	6.58								Medium	0.029	30	1
H0YCJ7	40S ribosomal protein S3 (Fragment) OS=Homo sapiens GN=RPS3 PE=1 SV=1	6.66667	1	1	0	0	135	15	9.85								Medium	0.029	30	1
E9PJH4	40S ribosomal protein S3 OS=Homo sapiens GN=RPS3 PE=1 SV=1	7.82609	1	1	0	0	115	12.9	8.97								Medium	0.029	30	1
H0YEU2	40S ribosomal protein S3 (Fragment) OS=Homo sapiens GN=RPS3 PE=1 SV=1	5.26316	1	1	0	0	171	18.7	8.41								Medium	0.029	30	1
E9PQX2	40S ribosomal protein S3 OS=Homo sapiens GN=RPS3 PE=1 SV=1	20.4545	1	1	0	0	44	5	4.89								Medium	0.029	30	1
E9PPU1	40S ribosomal protein S3 OS=Homo sapiens GN=RPS3 PE=1 SV=1	5.6962	1	1	0	0	158	17.4	9.5								Medium	0.029	30	1
H0YF32	40S ribosomal protein S3 (Fragment) OS=Homo sapiens GN=RPS3 PE=1 SV=1	7.31707	1	1	0	0	123	13.5	8								Medium	0.029	30	1
H0YES8	40S ribosomal protein S3 (Fragment) OS=Homo sapiens GN=RPS3 PE=1 SV=1	27.2727	1	1	0	0	33	3.7	4.55								Medium	0.029	30	1
F2Z2S8	40S ribosomal protein S3 OS=Homo sapiens GN=RPS3 PE=1 SV=1	7.69231	1	1	0	0	117	13.1	9.91								Medium	0.029	30	1
E9PL09	40S ribosomal protein S3 OS=Homo sapiens GN=RPS3 PE=1 SV=1	3.8961	1	1	0	0	231	25.4	9.7								Medium	0.029	30	1
E9PK82	40S ribosomal protein S3 (Fragment) OS=Homo sapiens GN=RPS3 PE=1 SV=1	7.03125	1	1	0	0	128	14.3	9.22								Medium	0.029	30	1
E9PQ96	40S ribosomal protein S3 OS=Homo sapiens GN=RPS3 PE=1 SV=1	9.89011	1	1	0	0	91	10.3	9.61								Medium	0.029	30	1
P23396	40S ribosomal protein S3 OS=Homo sapiens GN=RPS3 PE=1 SV=2	3.7037	1	1	0	0	243	26.7	9.66								Medium	0.029	30	1
H0YMQ8	Protein-glutamine gamma-glutamyltransferase K (Fragment) OS=Homo sapiens GN=TGM1 PE=1 SV=1	18.75	2	2	0	0	128	14	9.09								Medium	0.03	29	2
A0A0G2JN56	PRAME family member 25 OS=Homo sapiens GN=PRAMEF25 PE=4 SV=1	1.83486	1	3	0	0	436	50.6	8.6								Medium	0.03	29	1
Q5VWM5	PRAME family member 9/15 OS=Homo sapiens GN=PRAMEF9 PE=2 SV=1	1.67364	1	3	0	0	478	55.4	8.44								Medium	0.03	29	1
O60810	PRAME family member 4 OS=Homo sapiens GN=PRAMEF4 PE=2 SV=5	1.67364	1	3	0	0	478	55.4	8.29								Medium	0.03	29	1
A0A087WW85	PRAME family member 11 OS=Homo sapiens GN=PRAMEF11 PE=4 SV=2	1.67364	1	3	0	0	478	55.3	8.46								Medium	0.03	29	1
A6NGN4	PRAME family member 25 OS=Homo sapiens GN=PRAMEF25 PE=3 SV=2	1.67364	1	3	0	0	478	55.3	8.6								Medium	0.03	29	1
H0YFX9	Histone H2A (Fragment) OS=Homo sapiens GN=H2AFJ PE=1 SV=1	7.6087	1	1	0	0	92	10	9.7								Medium	0.03	29	1
A0A0G2JP20	PRAME family member 9/15 OS=Homo sapiens GN=PRAMEF9 PE=4 SV=1	1.67364	1	3	0	0	478	55.2	8.19								Medium	0.03	29	1
A0A096LNW4	PRAME family member 9/15 OS=Homo sapiens GN=PRAMEF9 PE=4 SV=1	1.67364	1	3	0	0	478	55.2	8.29								Medium	0.03	29	1
O60813	PRAME family member 11 OS=Homo sapiens GN=PRAMEF11 PE=2 SV=4	1.83486	1	3	0	0	436	50.6	8.46								Medium	0.03	29	1
A0A0G2JM45	PRAME family member 5 OS=Homo sapiens GN=PRAMEF5 PE=4 SV=2	1.68067	1	3	0	0	476	54.8	8.13								Medium	0.03	29	1
A0A1B0GU46	PRAME family member 9/15 OS=Homo sapiens GN=PRAMEF9 PE=4 SV=1	1.67364	1	3	0	0	478	55.2	8.22								Medium	0.03	29	1
Q5VXH4	PRAME family member 6 OS=Homo sapiens GN=PRAMEF6 PE=2 SV=1	1.68067	1	3	0	0	476	54.8	8.13								Medium	0.03	29	1
A3QJZ7	PRAME family member 27 OS=Homo sapiens GN=PRAMEF27 PE=3 SV=2	1.67364	1	3	0	0	478	55.2	8.19								Medium	0.03	29	1
H0Y7S4	Putative PRAME family member 26 OS=Homo sapiens GN=PRAMEF26 PE=5 SV=2	2.09424	1	3	0	0	382	44.3	8.28								Medium	0.03	29	1
C9J386	Histone H2A OS=Homo sapiens GN=H2AFV PE=3 SV=1	9.21053	1	1	0	0	76	8	10.35								Medium	0.03	29	1
H7C3T4	Peroxiredoxin-4 (Fragment) OS=Homo sapiens GN=PRDX4 PE=1 SV=1	9.31677	2	2	0	0	161	18.3	6.19								Medium	0.03	29	2
Q13162	Peroxiredoxin-4 OS=Homo sapiens GN=PRDX4 PE=1 SV=1	5.53506	2	2	0	0	271	30.5	6.29								Medium	0.03	29	2
P04745	Alpha-amylase 1 OS=Homo sapiens GN=AMY1A PE=1 SV=2	2.34834	1	1	0	0	511	57.7	6.93								Medium	0.03	29	1
P04746	Pancreatic alpha-amylase OS=Homo sapiens GN=AMY2A PE=1 SV=2	2.34834	1	1	0	0	511	57.7	7.05								Medium	0.03	29	1
P19961	Alpha-amylase 2B OS=Homo sapiens GN=AMY2B PE=1 SV=1	2.34834	1	1	0	0	511	57.7	7.09								Medium	0.03	29	1
A0A087X243	Glutathione S-transferase P (Fragment) OS=Homo sapiens GN=GSTP1 PE=1 SV=1	28.9855	1	2	0	0	69	7.4	7.08								Medium	0.03	28	1
H0YBY3	Ganglioside GM2 activator (Fragment) OS=Homo sapiens GN=GM2A PE=1 SV=1	6.73077	1	2	0	0	104	11.3	4.75								Medium	0.03	28	1
E5RJD0	Ganglioside GM2 activator (Fragment) OS=Homo sapiens GN=GM2A PE=1 SV=1	4.79452	1	2	0	0	146	16.1	4.6								Medium	0.03	28	1
Q8IUE6	Histone H2A type 2-B OS=Homo sapiens GN=HIST2H2AB PE=1 SV=3	6.92308	1	1	0	0	130	14	10.89								Medium	0.03	28	1
H0YL42	Tropomyosin alpha-1 chain (Fragment) OS=Homo sapiens GN=TPM1 PE=1 SV=1	8.33333	1	1	0	0	108	12.8	4.79								Medium	0.03	28	1
B7Z596	Tropomyosin alpha-1 chain OS=Homo sapiens GN=TPM1 PE=1 SV=1	3.27273	1	1	0	0	275	31.7	4.89								Medium	0.03	28	1
H7BYY1	Tropomyosin 1 (Alpha), isoform CRA_m OS=Homo sapiens GN=TPM1 PE=1 SV=1	3.62903	1	1	0	0	248	28.7	4.82								Medium	0.03	28	1
J3KSZ0	Eukaryotic initiation factor 4A-I (Fragment) OS=Homo sapiens GN=EIF4A1 PE=1 SV=1	6.52174	1	1	0	0	230	26.8	7.88								Medium	0.03	28	1
H0YL52	Tropomyosin alpha-1 chain (Fragment) OS=Homo sapiens GN=TPM1 PE=1 SV=1	3.39623	1	1	0	0	265	30.5	4.69								Medium	0.03	28	1
H0YL80	Tropomyosin alpha-1 chain (Fragment) OS=Homo sapiens GN=TPM1 PE=1 SV=1	13.2353	1	1	0	0	68	8	4.82								Medium	0.03	28	1
H0YKX5	Tropomyosin alpha-1 chain (Fragment) OS=Homo sapiens GN=TPM1 PE=1 SV=1	6.33803	1	1	0	0	142	16.4	4.74								Medium	0.03	28	1
P09493	Tropomyosin alpha-1 chain OS=Homo sapiens GN=TPM1 PE=1 SV=2	3.16901	1	1	0	0	284	32.7	4.74								Medium	0.03	28	1
H0YK20	Tropomyosin alpha-1 chain OS=Homo sapiens GN=TPM1 PE=1 SV=1	9.78261	1	1	0	0	92	10.8	4.88								Medium	0.03	28	1
Q6ZN40	Tropomyosin 1 (Alpha), isoform CRA_f OS=Homo sapiens GN=TPM1 PE=1 SV=1	2.76074	1	1	0	0	326	37.4	4.72								Medium	0.03	28	1
Q5VU61	Tropomyosin alpha-3 chain OS=Homo sapiens GN=TPM3 PE=1 SV=2	4.03587	1	1	0	0	223	26	4.78								Medium	0.03	28	1
H0YNC7	Tropomyosin alpha-1 chain (Fragment) OS=Homo sapiens GN=TPM1 PE=1 SV=1	4.03587	1	1	0	0	223	25.6	4.64								Medium	0.03	28	1
H0YK48	Tropomyosin alpha-1 chain OS=Homo sapiens GN=TPM1 PE=1 SV=1	3.62903	1	1	0	0	248	28.6	4.77								Medium	0.03	28	1
F5H7S3	Tropomyosin alpha-1 chain OS=Homo sapiens GN=TPM1 PE=1 SV=2	3.67347	1	1	0	0	245	28.5	4.78								Medium	0.03	28	1
K7EMU5	Tropomyosin alpha-4 chain (Fragment) OS=Homo sapiens GN=TPM4 PE=1 SV=1	9.80392	1	1	0	0	102	12	4.67								Medium	0.03	27	1
K7EPV9	Tropomyosin alpha-4 chain (Fragment) OS=Homo sapiens GN=TPM4 PE=1 SV=1	10.4167	1	1	0	0	96	11.3	4.68								Medium	0.03	27	1
Q5TCU3	Tropomyosin beta chain OS=Homo sapiens GN=TPM2 PE=1 SV=1	3.52113	1	1	0	0	284	32.8	4.68								Medium	0.03	27	1
P67936	Tropomyosin alpha-4 chain OS=Homo sapiens GN=TPM4 PE=1 SV=3	4.03226	1	1	0	0	248	28.5	4.69								Medium	0.03	27	1
P07951	Tropomyosin beta chain OS=Homo sapiens GN=TPM2 PE=1 SV=1	3.52113	1	1	0	0	284	32.8	4.7								Medium	0.03	27	1
Q5TCU8	Tropomyosin beta chain OS=Homo sapiens GN=TPM2 PE=1 SV=1	3.10559	1	1	0	0	322	36.7	4.78								Medium	0.03	27	1
U3KQK2	Tropomyosin beta chain (Fragment) OS=Homo sapiens GN=TPM2 PE=1 SV=1	9.00901	1	1	0	0	111	12.9	4.7								Medium	0.03	27	1
P35241	Radixin OS=Homo sapiens GN=RDX PE=1 SV=1	1.54374	1	1	0	0	583	68.5	6.37								Medium	0.03	27	1
E7EQR4	Ezrin OS=Homo sapiens GN=EZR PE=1 SV=3	1.53584	1	1	0	0	586	69.3	6.16								Medium	0.03	27	1
P15311	Ezrin OS=Homo sapiens GN=EZR PE=1 SV=4	1.53584	1	1	0	0	586	69.4	6.27								Medium	0.03	27	1
P26038	Moesin OS=Homo sapiens GN=MSN PE=1 SV=3	1.55979	1	1	0	0	577	67.8	6.4								Medium	0.03	27	1
E5RFU4	Dihydropyrimidinase-related protein 2 (Fragment) OS=Homo sapiens GN=DPYSL2 PE=1 SV=1	7.05882	1	1	0	0	170	18.3	11.55								Medium	0.03	27	1
J3KPD9	NME1-NME2 readthrough OS=Homo sapiens GN=NME1-NME2 PE=1 SV=1	12.1827	1	1	0	0	197	22.4	9.54								Medium	0.03	26	1
C9K028	Nucleoside diphosphate kinase A (Fragment) OS=Homo sapiens GN=NME1 PE=1 SV=1	20	1	1	0	0	60	6.5	7.99								Medium	0.03	26	1
P22392	Nucleoside diphosphate kinase B OS=Homo sapiens GN=NME2 PE=1 SV=1	7.89474	1	1	0	0	152	17.3	8.41								Medium	0.03	26	1
Q32Q12	Nucleoside diphosphate kinase OS=Homo sapiens GN=NME1-NME2 PE=1 SV=1	8.21918	1	1	0	0	292	32.6	8.48								Medium	0.03	26	1
E7ERL0	Nucleoside diphosphate kinase A OS=Homo sapiens GN=NME1 PE=1 SV=1	8.63309	1	1	0	0	139	15.3	8.29								Medium	0.03	26	1
F6XY72	HCG2001850, isoform CRA_c OS=Homo sapiens GN=NME2 PE=1 SV=2	14.6341	1	1	0	0	82	9.6	9.7								Medium	0.03	26	1
P25815	Protein S100-P OS=Homo sapiens GN=S100P PE=1 SV=2	10.5263	1	1	0	0	95	10.4	4.88								Medium	0.03	26	1
E5RHP0	Nucleoside diphosphate kinase A OS=Homo sapiens GN=NME1 PE=3 SV=1	14.6341	1	1	0	0	82	9.4	8.78								Medium	0.03	26	1
C9JAM8	Plastin-1 (Fragment) OS=Homo sapiens GN=PLS1 PE=1 SV=1	3.38346	1	1	0	0	266	29.4	5.21								Medium	0.03	26	1
Q14651	Plastin-1 OS=Homo sapiens GN=PLS1 PE=1 SV=2	1.43084	1	1	0	0	629	70.2	5.41								Medium	0.03	26	1
P13796	Plastin-2 OS=Homo sapiens GN=LCP1 PE=1 SV=6	1.43541	1	1	0	0	627	70.2	5.43								Medium	0.03	26	1
H0YLT9	Protein-glutamine gamma-glutamyltransferase K (Fragment) OS=Homo sapiens GN=TGM1 PE=1 SV=1	6.69856	1	1	0	0	209	23.4	4.94								Medium	0.03	26	1
Q9H4B7	Tubulin beta-1 chain OS=Homo sapiens GN=TUBB1 PE=1 SV=1	1.77384	1	1	0	0	451	50.3	5.17								Medium	0.031	26	1
P62913	60S ribosomal protein L11 OS=Homo sapiens GN=RPL11 PE=1 SV=2	7.86517	1	1	0	0	178	20.2	9.6								Medium	0.032	26	1
Q5VVC9	60S ribosomal protein L11 (Fragment) OS=Homo sapiens GN=RPL11 PE=1 SV=1	10.687	1	1	0	0	131	14.9	8.87								Medium	0.032	26	1
Q5VVC8	60S ribosomal protein L11 (Fragment) OS=Homo sapiens GN=RPL11 PE=1 SV=1	8.04598	1	1	0	0	174	19.9	9.74								Medium	0.032	26	1
P48163	NADP-dependent malic enzyme OS=Homo sapiens GN=ME1 PE=1 SV=1	1.57343	1	1	0	0	572	64.1	6.13								Medium	0.032	25	1
H7C144	Alpha-actinin-4 (Fragment) OS=Homo sapiens GN=ACTN4 PE=1 SV=1	7.30994	2	2	0	0	342	39	5.24								Medium	0.032	25	2
F5GXS2	Alpha-actinin-4 OS=Homo sapiens GN=ACTN4 PE=1 SV=2	4.79846	2	2	0	0	521	59.5	4.94								Medium	0.032	25	2
O75629	Protein CREG1 OS=Homo sapiens GN=CREG1 PE=1 SV=1	2.72727	1	1	0	0	220	24.1	7.59								Medium	0.032	25	1
C9J6W7	Creatine kinase U-type, mitochondrial (Fragment) OS=Homo sapiens GN=CKMT1B PE=1 SV=1	3.44828	1	1	0	0	203	22.5	9.22								Medium	0.032	25	1
C9JT96	Creatine kinase U-type, mitochondrial (Fragment) OS=Homo sapiens GN=CKMT1A PE=1 SV=8	3.16742	1	1	0	0	221	24.5	9.25								Medium	0.032	25	1
P37837	Transaldolase OS=Homo sapiens GN=TALDO1 PE=1 SV=2	2.37389	1	1	0	0	337	37.5	6.81								Medium	0.032	23	1
O00204	Sulfotransferase family cytosolic 2B member 1 OS=Homo sapiens GN=SULT2B1 PE=1 SV=2	3.0137	1	1	0	0	365	41.3	5.4								Medium	0.032	23	1
E9PLC9	Calpain-1 catalytic subunit (Fragment) OS=Homo sapiens GN=CAPN1 PE=1 SV=1	6.75676	1	1	0	0	148	16.4	7.81								Medium	0.032	23	1
E9PRM1	Calpain-1 catalytic subunit OS=Homo sapiens GN=CAPN1 PE=1 SV=1	4.97512	1	1	0	0	201	22.5	6.38								Medium	0.032	23	1
E9PLX0	Calpain-1 catalytic subunit (Fragment) OS=Homo sapiens GN=CAPN1 PE=1 SV=1	8.19672	1	1	0	0	122	13.6	7.77								Medium	0.032	23	1
E9PQB3	Calpain-1 catalytic subunit (Fragment) OS=Homo sapiens GN=CAPN1 PE=1 SV=1	5.2356	1	1	0	0	191	21.4	6.09								Medium	0.032	23	1
E9PIA9	Calpain-1 catalytic subunit (Fragment) OS=Homo sapiens GN=CAPN1 PE=1 SV=1	15.873	1	1	0	0	63	7.2	7.12								Medium	0.032	23	1
E9PMC6	Calpain-1 catalytic subunit (Fragment) OS=Homo sapiens GN=CAPN1 PE=1 SV=1	6.57895	1	1	0	0	152	16.9	7.83								Medium	0.032	23	1
E9PJA6	Calpain-1 catalytic subunit (Fragment) OS=Homo sapiens GN=CAPN1 PE=1 SV=8	6.21118	1	1	0	0	161	18.1	6.9								Medium	0.032	23	1
E9PSA6	Calpain-1 catalytic subunit (Fragment) OS=Homo sapiens GN=CAPN1 PE=1 SV=1	6.13497	1	1	0	0	163	18.3	6.9								Medium	0.032	23	1
E9PJJ3	Calpain-1 catalytic subunit (Fragment) OS=Homo sapiens GN=CAPN1 PE=1 SV=8	7.40741	1	1	0	0	135	15	7.8								Medium	0.032	23	1
G3V3R6	Galectin OS=Homo sapiens GN=LGALS3 PE=1 SV=1	7.72532	2	2	0	0	233	24.1	9.39								Medium	0.032	23	2
Q9BZE2	tRNA pseudouridine(38/39) synthase OS=Homo sapiens GN=PUS3 PE=1 SV=3	4.5738	1	1	0	0	481	55.6	7.49								Medium	0.032	22	1
P15104	Glutamine synthetase OS=Homo sapiens GN=GLUL PE=1 SV=4	2.14477	1	1	0	0	373	42	6.89								Medium	0.032	22	1
F8WBR5	Calmodulin-2 OS=Homo sapiens GN=CALM2 PE=1 SV=1	26.1538	2	3	0	0	65	7.4	4.01								Medium	0.032	22	2
P0DP23	Calmodulin-1 OS=Homo sapiens GN=CALM1 PE=1 SV=1	11.4094	2	3	0	0	149	16.8	4.22								Medium	0.032	22	2
H0Y7A7	Calmodulin-2 (Fragment) OS=Homo sapiens GN=CALM2 PE=1 SV=1	9.09091	2	3	0	0	187	20.7	4.36								Medium	0.032	22	2
E7ETZ0	Calmodulin-1 OS=Homo sapiens GN=CALM1 PE=1 SV=1	11.3333	2	3	0	0	150	17	4.22								Medium	0.032	22	2
E7EMB3	Calmodulin-2 OS=Homo sapiens GN=CALM2 PE=1 SV=1	8.67347	2	3	0	0	196	21.7	4.56								Medium	0.032	22	2
G3V479	Calmodulin-1 OS=Homo sapiens GN=CALM1 PE=1 SV=1	20.4819	2	3	0	0	83	9.6	4.88								Medium	0.032	22	2
M0QZ52	Calmodulin OS=Homo sapiens GN=CALM3 PE=1 SV=1	20.4819	2	3	0	0	83	9.3	4.03								Medium	0.032	22	2
E9PIM9	Ribonuclease inhibitor (Fragment) OS=Homo sapiens GN=RNH1 PE=1 SV=1	7.53769	1	1	0	0	199	21.5	4.75								Medium	0.032	22	1
E9PMJ3	Ribonuclease inhibitor (Fragment) OS=Homo sapiens GN=RNH1 PE=1 SV=1	7.93651	1	1	0	0	189	20.5	4.73								Medium	0.032	22	1
E9PLZ3	Ribonuclease inhibitor (Fragment) OS=Homo sapiens GN=RNH1 PE=1 SV=1	7.73196	1	1	0	0	194	21	4.73								Medium	0.032	22	1
C9J6N7	Carboxypeptidase A4 (Fragment) OS=Homo sapiens GN=CPA4 PE=1 SV=1	7.34463	1	1	0	0	177	20.1	9.66								Medium	0.032	21	1
E9PJ55	T-complex protein 11-like protein 1 OS=Homo sapiens GN=TCP11L1 PE=1 SV=1	2.01681	1	1	0	0	595	67.2	6.44								Medium	0.032	21	1
P53814	Smoothelin OS=Homo sapiens GN=SMTN PE=1 SV=7	1.63577	1	1	0	0	917	99	9.07								Medium	0.032	21	1
C9JGQ0	Smoothelin (Fragment) OS=Homo sapiens GN=SMTN PE=1 SV=1	40.5405	1	1	0	0	37	4.1	5.26								Medium	0.032	21	1
H7C372	Smoothelin (Fragment) OS=Homo sapiens GN=SMTN PE=1 SV=2	11.811	1	1	0	0	127	14.6	5.48								Medium	0.032	21	1
H7C3F9	Arp2/3 complex 34 kDa subunit (Fragment) OS=Homo sapiens GN=ARPC2 PE=1 SV=1	7.87879	1	1	0	0	165	18.6	9.41								Medium	0.032	21	1
O15144	Actin-related protein 2/3 complex subunit 2 OS=Homo sapiens GN=ARPC2 PE=1 SV=1	4.33333	1	1	0	0	300	34.3	7.36								Medium	0.032	21	1
G3V1Q8	Serine/threonine-protein kinase TAO3 OS=Homo sapiens GN=TAOK3 PE=1 SV=1	2.96804	1	1	0	0	438	53.1	9.19								Medium	0.032	20	1
Q9H2K8	Serine/threonine-protein kinase TAO3 OS=Homo sapiens GN=TAOK3 PE=1 SV=2	1.44766	1	1	0	0	898	105.3	7.3								Medium	0.032	20	1
Q7Z406	Myosin-14 OS=Homo sapiens GN=MYH14 PE=1 SV=2	0.551378	1	1	0	0	1995	227.7	5.6								Medium	0.032	20	1
P35749	Myosin-11 OS=Homo sapiens GN=MYH11 PE=1 SV=3	0.557809	1	1	0	0	1972	227.2	5.5								Medium	0.032	20	1
A0A0C4DFM8	Myosin-14 OS=Homo sapiens GN=MYH14 PE=1 SV=1	2.16535	1	1	0	0	508	58.2	5.2								Medium	0.032	20	1
Q14764	Major vault protein OS=Homo sapiens GN=MVP PE=1 SV=4	1.56775	1	1	0	0	893	99.3	5.48								Medium	0.032	20	1
A0A087WVS3	Protein-glutamine gamma-glutamyltransferase 5 OS=Homo sapiens GN=TGM5 PE=1 SV=1	5.54785	2	2	0	0	721	80.7	6.44								Medium	0.032	18	2
A0A087WZC4	Protein-glutamine gamma-glutamyltransferase 5 OS=Homo sapiens GN=TGM5 PE=1 SV=1	6.27943	2	2	0	0	637	71.7	6.35								Medium	0.032	18	2
A0A087WVW4	Protein-glutamine gamma-glutamyltransferase 5 OS=Homo sapiens GN=TGM5 PE=1 SV=1	5.56328	2	2	0	0	719	80.6	6.44								Medium	0.032	18	2
O43548	Protein-glutamine gamma-glutamyltransferase 5 OS=Homo sapiens GN=TGM5 PE=1 SV=4	5.55556	2	2	0	0	720	80.7	6.44								Medium	0.032	18	2
J3KTF8	Rho GDP-dissociation inhibitor 1 (Fragment) OS=Homo sapiens GN=ARHGDIA PE=1 SV=8	7.77202	1	1	0	0	193	21.5	5.49								Medium	0.032	16	1
J3QQX2	Rho GDP-dissociation inhibitor 1 OS=Homo sapiens GN=ARHGDIA PE=1 SV=1	6.38298	1	1	0	0	235	25.8	7.44								Medium	0.032	16	1
E7EVU5	Nuclear receptor corepressor 1 (Fragment) OS=Homo sapiens GN=NCOR1 PE=1 SV=1	2.7933	1	2	0	0	537	62.9	9.44								Medium	0.032	15	1
A0A088AWL3	Nuclear receptor corepressor 1 OS=Homo sapiens GN=NCOR1 PE=1 SV=1	0.640205	1	2	0	0	2343	258.8	6.95								Medium	0.032	15	1
O75376	Nuclear receptor corepressor 1 OS=Homo sapiens GN=NCOR1 PE=1 SV=2	0.614754	1	2	0	0	2440	270	7.11								Medium	0.032	15	1
J3KS51	Nuclear receptor corepressor 1 (Fragment) OS=Homo sapiens GN=NCOR1 PE=1 SV=1	2.74725	1	2	0	0	546	64.1	9.28								Medium	0.032	15	1
E7EW50	Nuclear receptor corepressor 1 (Fragment) OS=Homo sapiens GN=NCOR1 PE=1 SV=1	2.75229	1	2	0	0	545	64	8.94								Medium	0.032	15	1
Q13515	Phakinin OS=Homo sapiens GN=BFSP2 PE=1 SV=1	2.40964	1	2	0	0	415	45.9	5.55								Medium	0.032	15	1
P07237	Protein disulfide-isomerase OS=Homo sapiens GN=P4HB PE=1 SV=3	2.95276	1	1	0	0	508	57.1	4.87								Medium	0.032	14	1
I3L398	Protein disulfide-isomerase (Fragment) OS=Homo sapiens GN=P4HB PE=1 SV=1	7.5	1	1	0	0	200	23	5.02								Medium	0.032	14	1
H7BZ94	Protein disulfide-isomerase OS=Homo sapiens GN=P4HB PE=1 SV=2	3.23276	1	1	0	0	464	52.5	4.87								Medium	0.032	14	1
I3L4M2	Protein disulfide-isomerase (Fragment) OS=Homo sapiens GN=P4HB PE=1 SV=1	12.8205	1	1	0	0	117	13.5	5.54								Medium	0.032	14	1
H0Y3Z3	Protein disulfide-isomerase (Fragment) OS=Homo sapiens GN=P4HB PE=1 SV=1	5.47445	1	1	0	0	274	31.5	4.63								Medium	0.032	14	1
O95197	Reticulon-3 OS=Homo sapiens GN=RTN3 PE=1 SV=2	1.06589	1	1	0	0	1032	112.5	4.96								Medium	0.032	14	1
P05388	60S acidic ribosomal protein P0 OS=Homo sapiens GN=RPLP0 PE=1 SV=1	2.2082	1	3	0	0	317	34.3	5.97								Medium	0.032	0	1
F8W9F9	Serine/threonine-protein kinase WNK2 OS=Homo sapiens GN=WNK2 PE=1 SV=1	0.811908	1	1	0	0	2217	234.2	5.76								Medium	0.032	0	1
A0A087WTF5	Ubiquitin carboxyl-terminal hydrolase 17-like protein 20 OS=Homo sapiens GN=USP17L20 PE=3 SV=1	1.25448	1	1	0	0	558	63.1	8.43								Medium	0.032	0	1
K7ERP3	Junction plakoglobin (Fragment) OS=Homo sapiens GN=JUP PE=1 SV=1	23.0769	1	2	0	0	104	11.4	4.93								Medium	0.032	0	1
Q9NY46	Sodium channel protein type 3 subunit alpha OS=Homo sapiens GN=SCN3A PE=1 SV=2	0.85	1	2	0	0	2000	226.1	5.8								Medium	0.032	0	1
Q70EK8	Inactive ubiquitin carboxyl-terminal hydrolase 53 OS=Homo sapiens GN=USP53 PE=1 SV=2	1.11836	1	1	0	0	1073	120.7	7.59								Medium	0.032	0	1
H0Y7J9	Serine/threonine-protein kinase WNK2 (Fragment) OS=Homo sapiens GN=WNK2 PE=1 SV=1	2.78638	1	1	0	0	646	67.5	6.93								Medium	0.032	0	1
P55196	Afadin OS=Homo sapiens GN=AFDN PE=1 SV=3	0.548246	1	1	0	0	1824	206.7	6.47								Medium	0.032	0	1
M0R299	rRNA 2'-O-methyltransferase fibrillarin (Fragment) OS=Homo sapiens GN=FBL PE=1 SV=1	8.29694	1	1	0	0	229	25.3	7.66								Medium	0.032	0	1
A0A087WWF1	Selenoprotein M OS=Homo sapiens GN=SELENOM PE=1 SV=1	4.16667	1	1	0	0	144	16.1	5.54								Medium	0.032	0	1
C9JPI2	Junction plakoglobin (Fragment) OS=Homo sapiens GN=JUP PE=1 SV=1	27.907	1	2	0	0	86	9.7	6								Medium	0.032	0	1
P63167	Dynein light chain 1, cytoplasmic OS=Homo sapiens GN=DYNLL1 PE=1 SV=1	12.3596	1	1	0	0	89	10.4	7.4								Medium	0.032	0	1
D6RBQ6	Ubiquitin carboxyl-terminal hydrolase 17-like protein 17 OS=Homo sapiens GN=USP17L17 PE=3 SV=1	1.32075	1	1	0	0	530	59.6	7.99								Medium	0.032	0	1
E5RIM1	E3 SUMO-protein ligase NSE2 (Fragment) OS=Homo sapiens GN=NSMCE2 PE=1 SV=1	7.19424	1	2	0	0	139	15.5	6.57								Medium	0.032	0	1
A0A0A0MT16	ATP-binding cassette sub-family A member 13 OS=Homo sapiens GN=ABCA13 PE=1 SV=1	0.336101	1	1	0	0	5058	575.8	6.43								Medium	0.032	0	1
H0Y7R3	Serine/threonine-protein kinase WNK2 (Fragment) OS=Homo sapiens GN=WNK2 PE=1 SV=1	1.01523	1	1	0	0	1773	185.8	5.62								Medium	0.032	0	1
E2QRF0	Ubiquitinyl hydrolase 1 OS=Homo sapiens GN=USP45 PE=1 SV=1	1.69713	1	1	0	0	766	86.1	7.52								Medium	0.032	0	1
J3KN01	Afadin OS=Homo sapiens GN=AFDN PE=1 SV=1	0.54615	1	1	0	0	1831	207.5	6.37								Medium	0.032	0	1
A2A2F0	Ral GTPase-activating protein subunit beta (Fragment) OS=Homo sapiens GN=RALGAPB PE=1 SV=1	2.04082	1	1	0	0	1323	147.3	6.76								Medium	0.032	0	1
P35499	Sodium channel protein type 4 subunit alpha OS=Homo sapiens GN=SCN4A PE=1 SV=4	0.925926	1	2	0	0	1836	207.9	5.1								Medium	0.032	0	1
H0Y493	Serine/threonine-protein kinase WNK2 (Fragment) OS=Homo sapiens GN=WNK2 PE=1 SV=1	1.77515	1	1	0	0	1014	106.1	5.74								Medium	0.032	0	1
D6RCP7	Ubiquitin carboxyl-terminal hydrolase 17-like protein 19 OS=Homo sapiens GN=USP17L19 PE=3 SV=1	1.32075	1	1	0	0	530	59.6	8.07								Medium	0.032	0	1
P22087	rRNA 2'-O-methyltransferase fibrillarin OS=Homo sapiens GN=FBL PE=1 SV=2	5.919	1	1	0	0	321	33.8	10.18								Medium	0.032	0	1
P49069	Calcium signal-modulating cyclophilin ligand OS=Homo sapiens GN=CAMLG PE=1 SV=1	6.41892	1	1	0	0	296	32.9	8.05								Medium	0.032	0	1
H0Y7T5	Serine/threonine-protein kinase WNK2 (Fragment) OS=Homo sapiens GN=WNK2 PE=1 SV=1	0.810811	1	1	0	0	2220	234.4	5.94								Medium	0.032	0	1
F8VZS0	60S acidic ribosomal protein P0 (Fragment) OS=Homo sapiens GN=RPLP0 PE=1 SV=1	2.84553	1	3	0	0	246	26.9	8.38								Medium	0.032	0	1
A0A1W2PSB2	Sodium channel protein type 3 subunit alpha OS=Homo sapiens GN=SCN3A PE=4 SV=1	1.52466	1	2	0	0	1115	125.8	5.62								Medium	0.032	0	1
D6RA61	Ubiquitin carboxyl-terminal hydrolase 17-like protein 22 OS=Homo sapiens GN=USP17L22 PE=3 SV=1	1.32075	1	1	0	0	530	59.6	8.07								Medium	0.032	0	1
F8VRK7	60S acidic ribosomal protein P0 OS=Homo sapiens GN=RPLP0 PE=1 SV=1	4.48718	1	3	0	0	156	17.4	9.5								Medium	0.032	0	1
P01861	Immunoglobulin heavy constant gamma 4 OS=Homo sapiens GN=IGHG4 PE=1 SV=1	2.14067	1	2	0	0	327	35.9	7.36								Medium	0.032	0	1
A0A1B0GW67	Sodium channel protein type 2 subunit alpha OS=Homo sapiens GN=SCN2A PE=1 SV=1	2.32877	1	2	0	0	730	82.4	7.4								Medium	0.032	0	1
A8MQ02	Afadin OS=Homo sapiens GN=AFDN PE=1 SV=2	0.561482	1	1	0	0	1781	201.7	6.51								Medium	0.032	0	1
H0YBS0	Ankyrin-1 (Fragment) OS=Homo sapiens GN=ANK1 PE=1 SV=1	1.73077	1	1	0	0	1040	115.8	5.77								Medium	0.032	0	1
Q13873	Bone morphogenetic protein receptor type-2 OS=Homo sapiens GN=BMPR2 PE=1 SV=2	2.11946	1	1	0	0	1038	115.1	6.2								Medium	0.032	0	1
E7ENN3	Nesprin-1 OS=Homo sapiens GN=SYNE1 PE=1 SV=2	0.131077	1	1	0	0	8392	964.2	5.54								Medium	0.032	0	1
Q14974	Importin subunit beta-1 OS=Homo sapiens GN=KPNB1 PE=1 SV=2	2.16895	1	1	0	0	876	97.1	4.78								Medium	0.032	0	1
H0Y9I0	Afadin (Fragment) OS=Homo sapiens GN=AFDN PE=1 SV=1	7.75194	1	1	0	0	129	16.1	4.93								Medium	0.032	0	1
F8VS58	60S acidic ribosomal protein P0 (Fragment) OS=Homo sapiens GN=RPLP0 PE=1 SV=1	5.78512	1	3	0	0	121	13.8	9.8								Medium	0.032	0	1
H7BYT0	Trefoil factor 3 (Fragment) OS=Homo sapiens GN=TFF3 PE=4 SV=1	21.6	1	1	0	0	125	12.9	8.34								Medium	0.032	0	1
A8MUK1	Ubiquitin carboxyl-terminal hydrolase 17-like protein 5 OS=Homo sapiens GN=USP17L5 PE=3 SV=2	1.32075	1	1	0	0	530	59.6	8.07								Medium	0.032	0	1
E9PCD1	Serine/threonine-protein kinase WNK2 OS=Homo sapiens GN=WNK2 PE=1 SV=3	4.95868	1	1	0	0	363	38.6	9.16								Medium	0.032	0	1
A8MYT4	Phosphatidylinositol 3-kinase catalytic subunit type 3 OS=Homo sapiens GN=PIK3C3 PE=1 SV=2	2.18447	1	2	0	0	824	94.3	6.64								Medium	0.032	0	1
A0A0J9YW54	Ral GTPase-activating protein subunit beta (Fragment) OS=Homo sapiens GN=RALGAPB PE=1 SV=1	3.11778	1	1	0	0	866	96.3	5.81								Medium	0.032	0	1
A6NCW0	Ubiquitin carboxyl-terminal hydrolase 17-like protein 3 OS=Homo sapiens GN=USP17L3 PE=3 SV=1	1.32075	1	1	0	0	530	59.5	7.74								Medium	0.032	0	1
F6U291	Sodium channel protein type 2 subunit alpha (Fragment) OS=Homo sapiens GN=SCN2A PE=1 SV=1	3.36634	1	2	0	0	505	57	5.33								Medium	0.032	0	1
D6RJB6	Ubiquitin carboxyl-terminal hydrolase 17-like protein 20 OS=Homo sapiens GN=USP17L20 PE=3 SV=1	1.32075	1	1	0	0	530	59.6	7.99								Medium	0.032	0	1
Q8N7B9	EF-hand calcium-binding domain-containing protein 3 OS=Homo sapiens GN=EFCAB3 PE=2 SV=1	4.56621	1	1	0	0	438	50.1	9.22								Medium	0.032	0	1
E5RJB7	EF-hand calcium-binding domain-containing protein 3 (Fragment) OS=Homo sapiens GN=EFCAB3 PE=1 SV=1	11.4943	1	1	0	0	174	19.7	8.87								Medium	0.032	0	1
A0A1W2PPJ3	Sodium channel protein OS=Homo sapiens GN=SCN1A PE=1 SV=1	0.850851	1	2	0	0	1998	227.7	5.92								Medium	0.032	0	1
Q8WWX9	Selenoprotein M OS=Homo sapiens GN=SELENOM PE=1 SV=3	4.13793	1	1	0	0	145	16.2	5.54								Medium	0.032	0	1
Q86UQ4	ATP-binding cassette sub-family A member 13 OS=Homo sapiens GN=ABCA13 PE=2 SV=3	0.336101	1	1	0	0	5058	575.8	6.46								Medium	0.032	0	1
A0A087WTC1	Ubiquitin carboxyl-terminal hydrolase 17-like protein 18 OS=Homo sapiens GN=USP17L18 PE=3 SV=1	1.25448	1	1	0	0	558	63.1	8.5								Medium	0.032	0	1
A0A087X1Q3	Ubiquitin carboxyl-terminal hydrolase 17-like protein 24 OS=Homo sapiens GN=USP17L26 PE=3 SV=1	1.25448	1	1	0	0	558	63.2	8.5								Medium	0.032	0	1
Q76M96	Coiled-coil domain-containing protein 80 OS=Homo sapiens GN=CCDC80 PE=1 SV=1	1.36842	1	1	0	0	950	108.1	9.72								Medium	0.032	0	1
H0Y8I2	Intraflagellar transport protein 122 homolog (Fragment) OS=Homo sapiens GN=IFT122 PE=1 SV=1	19.0909	1	1	0	0	110	11.9	6.89								Medium	0.032	0	1
Q9Y3S1	Serine/threonine-protein kinase WNK2 OS=Homo sapiens GN=WNK2 PE=1 SV=4	0.783631	1	1	0	0	2297	242.5	6.13								Medium	0.032	0	1
H7C1W1	Peroxidasin homolog (Fragment) OS=Homo sapiens GN=PXDN PE=1 SV=1	6.91563	1	1	0	0	723	79.8	6.65								Medium	0.032	0	1
A0A1W2PRD1	Sodium channel protein OS=Homo sapiens GN=SCN3A PE=3 SV=1	0.85902	1	2	0	0	1979	224.1	5.76								Medium	0.032	0	1
E5RHW9	E3 SUMO-protein ligase NSE2 (Fragment) OS=Homo sapiens GN=NSMCE2 PE=1 SV=1	5.18135	1	2	0	0	193	21.4	5.2								Medium	0.032	0	1
C9JLJ4	Ubiquitin carboxyl-terminal hydrolase 17-like protein 13 OS=Homo sapiens GN=USP17L13 PE=3 SV=1	1.32075	1	1	0	0	530	59.7	7.97								Medium	0.032	0	1
P01266	Thyroglobulin OS=Homo sapiens GN=TG PE=1 SV=5	1.1922	1	3	0	0	2768	304.6	5.58								Medium	0.032	0	1
C9JPN9	Ubiquitin carboxyl-terminal hydrolase 17-like protein 12 OS=Homo sapiens GN=USP17L12 PE=3 SV=1	1.32075	1	1	0	0	530	59.6	8.07								Medium	0.032	0	1
B1AL69	Hsp90 co-chaperone Cdc37-like 1 OS=Homo sapiens GN=CDC37L1 PE=1 SV=1	7.14286	1	1	0	0	308	35.6	5.71								Medium	0.032	0	1
A0A087WVW9	Ubiquitin carboxyl-terminal hydrolase 17-like protein 17 OS=Homo sapiens GN=USP17L17 PE=3 SV=1	1.25448	1	1	0	0	558	63.1	8.43								Medium	0.032	0	1
E5RHB1	EF-hand calcium-binding domain-containing protein 3 (Fragment) OS=Homo sapiens GN=EFCAB3 PE=1 SV=1	12.3457	1	1	0	0	162	18.2	8.51								Medium	0.032	0	1
H7C5K4	Coiled-coil domain-containing protein 80 (Fragment) OS=Homo sapiens GN=CCDC80 PE=1 SV=1	4.98084	1	1	0	0	261	30.5	7.24								Medium	0.032	0	1
Q06587	E3 ubiquitin-protein ligase RING1 OS=Homo sapiens GN=RING1 PE=1 SV=2	5.41872	1	1	0	0	406	42.4	5.62								Medium	0.032	0	1
Q96B70	Leukocyte receptor cluster member 9 OS=Homo sapiens GN=LENG9 PE=2 SV=2	2.39521	1	1	0	0	501	53.1	7.84								Medium	0.032	0	1
A0A087WTZ8	E3 SUMO-protein ligase NSE2 OS=Homo sapiens GN=NSMCE2 PE=1 SV=1	6.36943	1	2	0	0	157	17.6	7.24								Medium	0.032	0	1
H7C575	Probable phospholipid-transporting ATPase IF (Fragment) OS=Homo sapiens GN=ATP11B PE=4 SV=1	33.6134	1	2	0	0	119	13.7	8.68								Medium	0.032	0	1
O60645	Exocyst complex component 3 OS=Homo sapiens GN=EXOC3 PE=1 SV=2	5.68783	1	1	0	0	756	86.8	6.11								Medium	0.032	0	1
A0A1B0GW40	Sodium channel protein type 2 subunit alpha OS=Homo sapiens GN=SCN2A PE=1 SV=1	2.32558	1	2	0	0	731	82.7	7.64								Medium	0.032	0	1
Q9H0I9	Transketolase-like protein 2 OS=Homo sapiens GN=TKTL2 PE=2 SV=1	0.958466	1	1	0	0	626	67.8	6.33								Medium	0.032	0	1
C9JVI0	Ubiquitin carboxyl-terminal hydrolase 17-like protein 11 OS=Homo sapiens GN=USP17L11 PE=3 SV=1	1.32075	1	1	0	0	530	59.6	7.99								Medium	0.032	0	1
A0A1W2PS05	Phosphatidylinositol 3-kinase catalytic subunit type 3 OS=Homo sapiens GN=PIK3C3 PE=1 SV=1	2.02703	1	2	0	0	888	101.6	6.9								Medium	0.032	0	1
B9A041	Malate dehydrogenase, cytoplasmic OS=Homo sapiens GN=MDH1 PE=1 SV=1	9.52381	1	1	0	0	210	23	7.4								Medium	0.032	0	1
F8VWV4	60S acidic ribosomal protein P0 (Fragment) OS=Homo sapiens GN=RPLP0 PE=1 SV=1	6.30631	1	3	0	0	111	12.2	9.25								Medium	0.032	0	1
A0A087WY87	Ubiquitin carboxyl-terminal hydrolase 17-like protein 13 OS=Homo sapiens GN=USP17L13 PE=3 SV=1	1.25448	1	1	0	0	558	63.2	8.43								Medium	0.032	0	1
F8VWS0	60S acidic ribosomal protein P0 OS=Homo sapiens GN=RPLP0 PE=1 SV=1	2.4911	1	3	0	0	281	30.4	6.24								Medium	0.032	0	1
F2Z2X4	Exportin-4 OS=Homo sapiens GN=XPO4 PE=1 SV=1	4.08341	1	1	0	0	1151	130.1	5.06								Medium	0.032	0	1
Q9H293	Interleukin-25 OS=Homo sapiens GN=IL25 PE=1 SV=1	26.5537	1	2	0	0	177	20.3	8.35								Medium	0.032	0	1
B3GLJ2	Prostate and testis expressed protein 3 OS=Homo sapiens GN=PATE3 PE=2 SV=1	10.2041	1	1	0	0	98	11.7	8.97								Medium	0.032	0	1
A0A087WUW7	Ubiquitin carboxyl-terminal hydrolase 17-like protein 15 OS=Homo sapiens GN=USP17L15 PE=3 SV=1	1.25224	1	1	0	0	559	63.3	8.43								Medium	0.032	0	1
H0YAG6	Intraflagellar transport protein 122 homolog (Fragment) OS=Homo sapiens GN=IFT122 PE=1 SV=1	30.4348	1	1	0	0	69	7.4	5.26								Medium	0.032	0	1
H0YH88	Nucleosome assembly protein 1-like 1 (Fragment) OS=Homo sapiens GN=NAP1L1 PE=1 SV=1	6.77966	1	1	0	0	177	21.1	4.83								Medium	0.032	0	1
B8ZZ51	Malate dehydrogenase, cytoplasmic OS=Homo sapiens GN=MDH1 PE=1 SV=1	11.8343	1	1	0	0	169	18.7	5.94								Medium	0.032	0	1
A0A087WUD4	Ubiquitin carboxyl-terminal hydrolase 17-like protein 21 OS=Homo sapiens GN=USP17L21 PE=3 SV=1	1.25448	1	1	0	0	558	63.1	8.43								Medium	0.032	0	1
A0A087WWE9	Ubiquitin carboxyl-terminal hydrolase 17-like protein 22 OS=Homo sapiens GN=USP17L22 PE=3 SV=1	1.25448	1	1	0	0	558	63.2	8.5								Medium	0.032	0	1
Q5TA12	Protein dopey-1 OS=Homo sapiens GN=DOPEY1 PE=1 SV=2	0.646204	1	1	0	0	2476	278.6	6.27								Medium	0.032	0	1
C9JBM7	Sodium channel protein type 3 subunit alpha (Fragment) OS=Homo sapiens GN=SCN3A PE=4 SV=1	8.5	1	2	0	0	200	22.9	6.21								Medium	0.032	0	1
A0A087WTA0	Ubiquitin carboxyl-terminal hydrolase 17-like protein 11 OS=Homo sapiens GN=USP17L11 PE=3 SV=1	1.25448	1	1	0	0	558	63.1	8.43								Medium	0.032	0	1
Q8WXX0	Dynein heavy chain 7, axonemal OS=Homo sapiens GN=DNAH7 PE=1 SV=2	0.497018	1	1	0	0	4024	460.9	6								Medium	0.032	0	1
C9JF79	Malate dehydrogenase (Fragment) OS=Homo sapiens GN=MDH1 PE=1 SV=1	9.00901	1	1	0	0	222	24.2	8.94								Medium	0.032	0	1
Q5TIG5	Afadin OS=Homo sapiens GN=AFDN PE=1 SV=1	0.600601	1	1	0	0	1665	189	6.49								Medium	0.032	0	1
H0YBY1	Thyroglobulin (Fragment) OS=Homo sapiens GN=TG PE=1 SV=1	2.69608	1	3	0	0	1224	134.7	5.92								Medium	0.032	0	1
Q7L3B6	Hsp90 co-chaperone Cdc37-like 1 OS=Homo sapiens GN=CDC37L1 PE=1 SV=1	6.52819	1	1	0	0	337	38.8	5.34								Medium	0.032	0	1
A0A1B0GVX7	Sodium channel protein type 1 subunit alpha OS=Homo sapiens GN=SCN1A PE=1 SV=1	1.05068	1	2	0	0	1618	184.8	5.99								Medium	0.032	0	1
P16157	Ankyrin-1 OS=Homo sapiens GN=ANK1 PE=1 SV=3	0.956938	1	1	0	0	1881	206.1	6.01								Medium	0.032	0	1
F8VW21	60S acidic ribosomal protein P0 (Fragment) OS=Homo sapiens GN=RPLP0 PE=1 SV=1	2.86885	1	3	0	0	244	26.9	8.97								Medium	0.032	0	1
Q9H5Z1	Probable ATP-dependent RNA helicase DHX35 OS=Homo sapiens GN=DHX35 PE=1 SV=2	2.27596	1	1	0	0	703	78.9	8.59								Medium	0.032	0	1
Q8TD57	Dynein heavy chain 3, axonemal OS=Homo sapiens GN=DNAH3 PE=2 SV=1	0.996113	1	1	0	0	4116	470.5	6.43								Medium	0.032	0	1
P40925	Malate dehydrogenase, cytoplasmic OS=Homo sapiens GN=MDH1 PE=1 SV=4	5.98802	1	1	0	0	334	36.4	7.36								Medium	0.032	0	1
Q9HBE5	Interleukin-21 receptor OS=Homo sapiens GN=IL21R PE=1 SV=1	7.24907	1	1	0	0	538	59.1	4.7								Medium	0.032	0	1
Q7RTZ2	Ubiquitin carboxyl-terminal hydrolase 17-like protein 1 OS=Homo sapiens GN=USP17L1 PE=3 SV=1	1.32075	1	1	0	0	530	59.6	7.72								Medium	0.032	0	1
Q9H6E4	Coiled-coil domain-containing protein 134 OS=Homo sapiens GN=CCDC134 PE=1 SV=1	8.29694	1	1	0	0	229	26.5	8.85								Medium	0.032	0	1
C9JJH3	Ubiquitin carboxyl-terminal hydrolase 17-like protein 10 OS=Homo sapiens GN=USP17L10 PE=3 SV=1	1.32075	1	1	0	0	530	59.8	8.16								Medium	0.032	0	1
A0A1B0GUX7	Sodium channel protein type 1 subunit alpha OS=Homo sapiens GN=SCN1A PE=1 SV=1	2.05066	1	2	0	0	829	94.7	6.77								Medium	0.032	0	1
A6NKG5	Retrotransposon-like protein 1 OS=Homo sapiens GN=RTL1 PE=3 SV=3	1.32548	1	1	0	0	1358	155	5.21								Medium	0.032	0	1
H0Y9E1	Intraflagellar transport protein 122 homolog (Fragment) OS=Homo sapiens GN=IFT122 PE=1 SV=1	18.75	1	1	0	0	112	12	8.63								Medium	0.032	0	1
Q8NHW5	60S acidic ribosomal protein P0-like OS=Homo sapiens GN=RPLP0P6 PE=5 SV=1	2.2082	1	3	0	0	317	34.3	5.55								Medium	0.032	0	1
A0A1W2PQ58	Sodium channel protein type 3 subunit alpha OS=Homo sapiens GN=SCN3A PE=4 SV=1	2.52226	1	2	0	0	674	76.3	8.02								Medium	0.032	0	1
E5RFJ1	E3 SUMO-protein ligase NSE2 OS=Homo sapiens GN=NSMCE2 PE=1 SV=1	5.34759	1	2	0	0	187	21.8	8.66								Medium	0.032	0	1
Q9NXH8	Torsin-4A OS=Homo sapiens GN=TOR4A PE=1 SV=2	11.8203	1	1	0	0	423	46.9	9.94								Medium	0.032	0	1
P35498	Sodium channel protein type 1 subunit alpha OS=Homo sapiens GN=SCN1A PE=1 SV=2	0.846192	1	2	0	0	2009	228.8	5.81								Medium	0.032	0	1
A0A0D9SGG2	Sodium channel protein type 2 subunit alpha (Fragment) OS=Homo sapiens GN=SCN2A PE=1 SV=1	9.55056	1	2	0	0	178	20.5	7.09								Medium	0.032	0	1
F8VU65	60S acidic ribosomal protein P0 (Fragment) OS=Homo sapiens GN=RPLP0 PE=1 SV=1	2.83401	1	3	0	0	247	27.2	9								Medium	0.032	0	1
B4E1S2	Annexin OS=Homo sapiens GN=ANXA4 PE=1 SV=1	11.2676	1	1	0	0	142	15.6	5.03								Medium	0.032	0	1
O95342	Bile salt export pump OS=Homo sapiens GN=ABCB11 PE=1 SV=2	1.1355	1	1	0	0	1321	146.3	6.57								Medium	0.032	0	1
A0A1B0GWA6	Sodium channel protein OS=Homo sapiens GN=SCN2A PE=1 SV=1	0.907635	1	2	0	0	1873	213	5.64								Medium	0.032	0	1
F8VPE8	60S acidic ribosomal protein P0 (Fragment) OS=Homo sapiens GN=RPLP0 PE=1 SV=1	4.57516	1	3	0	0	153	16.7	9.33								Medium	0.032	0	1
A0A087WYD9	Ubiquitin carboxyl-terminal hydrolase 17-like protein 19 OS=Homo sapiens GN=USP17L19 PE=3 SV=1	1.25448	1	1	0	0	558	63.1	8.5								Medium	0.032	0	1
H0Y995	Exocyst complex component 3 (Fragment) OS=Homo sapiens GN=EXOC3 PE=1 SV=1	9.09091	1	1	0	0	473	55	5.91								Medium	0.032	0	1
Q5THQ7	Probable ATP-dependent RNA helicase DHX35 (Fragment) OS=Homo sapiens GN=DHX35 PE=1 SV=1	9.58084	1	1	0	0	167	19.3	9.54								Medium	0.032	0	1
F5GYI5	Keratin, type II cuticular Hb5 OS=Homo sapiens GN=KRT85 PE=1 SV=1	3.38983	1	1	0	0	295	32.5	5.62								Medium	0.032	0	1
E7EUE6	Sodium channel protein type 3 subunit alpha (Fragment) OS=Homo sapiens GN=SCN3A PE=4 SV=1	1.24633	1	2	0	0	1364	154.4	5.55								Medium	0.032	0	1
Q8NF91	Nesprin-1 OS=Homo sapiens GN=SYNE1 PE=1 SV=4	0.125043	1	1	0	0	8797	1010.5	5.53								Medium	0.032	0	1
M0QXL5	rRNA 2'-O-methyltransferase fibrillarin (Fragment) OS=Homo sapiens GN=FBL PE=1 SV=1	7.78689	1	1	0	0	244	26.6	8.94								Medium	0.032	0	1
P29803	Pyruvate dehydrogenase E1 component subunit alpha, testis-specific form, mitochondrial OS=Homo sapiens GN=PDHA2 PE=1 SV=1	2.06186	1	1	0	0	388	42.9	8.46								Medium	0.032	0	1
Q70EL2	Ubiquitin carboxyl-terminal hydrolase 45 OS=Homo sapiens GN=USP45 PE=1 SV=3	1.59705	1	1	0	0	814	91.7	8.02								Medium	0.032	0	1
J3KTM9	Importin subunit beta-1 (Fragment) OS=Homo sapiens GN=KPNB1 PE=1 SV=1	2.75362	1	1	0	0	690	76.5	4.75								Medium	0.032	0	1
Q9C0E2	Exportin-4 OS=Homo sapiens GN=XPO4 PE=1 SV=2	4.08341	1	1	0	0	1151	130.1	5.05								Medium	0.032	0	1
H0YAG9	Intraflagellar transport protein 122 homolog (Fragment) OS=Homo sapiens GN=IFT122 PE=1 SV=1	31.3433	1	1	0	0	67	7	5.74								Medium	0.032	0	1
Q0WX57	Ubiquitin carboxyl-terminal hydrolase 17-like protein 24 OS=Homo sapiens GN=USP17L24 PE=1 SV=2	1.32075	1	1	0	0	530	59.7	8.07								Medium	0.032	0	1
H0Y9Y9	Intraflagellar transport protein 122 homolog (Fragment) OS=Homo sapiens GN=IFT122 PE=4 SV=1	45.6522	1	1	0	0	46	4.9	8.75								Medium	0.032	0	1
Q96MF7	E3 SUMO-protein ligase NSE2 OS=Homo sapiens GN=NSMCE2 PE=1 SV=2	4.04858	1	2	0	0	247	27.9	7.74								Medium	0.032	0	1
H0Y8L4	Afadin (Fragment) OS=Homo sapiens GN=AFDN PE=1 SV=1	3.19489	1	1	0	0	313	36.5	5.2								Medium	0.032	0	1
H0Y9E5	Intraflagellar transport protein 122 homolog (Fragment) OS=Homo sapiens GN=IFT122 PE=1 SV=1	21.2121	1	1	0	0	99	10.6	8								Medium	0.032	0	1
Q8WXQ4	ATP synthase coupling factor B-like 1 OS=Homo sapiens GN=ATP5S PE=1 SV=1	4.88722	1	1	0	0	266	29.5	7.37								Medium	0.032	0	1
Q14568	Heat shock protein HSP 90-alpha A2 OS=Homo sapiens GN=HSP90AA2P PE=1 SV=2	5.8309	1	1	0	0	343	39.3	4.65								Medium	0.032	0	1
Q9H069	Dynein regulatory complex subunit 3 OS=Homo sapiens GN=DRC3 PE=2 SV=2	2.10325	1	1	0	0	523	61	4.78								Medium	0.032	0	1
I3L0E4	Ubiquitin carboxyl-terminal hydrolase 17-like protein 10 OS=Homo sapiens GN=USP17L10 PE=3 SV=2	1.25448	1	1	0	0	558	63.4	8.56								Medium	0.032	0	1
O94919	Endonuclease domain-containing 1 protein OS=Homo sapiens GN=ENDOD1 PE=1 SV=2	2.6	1	1	0	0	500	55	5.71								Medium	0.032	0	1
D6R9N7	Ubiquitin carboxyl-terminal hydrolase 17-like protein 18 OS=Homo sapiens GN=USP17L18 PE=3 SV=1	1.32075	1	1	0	0	530	59.6	8.07								Medium	0.032	0	1
O75874	Isocitrate dehydrogenase [NADP] cytoplasmic OS=Homo sapiens GN=IDH1 PE=1 SV=2	3.1401	1	1	0	0	414	46.6	7.01								Medium	0.032	0	1
Q8TF05	Serine/threonine-protein phosphatase 4 regulatory subunit 1 OS=Homo sapiens GN=PPP4R1 PE=1 SV=1	3.15789	1	1	0	0	950	106.9	4.77								Medium	0.032	0	1
F8WDQ9	NEDD8-conjugating enzyme UBE2F OS=Homo sapiens GN=UBE2F PE=1 SV=1	17.8218	1	1	0	0	101	11.4	7.24								Medium	0.032	0	1
D6R901	Ubiquitin carboxyl-terminal hydrolase 17-like protein 21 OS=Homo sapiens GN=USP17L21 PE=3 SV=1	1.32075	1	1	0	0	530	59.6	7.99								Medium	0.032	0	1
Q8NEB9	Phosphatidylinositol 3-kinase catalytic subunit type 3 OS=Homo sapiens GN=PIK3C3 PE=1 SV=1	2.02931	1	2	0	0	887	101.5	6.81								Medium	0.032	0	1
C9J2P7	Ubiquitin carboxyl-terminal hydrolase 17-like protein 15 OS=Homo sapiens GN=USP17L15 PE=3 SV=1	1.32075	1	1	0	0	530	59.6	7.99								Medium	0.032	0	1
Q99250	Sodium channel protein type 2 subunit alpha OS=Homo sapiens GN=SCN2A PE=1 SV=3	0.84788	1	2	0	0	2005	227.8	5.73								Medium	0.032	0	1
H0Y9I6	Intraflagellar transport protein 122 homolog (Fragment) OS=Homo sapiens GN=IFT122 PE=1 SV=1	8.57143	1	1	0	0	245	27.2	8.19								Medium	0.032	0	1
Q96FX8	p53 apoptosis effector related to PMP-22 OS=Homo sapiens GN=PERP PE=2 SV=1	8.80829	1	3	0	0	193	21.4	7.03								Medium	0.032	0	1
G3V210	60S acidic ribosomal protein P0 OS=Homo sapiens GN=RPLP0 PE=1 SV=1	4.21687	1	3	0	0	166	18.3	9.63								Medium	0.032	0	1
Q86X10	Ral GTPase-activating protein subunit beta OS=Homo sapiens GN=RALGAPB PE=1 SV=1	1.80723	1	1	0	0	1494	166.7	6.79								Medium	0.032	0	1
H0Y978	Intraflagellar transport protein 122 homolog (Fragment) OS=Homo sapiens GN=IFT122 PE=1 SV=1	6.54206	1	1	0	0	321	36.5	8.59								Medium	0.032	0	1
F8VQY6	60S acidic ribosomal protein P0 OS=Homo sapiens GN=RPLP0 PE=1 SV=1	4.92958	1	3	0	0	142	15.8	9.51								Medium	0.032	0	1
A0A0C4DG40	Nesprin-1 OS=Homo sapiens GN=SYNE1 PE=1 SV=1	0.125729	1	1	0	0	8749	1004.6	5.52								Medium	0.032	0	1

## Sheet: Immundiagnostik Zonulin IP
Accession	Description	Coverage	# Peptides	# PSMs	# Unique Peptides	# Protein Groups	# AAs	MW [kDa]	calc. pI	Protein FDR Confidence A5	Exp. q-value A5	# Peptides A5	# Cumulative Decoys A5	FDR A5	Confidence A5	|Log Prob| A5	Protein FDR Confidence Mascot	Exp. q-value Mascot	Score Mascot	# Peptides Mascot
P04264	Keratin, type II cytoskeletal 1 OS=Homo sapiens GN=KRT1 PE=1 SV=6	60.0932	38	961	0	0	644	66	8.12	High	0	38	0	0	Green	213.51	High	0	13952	31
P13645	Keratin, type I cytoskeletal 10 OS=Homo sapiens GN=KRT10 PE=1 SV=6	51.7123	34	845	0	0	584	58.8	5.21	High	0	34	0	0	Green	197.85	High	0	13125	32
P35908	Keratin, type II cytoskeletal 2 epidermal OS=Homo sapiens GN=KRT2 PE=1 SV=2	50.5477	30	474	0	0	639	65.4	8	High	0	28	0	0	Green	110.91	High	0	6974	25
P35527	Keratin, type I cytoskeletal 9 OS=Homo sapiens GN=KRT9 PE=1 SV=3	51.0433	26	467	0	0	623	62	5.24	High	0	24	0	0	Green	106.18	High	0	5307	22
P02533	Keratin, type I cytoskeletal 14 OS=Homo sapiens GN=KRT14 PE=1 SV=4	42.5847	19	168	0	0	472	51.5	5.16	High	0	15	0	0	Green	37.29	High	0	2498	15
P13647	Keratin, type II cytoskeletal 5 OS=Homo sapiens GN=KRT5 PE=1 SV=3	27.9661	18	101	0	0	590	62.3	7.74	High	0	12	0	0	Green	27.75	High	0	1610	16
A0A0C4DGB6	Serum albumin OS=Homo sapiens GN=ALB PE=1 SV=1	12.0861	8	81	0	0	604	69.2	6.37	High	0	8	0	0	Green	16.45	High	0	586	6
P02768	Serum albumin OS=Homo sapiens GN=ALB PE=1 SV=2	11.9869	8	81	0	0	609	69.3	6.28	High	0	8	0	0	Green	16.45	High	0	586	6
P04259	Keratin, type II cytoskeletal 6B OS=Homo sapiens GN=KRT6B PE=1 SV=5	24.4681	15	106	0	0	564	60	8	High	0	8	0	0	Green	15.2	High	0	2594	10
P31151	Protein S100-A7 OS=Homo sapiens GN=S100A7 PE=1 SV=4	19.802	2	4	0	0	101	11.5	6.77	High	0	2	0	0	Green	9.42	High	0	101	2
P06702	Protein S100-A9 OS=Homo sapiens GN=S100A9 PE=1 SV=1	42.9825	4	16	0	0	114	13.2	6.13	High	0	4	0	0	Green	8.99	High	0	75	1
P05109	Protein S100-A8 OS=Homo sapiens GN=S100A8 PE=1 SV=1	41.9355	3	8	0	0	93	10.8	7.03	High	0	3	0	0	Green	7.63	Medium	0.031	47	1
P02538	Keratin, type II cytoskeletal 6A OS=Homo sapiens GN=KRT6A PE=1 SV=3	21.4539	13	69	0	0	564	60	8	High	0	3	0	0	Green	6.61	High	0	1731	12
P08779	Keratin, type I cytoskeletal 16 OS=Homo sapiens GN=KRT16 PE=1 SV=4	33.1924	15	94	0	0	473	51.2	5.05	High	0	6	0	0	Green	5.77	High	0	2005	12
P81605	Dermcidin OS=Homo sapiens GN=DCD PE=1 SV=2	32.7273	3	20	0	0	110	11.3	6.54	High	0	3	0	0	Green	4.84	High	0	83	1
P12273	Prolactin-inducible protein OS=Homo sapiens GN=PIP PE=1 SV=1	13.6986	2	15	0	0	146	16.6	8.05	High	0	2	0	0	Green	4.61	High	0	108	1
E7EQ64	Trypsin-1 OS=Homo sapiens GN=PRSS1 PE=1 SV=1	7.66284	1	9	0	0	261	28.1	7.25	Medium	0.02	1	1	0.0625	Yellow	4.01	Medium	0.031	0	1
P07477	Trypsin-1 OS=Homo sapiens GN=PRSS1 PE=1 SV=1	8.09717	1	9	0	0	247	26.5	6.51	Medium	0.02	1	1	0.0625	Yellow	4.01	Medium	0.031	0	1
A0A0B4J259	Lysozyme C OS=Homo sapiens GN=LYZ PE=1 SV=1	8.75912	1	4	0	0	137	15.3	8.69	Medium	0.02	1	1	0.0588235	Yellow	3.68	Medium	0.031	38	1
F8VV32	Lysozyme C OS=Homo sapiens GN=LYZ PE=1 SV=1	11.5385	1	4	0	0	104	11.5	9.07	Medium	0.02	1	1	0.0588235	Yellow	3.68	Medium	0.031	38	1
P61626	Lysozyme C OS=Homo sapiens GN=LYZ PE=1 SV=1	8.10811	1	4	0	0	148	16.5	9.16	Medium	0.02	1	1	0.0588235	Yellow	3.68	Medium	0.031	38	1
Q8TF72	Protein Shroom3 OS=Homo sapiens GN=SHROOM3 PE=1 SV=2	0.450902	1	38	0	0	1996	216.7	7.8	Medium	0.02	1	1	0.0555556	Yellow	3.05	High	0	163	1
P63261	Actin, cytoplasmic 2 OS=Homo sapiens GN=ACTG1 PE=1 SV=1	7.73333	2	2	0	0	375	41.8	5.48	Medium	0.02	1	1	0.0526316	Yellow	2.9	Medium	0.031	44	1
P60709	Actin, cytoplasmic 1 OS=Homo sapiens GN=ACTB PE=1 SV=1	7.73333	2	2	0	0	375	41.7	5.48	Medium	0.02	1	1	0.0526316	Yellow	2.9	Medium	0.031	44	1
K7EP01	Histone H3.3 OS=Homo sapiens GN=H3F3B PE=1 SV=1	6.19469	1	4	0	0	113	12.8	11.49	Medium	0.02	1	1	0.05	Yellow	2.79	Medium	0.031	40	1
K7ES00	Histone H3.3 (Fragment) OS=Homo sapiens GN=H3F3B PE=1 SV=1	4.63576	1	4	0	0	151	16.6	11.84	Medium	0.02	1	1	0.05	Yellow	2.79	Medium	0.031	40	1
B4DEB1	Histone H3 OS=Homo sapiens GN=H3F3A PE=1 SV=1	5.69106	1	4	0	0	123	14	11.34	Medium	0.02	1	1	0.05	Yellow	2.79	Medium	0.031	40	1
Q71DI3	Histone H3.2 OS=Homo sapiens GN=HIST2H3A PE=1 SV=3	5.14706	1	4	0	0	136	15.4	11.27	Medium	0.02	1	1	0.05	Yellow	2.79	Medium	0.031	40	1
K7EMV3	Histone H3 OS=Homo sapiens GN=H3F3B PE=1 SV=1	7.6087	1	4	0	0	92	10.3	11.82	Medium	0.02	1	1	0.05	Yellow	2.79	Medium	0.031	40	1
P68431	Histone H3.1 OS=Homo sapiens GN=HIST1H3A PE=1 SV=2	5.14706	1	4	0	0	136	15.4	11.12	Medium	0.02	1	1	0.05	Yellow	2.79	Medium	0.031	40	1
Q5TEC6	Histone H3 OS=Homo sapiens GN=HIST2H3PS2 PE=1 SV=1	5.14706	1	4	0	0	136	15.4	11.27	Medium	0.02	1	1	0.05	Yellow	2.79	Medium	0.031	40	1
K7EK07	Histone H3 (Fragment) OS=Homo sapiens GN=H3F3B PE=1 SV=1	5.30303	1	4	0	0	132	14.9	11.3	Medium	0.02	1	1	0.05	Yellow	2.79	Medium	0.031	40	1
P84243	Histone H3.3 OS=Homo sapiens GN=H3F3A PE=1 SV=2	5.14706	1	4	0	0	136	15.3	11.27	Medium	0.02	1	1	0.05	Yellow	2.79	Medium	0.031	40	1
Q6NXT2	Histone H3.3C OS=Homo sapiens GN=H3F3C PE=1 SV=3	5.18519	1	4	0	0	135	15.2	11.11	Medium	0.02	1	1	0.05	Yellow	2.79	Medium	0.031	40	1
Q16695	Histone H3.1t OS=Homo sapiens GN=HIST3H3 PE=1 SV=3	5.14706	1	4	0	0	136	15.5	11.12	Medium	0.02	1	1	0.05	Yellow	2.79	Medium	0.031	40	1
P01857	Immunoglobulin heavy constant gamma 1 OS=Homo sapiens GN=IGHG1 PE=1 SV=1	2.42424	1	2	0	0	330	36.1	8.19	Medium	0.02	1	1	0.047619	Yellow	2.62	Medium	0.031	28	1
A0A0A0MS08	Immunoglobulin heavy constant gamma 1 (Fragment) OS=Homo sapiens GN=IGHG1 PE=1 SV=1	2.00501	1	2	0	0	399	43.9	6.96	Medium	0.02	1	1	0.047619	Yellow	2.62	Medium	0.031	28	1
P01860	Immunoglobulin heavy constant gamma 3 OS=Homo sapiens GN=IGHG3 PE=1 SV=2	2.12202	1	2	0	0	377	41.3	7.9	Medium	0.02	1	1	0.047619	Yellow	2.62	Medium	0.031	28	1
A0A0A0MS07	Immunoglobulin heavy constant gamma 1 (Fragment) OS=Homo sapiens GN=IGHG1 PE=1 SV=1	2.71186	1	2	0	0	295	32	8.03	Medium	0.02	1	1	0.047619	Yellow	2.62	Medium	0.031	28	1
Q562R1	Beta-actin-like protein 2 OS=Homo sapiens GN=ACTBL2 PE=1 SV=2	4.78723	1	2	0	0	376	42	5.59	Medium	0.02	1	1	0.0434783	Yellow	2.32	Medium	0.031	44	1
P04406	Glyceraldehyde-3-phosphate dehydrogenase OS=Homo sapiens GN=GAPDH PE=1 SV=3	4.47761	1	1	0	0	335	36	8.46	Medium	0.02	1	1	0.0416667	Yellow	2.11
H0Y5H9	Serpin B4 (Fragment) OS=Homo sapiens GN=SERPINB4 PE=1 SV=1	2.69542	1	2	0	0	371	42.5	6.05	Medium	0.02	1	2	0.08	Red	2.05	Medium	0.031	23	1
C9JZ65	Serpin B4 (Fragment) OS=Homo sapiens GN=SERPINB4 PE=1 SV=1	4.73934	1	2	0	0	211	24.4	6.61	Medium	0.02	1	2	0.08	Red	2.05	Medium	0.031	23	1
P29508	Serpin B3 OS=Homo sapiens GN=SERPINB3 PE=1 SV=2	2.5641	1	2	0	0	390	44.5	6.81	Medium	0.02	1	2	0.08	Red	2.05	Medium	0.031	23	1
P48594	Serpin B4 OS=Homo sapiens GN=SERPINB4 PE=1 SV=2	2.5641	1	2	0	0	390	44.8	6.21	Medium	0.02	1	2	0.08	Red	2.05	Medium	0.031	23	1
H0YJW0	WD repeat-containing protein 25 (Fragment) OS=Homo sapiens GN=WDR25 PE=4 SV=1	6.61157	1	1	0	0	121	13.6	10.26	Medium	0.02	1	2	0.0769231	Red	1.72
Q86TJ2	Transcriptional adapter 2-beta OS=Homo sapiens GN=TADA2B PE=1 SV=2	1.66667	1	2	0	0	420	48.4	7.83	Medium	0.02	1	2	0.0740741	Red	1.66	Medium	0.031	31	1
Q96P63	Serpin B12 OS=Homo sapiens GN=SERPINB12 PE=1 SV=1	4.19753	1	1	0	0	405	46.2	5.53	Medium	0.02	1	2	0.0666667	Red	1.35
Q04695	Keratin, type I cytoskeletal 17 OS=Homo sapiens GN=KRT17 PE=1 SV=2	16.6667	8	39	0	0	432	48.1	5.02	Medium	0.02		13	0.240741	Red	0.37	High	0	868	8
P08729	Keratin, type II cytoskeletal 7 OS=Homo sapiens GN=KRT7 PE=1 SV=5	4.26439	3	29	0	0	469	51.4	5.48	Medium	0.02		17	0.274194	Red	0.34	High	0	1237	3
K7EQQ3	Keratin, type I cytoskeletal 9 OS=Homo sapiens GN=KRT9 PE=1 SV=1	48.4615	14	113	0	0	390	39.5	5								High	0	3855	14
P48668	Keratin, type II cytoskeletal 6C OS=Homo sapiens GN=KRT6C PE=1 SV=3	16.6667	11	58	0	0	564	60	8								High	0	1724	11
P19013	Keratin, type II cytoskeletal 4 OS=Homo sapiens GN=KRT4 PE=1 SV=4	5.05618	3	45	0	0	534	57.3	6.61								High	0	1634	3
Q7Z3Y7	Keratin, type I cytoskeletal 28 OS=Homo sapiens GN=KRT28 PE=1 SV=2	5.60345	4	59	0	0	464	50.5	5.47								High	0	1534	4
Q7Z794	Keratin, type II cytoskeletal 1b OS=Homo sapiens GN=KRT77 PE=1 SV=3	3.63322	3	35	0	0	578	61.9	5.99								High	0	1362	3
P13646	Keratin, type I cytoskeletal 13 OS=Homo sapiens GN=KRT13 PE=1 SV=4	8.73362	5	45	0	0	458	49.6	4.96								High	0	1333	5
K7ERE3	Keratin, type I cytoskeletal 13 OS=Homo sapiens GN=KRT13 PE=1 SV=1	9.63855	5	45	0	0	415	45.2	4.81								High	0	1333	5
K7EMD9	Keratin, type I cytoskeletal 13 (Fragment) OS=Homo sapiens GN=KRT13 PE=1 SV=1	18.7879	4	42	0	0	165	19.2	4.74								High	0	1294	4
P05787	Keratin, type II cytoskeletal 8 OS=Homo sapiens GN=KRT8 PE=1 SV=7	4.14079	3	29	0	0	483	53.7	5.59								High	0	1237	3
Q7Z3Z0	Keratin, type I cytoskeletal 25 OS=Homo sapiens GN=KRT25 PE=1 SV=1	4	2	44	0	0	450	49.3	5.08								High	0	1183	2
Q7Z3Y8	Keratin, type I cytoskeletal 27 OS=Homo sapiens GN=KRT27 PE=1 SV=2	3.92157	2	44	0	0	459	49.8	5.05								High	0	1183	2
P14136	Glial fibrillary acidic protein OS=Homo sapiens GN=GFAP PE=1 SV=1	2.5463	1	21	0	0	432	49.9	5.52								High	0	1111	1
A0A1W2PQU7	Glial fibrillary acidic protein (Fragment) OS=Homo sapiens GN=GFAP PE=1 SV=1	37.931	1	21	0	0	29	3.4	4.73								High	0	1111	1
A0A1X7SCE1	Glial fibrillary acidic protein (Fragment) OS=Homo sapiens GN=GFAP PE=1 SV=1	3.29341	1	21	0	0	334	38.4	5.5								High	0	1111	1
A0A1W2PR46	Glial fibrillary acidic protein OS=Homo sapiens GN=GFAP PE=1 SV=1	2.17822	1	21	0	0	505	57.3	6.01								High	0	1111	1
A0A1W2PRT3	Glial fibrillary acidic protein (Fragment) OS=Homo sapiens GN=GFAP PE=1 SV=1	3.37423	1	21	0	0	326	37.8	5.05								High	0	1111	1
K7EPI4	Glial fibrillary acidic protein (Fragment) OS=Homo sapiens GN=GFAP PE=1 SV=2	8.87097	1	21	0	0	124	14	8.16								High	0	1111	1
A0A1W2PS58	Glial fibrillary acidic protein (Fragment) OS=Homo sapiens GN=GFAP PE=1 SV=1	16.4179	1	21	0	0	67	7.5	9.55								High	0	1111	1
A0A1X7SBR3	Glial fibrillary acidic protein OS=Homo sapiens GN=GFAP PE=1 SV=1	2.33051	1	21	0	0	472	54.2	6.19								High	0	1111	1
K7EJU1	Glial fibrillary acidic protein (Fragment) OS=Homo sapiens GN=GFAP PE=1 SV=1	4.43548	1	21	0	0	248	28.4	5.67								High	0	1111	1
K7EPT8	Glial fibrillary acidic protein (Fragment) OS=Homo sapiens GN=GFAP PE=1 SV=2	14.6667	1	42	0	0	75	8.4	9.86								High	0	1111	1
Q6KB66	Keratin, type II cytoskeletal 80 OS=Homo sapiens GN=KRT80 PE=1 SV=2	2.43363	1	21	0	0	452	50.5	5.67								High	0	1111	1
Q01546	Keratin, type II cytoskeletal 2 oral OS=Homo sapiens GN=KRT76 PE=1 SV=2	6.11285	6	41	0	0	638	65.8	8.12								High	0	1029	6
P19012	Keratin, type I cytoskeletal 15 OS=Homo sapiens GN=KRT15 PE=1 SV=3	10.0877	6	41	0	0	456	49.2	4.77								High	0	1024	6
Q2M2I5	Keratin, type I cytoskeletal 24 OS=Homo sapiens GN=KRT24 PE=1 SV=1	3.42857	2	30	0	0	525	55.1	4.96								High	0	971	2
O95678	Keratin, type II cytoskeletal 75 OS=Homo sapiens GN=KRT75 PE=1 SV=2	7.80399	6	29	0	0	551	59.5	7.74								High	0	902	6
Q5XKE5	Keratin, type II cytoskeletal 79 OS=Homo sapiens GN=KRT79 PE=1 SV=2	7.85047	6	30	0	0	535	57.8	7.2								High	0	890	6
H0YI76	Keratin, type II cytoskeletal 5 (Fragment) OS=Homo sapiens GN=KRT5 PE=1 SV=1	35.8209	8	28	0	0	201	23.1	4.97								High	0	861	8
Q7Z3Y9	Keratin, type I cytoskeletal 26 OS=Homo sapiens GN=KRT26 PE=1 SV=2	1.92308	1	30	0	0	468	51.9	4.92								High	0	826	1
P08727	Keratin, type I cytoskeletal 19 OS=Homo sapiens GN=KRT19 PE=1 SV=4	8.5	5	36	0	0	400	44.1	5.14								High	0	813	5
A0A075B6Z2	T-cell receptor alpha joining 56 (Fragment) OS=Homo sapiens GN=TRAJ56 PE=4 SV=1	38.0952	1	111	0	0	21	2.2	10.29								High	0	783	1
C9JM50	Keratin, type I cytoskeletal 19 (Fragment) OS=Homo sapiens GN=KRT19 PE=1 SV=1	12.7551	4	33	0	0	196	20.8	5.43								High	0	774	4
K7EPJ9	Keratin, type I cytoskeletal 17 (Fragment) OS=Homo sapiens GN=KRT17 PE=1 SV=1	21.645	6	35	0	0	231	24.9	4.92								High	0	774	6
P12035	Keratin, type II cytoskeletal 3 OS=Homo sapiens GN=KRT3 PE=1 SV=3	6.52866	6	25	0	0	628	64.4	6.48								High	0	655	6
F5GWP8	Keratin, type I cytoskeletal 17 OS=Homo sapiens GN=KRT17 PE=1 SV=2	18.0516	6	28	0	0	349	40.3	4.94								High	0	608	6
H0YA55	Serum albumin (Fragment) OS=Homo sapiens GN=ALB PE=1 SV=1	11.8943	6	26	0	0	454	51.5	6.95								High	0	586	6
B7WNR0	Serum albumin OS=Homo sapiens GN=ALB PE=1 SV=1	9.51417	5	25	0	0	494	56.2	7.14								High	0	571	5
C9JKR2	Albumin, isoform CRA_k OS=Homo sapiens GN=ALB PE=1 SV=1	11.271	5	25	0	0	417	47.3	6.35								High	0	571	5
D6RHD5	Serum albumin OS=Homo sapiens GN=ALB PE=1 SV=1	10.2397	5	25	0	0	459	52	6.84								High	0	571	5
H0YID6	Keratin, type II cytoskeletal 79 (Fragment) OS=Homo sapiens GN=KRT79 PE=3 SV=1	17.6471	3	16	0	0	119	13	4.63								High	0	498	3
A0A087WWT3	Serum albumin OS=Homo sapiens GN=ALB PE=1 SV=1	3.78788	2	17	0	0	396	45.1	6.1								High	0	469	2
F8VV57	Keratin, type II cytoskeletal 5 (Fragment) OS=Homo sapiens GN=KRT5 PE=1 SV=1	25.7576	3	13	0	0	132	12.2	12								High	0	399	3
F8W0C6	Keratin, type II cytoskeletal 5 (Fragment) OS=Homo sapiens GN=KRT5 PE=1 SV=8	21.9101	5	16	0	0	178	20.5	6.83								High	0	391	5
H0YIN9	Keratin, type II cytoskeletal 5 (Fragment) OS=Homo sapiens GN=KRT5 PE=1 SV=1	26.5306	5	11	0	0	196	22	5.16								High	0	356	5
Q14532	Keratin, type I cuticular Ha2 OS=Homo sapiens GN=KRT32 PE=2 SV=3	1.5625	1	14	0	0	448	50.3	4.84								High	0	342	1
O76015	Keratin, type I cuticular Ha8 OS=Homo sapiens GN=KRT38 PE=1 SV=3	1.53509	1	14	0	0	456	50.4	4.84								High	0	342	1
Q92764	Keratin, type I cuticular Ha5 OS=Homo sapiens GN=KRT35 PE=1 SV=5	1.53846	1	14	0	0	455	50.3	4.91								High	0	342	1
C4AM86	Keratin, type I cuticular Ha5 OS=Homo sapiens GN=KRT35 PE=1 SV=1	1.64706	1	14	0	0	425	47.6	4.77								High	0	342	1
O76014	Keratin, type I cuticular Ha7 OS=Homo sapiens GN=KRT37 PE=1 SV=3	1.55902	1	14	0	0	449	49.7	4.96								High	0	342	1
O76013	Keratin, type I cuticular Ha6 OS=Homo sapiens GN=KRT36 PE=1 SV=1	1.49893	1	14	0	0	467	52.2	4.94								High	0	342	1
P05783	Keratin, type I cytoskeletal 18 OS=Homo sapiens GN=KRT18 PE=1 SV=2	1.62791	1	14	0	0	430	48	5.45								High	0	342	1
Q14525	Keratin, type I cuticular Ha3-II OS=Homo sapiens GN=KRT33B PE=1 SV=3	1.73267	1	14	0	0	404	46.2	4.84								High	0	342	1
Q15323	Keratin, type I cuticular Ha1 OS=Homo sapiens GN=KRT31 PE=1 SV=3	1.68269	1	14	0	0	416	47.2	4.88								High	0	342	1
F8VZY9	Keratin, type I cytoskeletal 18 OS=Homo sapiens GN=KRT18 PE=1 SV=1	1.79028	1	14	0	0	391	43.7	5.35								High	0	342	1
Q99456	Keratin, type I cytoskeletal 12 OS=Homo sapiens GN=KRT12 PE=1 SV=1	1.82186	2	11	0	0	494	53.5	4.78								High	0	282	2
A8MT21	Keratin, type I cytoskeletal 15 OS=Homo sapiens GN=KRT15 PE=1 SV=1	6.18557	2	11	0	0	291	32.7	4.78								High	0	232	2
K7EMS3	Keratin, type I cytoskeletal 19 (Fragment) OS=Homo sapiens GN=KRT19 PE=1 SV=1	4.97238	1	8	0	0	181	20.2	4.6								High	0	191	1
C9JTG5	Keratin, type I cytoskeletal 15 (Fragment) OS=Homo sapiens GN=KRT15 PE=1 SV=1	4.09091	1	8	0	0	220	24.9	4.68								High	0	191	1
F8W1U3	Keratin, type II cytoskeletal 8 (Fragment) OS=Homo sapiens GN=KRT8 PE=1 SV=1	3.11419	2	8	0	0	289	32.5	6.89								High	0	150	2
Q14CN4	Keratin, type II cytoskeletal 72 OS=Homo sapiens GN=KRT72 PE=1 SV=2	1.76125	2	8	0	0	511	55.8	6.89								High	0	150	2
Q3SY84	Keratin, type II cytoskeletal 71 OS=Homo sapiens GN=KRT71 PE=1 SV=3	1.72084	2	8	0	0	523	57.3	6.61								High	0	150	2
F8W1S1	Keratin, type II cytoskeletal 74 OS=Homo sapiens GN=KRT74 PE=1 SV=1	1.65746	2	8	0	0	543	59.4	7.44								High	0	150	2
Q86Y46	Keratin, type II cytoskeletal 73 OS=Homo sapiens GN=KRT73 PE=1 SV=1	1.66667	2	8	0	0	540	58.9	7.23								High	0	150	2
F8VUG2	Keratin, type II cytoskeletal 8 (Fragment) OS=Homo sapiens GN=KRT8 PE=1 SV=1	3.2967	2	8	0	0	273	30.9	5.25								High	0	150	2
Q9NSB2	Keratin, type II cuticular Hb4 OS=Homo sapiens GN=KRT84 PE=2 SV=2	1.5	2	8	0	0	600	64.8	7.56								High	0	150	2
Q7RTS7	Keratin, type II cytoskeletal 74 OS=Homo sapiens GN=KRT74 PE=1 SV=2	1.70132	2	8	0	0	529	57.8	7.71								High	0	150	2
H0YHD9	Keratin, type II cytoskeletal 72 (Fragment) OS=Homo sapiens GN=KRT72 PE=1 SV=1	4.8951	1	7	0	0	143	14.6	10.65								High	0	139	1
F8VS61	Keratin, type II cytoskeletal 1b OS=Homo sapiens GN=KRT77 PE=1 SV=1	2.82258	1	7	0	0	248	25.4	8.69								High	0	139	1
K7ENW6	Keratin, type I cytoskeletal 16 (Fragment) OS=Homo sapiens GN=KRT16 PE=1 SV=1	10.4938	2	3	0	0	162	18.6	4.56								High	0	103	2
F8VU69	Keratin, type II cytoskeletal 5 (Fragment) OS=Homo sapiens GN=KRT5 PE=1 SV=1	9.52381	1	4	0	0	147	14.3	10.74								High	0	83	1
K7ESE1	Keratin, type I cytoskeletal 17 (Fragment) OS=Homo sapiens GN=KRT17 PE=1 SV=1	20	2	2	0	0	95	11	4.65								High	0	75	2
Q9NZT1	Calmodulin-like protein 5 OS=Homo sapiens GN=CALML5 PE=1 SV=2	7.53425	1	3	0	0	146	15.9	4.44								High	0	73	1
P35900	Keratin, type I cytoskeletal 20 OS=Homo sapiens GN=KRT20 PE=1 SV=1	2.12264	1	3	0	0	424	48.5	5.69								High	0	66	1
Q8N1A0	Keratin-like protein KRT222 OS=Homo sapiens GN=KRT222 PE=2 SV=1	3.05085	1	3	0	0	295	34.1	5.87								High	0	66	1
J3KT65	Actin, cytoplasmic 2 OS=Homo sapiens GN=ACTG1 PE=1 SV=1	9.09091	1	1	0	0	198	21.8	7.39								Medium	0.031	44	1
I3L1U9	Actin, cytoplasmic 2 (Fragment) OS=Homo sapiens GN=ACTG1 PE=1 SV=1	8.41121	1	1	0	0	214	23.8	5.44								Medium	0.031	44	1
G5E9R0	Actin, cytoplasmic 1 OS=Homo sapiens GN=ACTB PE=1 SV=1	14.4	1	1	0	0	125	13.9	5.49								Medium	0.031	44	1
I3L4N8	Actin, cytoplasmic 2 (Fragment) OS=Homo sapiens GN=ACTG1 PE=1 SV=8	7.46888	1	1	0	0	241	26.9	5.01								Medium	0.031	44	1
E7EVS6	Actin, cytoplasmic 1 (Fragment) OS=Homo sapiens GN=ACTB PE=1 SV=8	11.0429	1	1	0	0	163	17.9	5.5								Medium	0.031	44	1
K7EM38	Actin, cytoplasmic 2 (Fragment) OS=Homo sapiens GN=ACTG1 PE=1 SV=1	13.5338	1	1	0	0	133	14.5	5.27								Medium	0.031	44	1
I3L3R2	Actin, cytoplasmic 2 (Fragment) OS=Homo sapiens GN=ACTG1 PE=1 SV=1	10.9756	1	1	0	0	164	18	5.5								Medium	0.031	44	1
H7C013	Serum albumin (Fragment) OS=Homo sapiens GN=ALB PE=1 SV=1	3.5533	1	1	0	0	197	22.8	6.34								Medium	0.031	30	1
Q9Y6V0	Protein piccolo OS=Homo sapiens GN=PCLO PE=1 SV=4	0.17769	1	2	0	0	5065	552.9	6.51								Medium	0.031	30	1
E9PE96	Protein piccolo OS=Homo sapiens GN=PCLO PE=1 SV=1	0.739523	1	2	0	0	1217	136.3	7.9								Medium	0.031	30	1
B8ZZ84	Leucine-rich repeat transmembrane neuronal protein 4 OS=Homo sapiens GN=LRRTM4 PE=1 SV=1	2.53807	1	1	0	0	591	67.3	8.95								Medium	0.031	15	1
Q4KMX1	LRRTM4 protein OS=Homo sapiens GN=LRRTM4 PE=1 SV=1	2.89017	1	1	0	0	519	59.2	9.23								Medium	0.031	15	1
Q86VH4	Leucine-rich repeat transmembrane neuronal protein 4 OS=Homo sapiens GN=LRRTM4 PE=2 SV=2	2.54237	1	1	0	0	590	67.2	8.95								Medium	0.031	15	1
O15446	DNA-directed RNA polymerase I subunit RPA34 OS=Homo sapiens GN=CD3EAP PE=1 SV=1	1.17647	1	3	0	0	510	55	8.51								Medium	0.031	0	1
Q96BZ9	TBC1 domain family member 20 OS=Homo sapiens GN=TBC1D20 PE=1 SV=1	11.6625	1	1	0	0	403	45.8	6.86								Medium	0.031	0	1
Q9NP73	Putative bifunctional UDP-N-acetylglucosamine transferase and deubiquitinase ALG13 OS=Homo sapiens GN=ALG13 PE=1 SV=2	0.703606	1	2	0	0	1137	126	6.74								Medium	0.031	0	1
Q5T6R1	RING finger protein 17 OS=Homo sapiens GN=RNF17 PE=1 SV=1	5.84518	1	1	0	0	633	71.8	5.11								Medium	0.031	0	1
B8ZZE5	Augurin OS=Homo sapiens GN=C2orf40 PE=1 SV=1	28.5714	1	1	0	0	112	13.6	6.8								Medium	0.031	0	1
Q08378	Golgin subfamily A member 3 OS=Homo sapiens GN=GOLGA3 PE=1 SV=2	1.86916	1	1	0	0	1498	167.3	5.44								Medium	0.031	0	1
Q5VT25	Serine/threonine-protein kinase MRCK alpha OS=Homo sapiens GN=CDC42BPA PE=1 SV=1	1.15473	1	1	0	0	1732	197.2	6.58								Medium	0.031	0	1
C9JRR0	Augurin (Fragment) OS=Homo sapiens GN=C2orf40 PE=1 SV=1	22.5352	1	1	0	0	142	17.1	9.79								Medium	0.031	0	1
Q9H1Z8	Augurin OS=Homo sapiens GN=C2orf40 PE=2 SV=1	21.6216	1	1	0	0	148	17.2	8.54								Medium	0.031	0	1
Q9BXT8	RING finger protein 17 OS=Homo sapiens GN=RNF17 PE=1 SV=3	2.27973	1	1	0	0	1623	184.5	5.4								Medium	0.031	0	1
A0A0J9YYC8	Trypsin-2 OS=Homo sapiens GN=PRSS2 PE=1 SV=1	8.09717	1	1	0	0	247	26.4	4.92								Medium	0.031	0	1
A6XMV9	Protease serine 2 preproprotein OS=Homo sapiens GN=PRSS2 PE=1 SV=1	7.66284	1	1	0	0	261	28	5.14								Medium	0.031	0	1
H7BYZ8	Ankyrin repeat and MYND domain-containing protein 1 (Fragment) OS=Homo sapiens GN=ANKMY1 PE=4 SV=1	14.2857	1	2	0	0	84	8.9	8.13								Medium	0.031	0	1
H7C1U3	Coiled-coil and C2 domain-containing protein 1B (Fragment) OS=Homo sapiens GN=CC2D1B PE=1 SV=2	2.82738	1	1	0	0	672	74.6	8.54								Medium	0.031	0	1
H0Y8D1	Trypsin-1 (Fragment) OS=Homo sapiens GN=PRSS1 PE=1 SV=1	14.0845	1	1	0	0	142	15.4	7.27								Medium	0.031	0	1
A0A0A0MRJ0	Serine/threonine-protein kinase MRCK alpha OS=Homo sapiens GN=CDC42BPA PE=1 SV=1	1.17716	1	1	0	0	1699	193.5	6.7								Medium	0.031	0	1
I3L4X2	Multidrug resistance-associated protein 1 (Fragment) OS=Homo sapiens GN=ABCC1 PE=1 SV=1	0.625	1	2	0	0	1440	160.4	6.74								Medium	0.031	0	1
A6XMV8	Protease serine 2 preproprotein OS=Homo sapiens GN=PRSS2 PE=1 SV=1	8.13008	1	1	0	0	246	26.7	5.14								Medium	0.031	0	1
H0Y5V1	Serine/threonine-protein kinase MRCK alpha (Fragment) OS=Homo sapiens GN=CDC42BPA PE=1 SV=1	1.9084	1	1	0	0	1048	117.8	7.49								Medium	0.031	0	1
V9GY05	Uncharacterized protein (Fragment) OS=Homo sapiens PE=4 SV=1	9.02256	1	1	0	0	133	14.9	9.88								Medium	0.031	0	1
P07478	Trypsin-2 OS=Homo sapiens GN=PRSS2 PE=1 SV=1	8.09717	1	1	0	0	247	26.5	4.92								Medium	0.031	0	1
P33527	Multidrug resistance-associated protein 1 OS=Homo sapiens GN=ABCC1 PE=1 SV=3	0.587851	1	2	0	0	1531	171.5	7.11								Medium	0.031	0	1
Q96MK3	Pseudokinase FAM20A OS=Homo sapiens GN=FAM20A PE=1 SV=4	1.10906	1	1	0	0	541	61.4	7.99								Medium	0.031	0	1
Q9HD64	X antigen family member 1 OS=Homo sapiens GN=XAGE1A PE=1 SV=3	7.40741	1	3	0	0	81	9.1	9.58								Medium	0.031	0	1
A0A0A0MS99	Multidrug resistance-associated protein 1 OS=Homo sapiens GN=ABCC1 PE=1 SV=1	0.740741	1	2	0	0	1215	134.9	6.46								Medium	0.031	0	1
P52597	Heterogeneous nuclear ribonucleoprotein F OS=Homo sapiens GN=HNRNPF PE=1 SV=3	4.09639	1	1	0	0	415	45.6	5.58								Medium	0.031	0	1
Q8NHM4	Putative trypsin-6 OS=Homo sapiens GN=PRSS3P2 PE=5 SV=2	8.09717	1	1	0	0	247	26.5	6.01								Medium	0.031	0	1

## Sheet: Neg Ctrl Immundiagnostik IP
Accession	Description	Coverage	# Peptides	# PSMs	# Unique Peptides	# Protein Groups	# AAs	MW [kDa]	calc. pI	Protein FDR Confidence A5	Exp. q-value A5	# Peptides A5	# Cumulative Decoys A5	FDR A5	Confidence A5	|Log Prob| A5	Protein FDR Confidence Mascot	Exp. q-value Mascot	Score Mascot	# Peptides Mascot
P04264	Keratin, type II cytoskeletal 1 OS=Homo sapiens GN=KRT1 PE=1 SV=6	53.1056	33	455	0	0	644	66	8.12	High	0	32	0	0	Green	174.48	High	0	6001	24
P13645	Keratin, type I cytoskeletal 10 OS=Homo sapiens GN=KRT10 PE=1 SV=6	46.0616	27	365	0	0	584	58.8	5.21	High	0	27	0	0	Green	139.97	High	0	4111	23
P35527	Keratin, type I cytoskeletal 9 OS=Homo sapiens GN=KRT9 PE=1 SV=3	48.6356	21	223	0	0	623	62	5.24	High	0	20	0	0	Green	85.64	High	0	1931	16
P35908	Keratin, type II cytoskeletal 2 epidermal OS=Homo sapiens GN=KRT2 PE=1 SV=2	30.9859	18	124	0	0	639	65.4	8	High	0	16	0	0	Green	44.9	High	0	1951	13
A0A0C4DGB6	Serum albumin OS=Homo sapiens GN=ALB PE=1 SV=1	12.9139	9	424	0	0	604	69.2	6.37	High	0	9	0	0	Green	42.4	High	0	4659	7
H0YA55	Serum albumin (Fragment) OS=Homo sapiens GN=ALB PE=1 SV=1	17.1806	9	424	0	0	454	51.5	6.95	High	0	9	0	0	Green	42.4	High	0	4659	7
P02768	Serum albumin OS=Homo sapiens GN=ALB PE=1 SV=2	12.8079	9	424	0	0	609	69.3	6.28	High	0	9	0	0	Green	42.4	High	0	4659	7
P13647	Keratin, type II cytoskeletal 5 OS=Homo sapiens GN=KRT5 PE=1 SV=3	14.9153	9	28	0	0	590	62.3	7.74	High	0	8	0	0	Green	18.28	High	0	483	5
P02533	Keratin, type I cytoskeletal 14 OS=Homo sapiens GN=KRT14 PE=1 SV=4	23.0932	12	43	0	0	472	51.5	5.16	High	0	8	0	0	Green	16.35	High	0	667	8
P81605	Dermcidin OS=Homo sapiens GN=DCD PE=1 SV=2	22.7273	3	6	0	0	110	11.3	6.54	High	0	3	0	0	Green	5.34	High	0	69	1
P01008	Antithrombin-III OS=Homo sapiens GN=SERPINC1 PE=1 SV=1	11.2069	6	31	0	0	464	52.6	6.71	High	0	6	0	0	Green	4.78	High	0	68	1
A0A0A0MS08	Immunoglobulin heavy constant gamma 1 (Fragment) OS=Homo sapiens GN=IGHG1 PE=1 SV=1	2.00501	1	1	0	0	399	43.9	6.96	Low	0.05	1	1	0.1	Yellow	3.69
A0A0A0MS07	Immunoglobulin heavy constant gamma 1 (Fragment) OS=Homo sapiens GN=IGHG1 PE=1 SV=1	2.71186	1	1	0	0	295	32	8.03	Low	0.05	1	1	0.1	Yellow	3.69
P01857	Immunoglobulin heavy constant gamma 1 OS=Homo sapiens GN=IGHG1 PE=1 SV=1	2.42424	1	1	0	0	330	36.1	8.19	Low	0.05	1	1	0.1	Yellow	3.69
P01860	Immunoglobulin heavy constant gamma 3 OS=Homo sapiens GN=IGHG3 PE=1 SV=2	2.12202	1	1	0	0	377	41.3	7.9	Low	0.05	1	1	0.1	Yellow	3.69
P07477	Trypsin-1 OS=Homo sapiens GN=PRSS1 PE=1 SV=1	8.09717	1	3	0	0	247	26.5	6.51	Low	0.05	1	1	0.0909091	Yellow	2.84
E7EQ64	Trypsin-1 OS=Homo sapiens GN=PRSS1 PE=1 SV=1	7.66284	1	3	0	0	261	28.1	7.25	Low	0.05	1	1	0.0909091	Yellow	2.84
P31151	Protein S100-A7 OS=Homo sapiens GN=S100A7 PE=1 SV=4	19.802	1	2	0	0	101	11.5	6.77	Low	0.05	1	1	0.0833333	Yellow	2.49	High	0	56	1
Q8TF72	Protein Shroom3 OS=Homo sapiens GN=SHROOM3 PE=1 SV=2	0.450902	1	2	0	0	1996	216.7	7.8	Low	0.05	1	1	0.0769231	Yellow	2.41
Q5TEA6	Protein sel-1 homolog 2 OS=Homo sapiens GN=SEL1L2 PE=2 SV=2	2.90698	1	1	0	0	688	77.9	9.23	Low	0.05	1	1	0.0714286	Yellow	1.92
Q03181	Peroxisome proliferator-activated receptor delta OS=Homo sapiens GN=PPARD PE=1 SV=1	1.5873	1	2	0	0	441	49.9	7.59	Low	0.08	1	2	0.125	Red	1.54	Medium	0.034	26	1
Q9Y6V0	Protein piccolo OS=Homo sapiens GN=PCLO PE=1 SV=4	0.17769	1	1	0	0	5065	552.9	6.51	Low	0.08		4	0.190476	Red	0.62	High	0	32	1
E9PE96	Protein piccolo OS=Homo sapiens GN=PCLO PE=1 SV=1	0.739523	1	1	0	0	1217	136.3	7.9	Low	0.08		4	0.190476	Red	0.62	High	0	32	1
P48357	Leptin receptor OS=Homo sapiens GN=LEPR PE=1 SV=2	0.944206	1	1	0	0	1165	132.4	6.52	Low	0.08	1	8	0.333333	Red	0.48
Q96Q91	Anion exchange protein 4 OS=Homo sapiens GN=SLC4A9 PE=2 SV=2	1.62767	1	2	0	0	983	108.2	7.09	Low	0.08	1	9	0.333333	Red	0.43
B7WNR0	Serum albumin OS=Homo sapiens GN=ALB PE=1 SV=1	11.336	6	116	0	0	494	56.2	7.14								High	0	4600	6
C9JKR2	Albumin, isoform CRA_k OS=Homo sapiens GN=ALB PE=1 SV=1	13.4293	6	116	0	0	417	47.3	6.35								High	0	4600	6
D6RHD5	Serum albumin OS=Homo sapiens GN=ALB PE=1 SV=1	12.2004	6	116	0	0	459	52	6.84								High	0	4600	6
A0A087WWT3	Serum albumin OS=Homo sapiens GN=ALB PE=1 SV=1	6.06061	3	100	0	0	396	45.1	6.1								High	0	4325	3
K7EQQ3	Keratin, type I cytoskeletal 9 OS=Homo sapiens GN=KRT9 PE=1 SV=1	40	10	47	0	0	390	39.5	5								High	0	1413	10
P04259	Keratin, type II cytoskeletal 6B OS=Homo sapiens GN=KRT6B PE=1 SV=5	5.49645	3	33	0	0	564	60	8								High	0	1193	3
P19013	Keratin, type II cytoskeletal 4 OS=Homo sapiens GN=KRT4 PE=1 SV=4	3.74532	2	17	0	0	534	57.3	6.61								High	0	801	2
Q7Z794	Keratin, type II cytoskeletal 1b OS=Homo sapiens GN=KRT77 PE=1 SV=3	2.07612	1	17	0	0	578	61.9	5.99								High	0	753	1
A0A1X7SBR3	Glial fibrillary acidic protein OS=Homo sapiens GN=GFAP PE=1 SV=1	2.33051	1	15	0	0	472	54.2	6.19								High	0	736	1
Q6KB66	Keratin, type II cytoskeletal 80 OS=Homo sapiens GN=KRT80 PE=1 SV=2	2.43363	1	15	0	0	452	50.5	5.67								High	0	736	1
P08729	Keratin, type II cytoskeletal 7 OS=Homo sapiens GN=KRT7 PE=1 SV=5	2.34542	1	15	0	0	469	51.4	5.48								High	0	736	1
A0A1X7SCE1	Glial fibrillary acidic protein (Fragment) OS=Homo sapiens GN=GFAP PE=1 SV=1	3.29341	1	15	0	0	334	38.4	5.5								High	0	736	1
K7EPI4	Glial fibrillary acidic protein (Fragment) OS=Homo sapiens GN=GFAP PE=1 SV=2	8.87097	1	15	0	0	124	14	8.16								High	0	736	1
A0A1W2PR46	Glial fibrillary acidic protein OS=Homo sapiens GN=GFAP PE=1 SV=1	2.17822	1	15	0	0	505	57.3	6.01								High	0	736	1
A0A1W2PRT3	Glial fibrillary acidic protein (Fragment) OS=Homo sapiens GN=GFAP PE=1 SV=1	3.37423	1	15	0	0	326	37.8	5.05								High	0	736	1
P14136	Glial fibrillary acidic protein OS=Homo sapiens GN=GFAP PE=1 SV=1	2.5463	1	15	0	0	432	49.9	5.52								High	0	736	1
P05787	Keratin, type II cytoskeletal 8 OS=Homo sapiens GN=KRT8 PE=1 SV=7	2.27743	1	15	0	0	483	53.7	5.59								High	0	736	1
K7EJU1	Glial fibrillary acidic protein (Fragment) OS=Homo sapiens GN=GFAP PE=1 SV=1	4.43548	1	15	0	0	248	28.4	5.67								High	0	736	1
A0A1W2PQU7	Glial fibrillary acidic protein (Fragment) OS=Homo sapiens GN=GFAP PE=1 SV=1	37.931	1	15	0	0	29	3.4	4.73								High	0	736	1
A0A1W2PS58	Glial fibrillary acidic protein (Fragment) OS=Homo sapiens GN=GFAP PE=1 SV=1	16.4179	1	15	0	0	67	7.5	9.55								High	0	736	1
K7EPT8	Glial fibrillary acidic protein (Fragment) OS=Homo sapiens GN=GFAP PE=1 SV=2	14.6667	1	30	0	0	75	8.4	9.86								High	0	736	1
P08779	Keratin, type I cytoskeletal 16 OS=Homo sapiens GN=KRT16 PE=1 SV=4	11.6279	7	24	0	0	473	51.2	5.05								High	0	613	7
Q7Z3Y7	Keratin, type I cytoskeletal 28 OS=Homo sapiens GN=KRT28 PE=1 SV=2	5.38793	3	21	0	0	464	50.5	5.47								High	0	582	3
P13646	Keratin, type I cytoskeletal 13 OS=Homo sapiens GN=KRT13 PE=1 SV=4	8.73362	5	19	0	0	458	49.6	4.96								High	0	525	5
K7ERE3	Keratin, type I cytoskeletal 13 OS=Homo sapiens GN=KRT13 PE=1 SV=1	9.63855	5	19	0	0	415	45.2	4.81								High	0	525	5
P19012	Keratin, type I cytoskeletal 15 OS=Homo sapiens GN=KRT15 PE=1 SV=3	10.0877	6	21	0	0	456	49.2	4.77								High	0	525	6
K7EMD9	Keratin, type I cytoskeletal 13 (Fragment) OS=Homo sapiens GN=KRT13 PE=1 SV=1	18.7879	4	18	0	0	165	19.2	4.74								High	0	515	4
Q04695	Keratin, type I cytoskeletal 17 OS=Homo sapiens GN=KRT17 PE=1 SV=2	10.8796	6	21	0	0	432	48.1	5.02								High	0	514	6
P08727	Keratin, type I cytoskeletal 19 OS=Homo sapiens GN=KRT19 PE=1 SV=4	8.5	5	20	0	0	400	44.1	5.14								High	0	460	5
C9JM50	Keratin, type I cytoskeletal 19 (Fragment) OS=Homo sapiens GN=KRT19 PE=1 SV=1	12.7551	4	19	0	0	196	20.8	5.43								High	0	450	4
K7EPJ9	Keratin, type I cytoskeletal 17 (Fragment) OS=Homo sapiens GN=KRT17 PE=1 SV=1	10.8225	4	19	0	0	231	24.9	4.92								High	0	450	4
P02538	Keratin, type II cytoskeletal 6A OS=Homo sapiens GN=KRT6A PE=1 SV=3	5.31915	3	10	0	0	564	60	8								High	0	439	3
P48668	Keratin, type II cytoskeletal 6C OS=Homo sapiens GN=KRT6C PE=1 SV=3	5.31915	3	10	0	0	564	60	8								High	0	439	3
Q2M2I5	Keratin, type I cytoskeletal 24 OS=Homo sapiens GN=KRT24 PE=1 SV=1	3.42857	2	16	0	0	525	55.1	4.96								High	0	433	2
H0YIN9	Keratin, type II cytoskeletal 5 (Fragment) OS=Homo sapiens GN=KRT5 PE=1 SV=1	15.8163	3	9	0	0	196	22	5.16								High	0	401	3
H0YI76	Keratin, type II cytoskeletal 5 (Fragment) OS=Homo sapiens GN=KRT5 PE=1 SV=1	15.4229	3	9	0	0	201	23.1	4.97								High	0	401	3
F5GWP8	Keratin, type I cytoskeletal 17 OS=Homo sapiens GN=KRT17 PE=1 SV=2	10.8883	4	13	0	0	349	40.3	4.94								High	0	357	4
Q7Z3Z0	Keratin, type I cytoskeletal 25 OS=Homo sapiens GN=KRT25 PE=1 SV=1	4	2	12	0	0	450	49.3	5.08								High	0	353	2
Q7Z3Y8	Keratin, type I cytoskeletal 27 OS=Homo sapiens GN=KRT27 PE=1 SV=2	3.92157	2	12	0	0	459	49.8	5.05								High	0	353	2
O95678	Keratin, type II cytoskeletal 75 OS=Homo sapiens GN=KRT75 PE=1 SV=2	2.17786	1	7	0	0	551	59.5	7.74								High	0	344	1
Q5XKE5	Keratin, type II cytoskeletal 79 OS=Homo sapiens GN=KRT79 PE=1 SV=2	2.24299	1	7	0	0	535	57.8	7.2								High	0	344	1
F8VZY9	Keratin, type I cytoskeletal 18 OS=Homo sapiens GN=KRT18 PE=1 SV=1	1.79028	1	9	0	0	391	43.7	5.35								High	0	249	1
P05783	Keratin, type I cytoskeletal 18 OS=Homo sapiens GN=KRT18 PE=1 SV=2	1.62791	1	9	0	0	430	48	5.45								High	0	249	1
Q92764	Keratin, type I cuticular Ha5 OS=Homo sapiens GN=KRT35 PE=1 SV=5	1.53846	1	9	0	0	455	50.3	4.91								High	0	249	1
Q14532	Keratin, type I cuticular Ha2 OS=Homo sapiens GN=KRT32 PE=2 SV=3	1.5625	1	9	0	0	448	50.3	4.84								High	0	249	1
Q14525	Keratin, type I cuticular Ha3-II OS=Homo sapiens GN=KRT33B PE=1 SV=3	1.73267	1	9	0	0	404	46.2	4.84								High	0	249	1
O76014	Keratin, type I cuticular Ha7 OS=Homo sapiens GN=KRT37 PE=1 SV=3	1.55902	1	9	0	0	449	49.7	4.96								High	0	249	1
Q15323	Keratin, type I cuticular Ha1 OS=Homo sapiens GN=KRT31 PE=1 SV=3	1.68269	1	9	0	0	416	47.2	4.88								High	0	249	1
O76015	Keratin, type I cuticular Ha8 OS=Homo sapiens GN=KRT38 PE=1 SV=3	1.53509	1	9	0	0	456	50.4	4.84								High	0	249	1
C4AM86	Keratin, type I cuticular Ha5 OS=Homo sapiens GN=KRT35 PE=1 SV=1	1.64706	1	9	0	0	425	47.6	4.77								High	0	249	1
O76013	Keratin, type I cuticular Ha6 OS=Homo sapiens GN=KRT36 PE=1 SV=1	1.49893	1	9	0	0	467	52.2	4.94								High	0	249	1
Q99456	Keratin, type I cytoskeletal 12 OS=Homo sapiens GN=KRT12 PE=1 SV=1	1.82186	2	8	0	0	494	53.5	4.78								High	0	178	2
A0A075B6Z2	T-cell receptor alpha joining 56 (Fragment) OS=Homo sapiens GN=TRAJ56 PE=4 SV=1	38.0952	1	6	0	0	21	2.2	10.29								High	0	114	1
Q7Z3Y9	Keratin, type I cytoskeletal 26 OS=Homo sapiens GN=KRT26 PE=1 SV=2	1.92308	1	3	0	0	468	51.9	4.92								High	0	105	1
Q01546	Keratin, type II cytoskeletal 2 oral OS=Homo sapiens GN=KRT76 PE=1 SV=2	1.41066	1	2	0	0	638	65.8	8.12								High	0	81	1
A8MT21	Keratin, type I cytoskeletal 15 OS=Homo sapiens GN=KRT15 PE=1 SV=1	6.18557	2	3	0	0	291	32.7	4.78								High	0	76	2
K7ESE1	Keratin, type I cytoskeletal 17 (Fragment) OS=Homo sapiens GN=KRT17 PE=1 SV=1	13.6842	1	1	0	0	95	11	4.65								High	0	74	1
H7C013	Serum albumin (Fragment) OS=Homo sapiens GN=ALB PE=1 SV=1	3.5533	1	4	0	0	197	22.8	6.34								High	0	74	1
F8VV57	Keratin, type II cytoskeletal 5 (Fragment) OS=Homo sapiens GN=KRT5 PE=1 SV=1	8.33333	1	2	0	0	132	12.2	12								High	0	68	1
C9JTG5	Keratin, type I cytoskeletal 15 (Fragment) OS=Homo sapiens GN=KRT15 PE=1 SV=1	4.09091	1	2	0	0	220	24.9	4.68								High	0	62	1
K7EMS3	Keratin, type I cytoskeletal 19 (Fragment) OS=Homo sapiens GN=KRT19 PE=1 SV=1	4.97238	1	2	0	0	181	20.2	4.6								High	0	62	1
F8W0C6	Keratin, type II cytoskeletal 5 (Fragment) OS=Homo sapiens GN=KRT5 PE=1 SV=8	5.05618	1	1	0	0	178	20.5	6.83								High	0	57	1
Q9UM82	Spermatogenesis-associated protein 2 OS=Homo sapiens GN=SPATA2 PE=1 SV=2	2.30769	1	7	0	0	520	58.4	8.75								High	0	47	1
P35900	Keratin, type I cytoskeletal 20 OS=Homo sapiens GN=KRT20 PE=1 SV=1	2.12264	1	1	0	0	424	48.5	5.69								High	0	38	1
Q8N1A0	Keratin-like protein KRT222 OS=Homo sapiens GN=KRT222 PE=2 SV=1	3.05085	1	1	0	0	295	34.1	5.87								High	0	38	1
Q14643	Inositol 1,4,5-trisphosphate receptor type 1 OS=Homo sapiens GN=ITPR1 PE=1 SV=3	0.326323	1	1	0	0	2758	313.7	6.04								Medium	0.034	27	1
M0R017	Zinc finger protein 350 (Fragment) OS=Homo sapiens GN=ZNF350 PE=4 SV=1	5.52147	1	1	0	0	163	18.5	7.62								Medium	0.034	23	1
Q9GZX5	Zinc finger protein 350 OS=Homo sapiens GN=ZNF350 PE=1 SV=3	1.69173	1	1	0	0	532	60	8.62								Medium	0.034	23	1
A0A140TA73	Beta-2-syntrophin (Fragment) OS=Homo sapiens GN=SNTB2 PE=1 SV=1	5.18135	1	1	0	0	193	19.4	10.21								Medium	0.034	20	1
J3KT21	Beta-2-syntrophin (Fragment) OS=Homo sapiens GN=SNTB2 PE=1 SV=1	15.625	1	1	0	0	64	6.9	9.69								Medium	0.034	20	1
A0A0G2JM75	Beta-2-syntrophin (Fragment) OS=Homo sapiens GN=SNTB2 PE=1 SV=1	16.129	1	1	0	0	62	6.7	9.69								Medium	0.034	20	1
Q13425	Beta-2-syntrophin OS=Homo sapiens GN=SNTB2 PE=1 SV=1	1.85185	1	1	0	0	540	57.9	8.82								Medium	0.034	20	1
H0YCS0	Beta-2-syntrophin (Fragment) OS=Homo sapiens GN=SNTB2 PE=1 SV=1	6.17284	1	1	0	0	162	17.9	9.36								Medium	0.034	20	1
Q9C0K3	Actin-related protein 3C OS=Homo sapiens GN=ACTR3C PE=2 SV=1	10.4762	1	1	0	0	210	23.7	5.58								Low	0.053	19	1
H7C4J1	Actin-related protein 3C (Fragment) OS=Homo sapiens GN=ACTR3C PE=3 SV=1	10.5769	1	1	0	0	208	23.8	5.86								Low	0.053	19	1
H0YJY0	Forkhead box protein N3 (Fragment) OS=Homo sapiens GN=FOXN3 PE=4 SV=1	29.5082	1	1	0	0	122	13.4	8.31								Low	0.053	0	1
O00409	Forkhead box protein N3 OS=Homo sapiens GN=FOXN3 PE=1 SV=1	7.34694	1	1	0	0	490	53.8	6.65								Low	0.053	0	1
Q08378	Golgin subfamily A member 3 OS=Homo sapiens GN=GOLGA3 PE=1 SV=2	1.86916	1	1	0	0	1498	167.3	5.44								Low	0.053	0	1
H0YJ22	Forkhead box protein N3 (Fragment) OS=Homo sapiens GN=FOXN3 PE=4 SV=1	32.4324	1	1	0	0	111	12.8	9.6								Low	0.053	0	1
H0YJ54	Forkhead box protein N3 (Fragment) OS=Homo sapiens GN=FOXN3 PE=4 SV=1	19.4595	1	1	0	0	185	20.1	9.22								Low	0.053	0	1

## Sheet: Immundiagnostik Tracer IP
Accession	Description	Coverage	# Peptides	# PSMs	# Unique Peptides	# Protein Groups	# AAs	MW [kDa]	calc. pI	Protein FDR Confidence A5	Exp. q-value A5	# Peptides A5	# Cumulative Decoys A5	FDR A5	Confidence A5	|Log Prob| A5	Protein FDR Confidence Mascot	Exp. q-value Mascot	Score Mascot	# Peptides Mascot
P04264	Keratin, type II cytoskeletal 1 OS=Homo sapiens GN=KRT1 PE=1 SV=6	60.0932	43	1368	0	0	644	66	8.12	High	0	43	0	0	Green	368.85	High	0	19143	36
P13645	Keratin, type I cytoskeletal 10 OS=Homo sapiens GN=KRT10 PE=1 SV=6	47.774	35	1029	0	0	584	58.8	5.21	High	0	35	0	0	Green	330.11	High	0	16704	33
P02538	Keratin, type II cytoskeletal 6A OS=Homo sapiens GN=KRT6A PE=1 SV=3	54.4326	36	938	0	0	564	60	8	High	0	36	0	0	Green	219.78	High	0	11552	31
P02533	Keratin, type I cytoskeletal 14 OS=Homo sapiens GN=KRT14 PE=1 SV=4	62.5	34	737	0	0	472	51.5	5.16	High	0	30	0	0	Green	178.69	High	0	11400	28
P35908	Keratin, type II cytoskeletal 2 epidermal OS=Homo sapiens GN=KRT2 PE=1 SV=2	69.3271	37	568	0	0	639	65.4	8	High	0	29	0	0	Green	169.71	High	0	9232	30
Q04695	Keratin, type I cytoskeletal 17 OS=Homo sapiens GN=KRT17 PE=1 SV=2	60.4167	32	563	0	0	432	48.1	5.02	High	0	20	0	0	Green	156.01	High	0	9736	31
P35527	Keratin, type I cytoskeletal 9 OS=Homo sapiens GN=KRT9 PE=1 SV=3	51.6854	27	494	0	0	623	62	5.24	High	0	25	0	0	Green	151.79	High	0	5141	24
P13647	Keratin, type II cytoskeletal 5 OS=Homo sapiens GN=KRT5 PE=1 SV=3	48.8136	31	473	0	0	590	62.3	7.74	High	0	20	0	0	Green	126.89	High	0	5980	28
P08779	Keratin, type I cytoskeletal 16 OS=Homo sapiens GN=KRT16 PE=1 SV=4	56.871	30	414	0	0	473	51.2	5.05	High	0	18	0	0	Green	105.1	High	0	8620	27
P29508	Serpin B3 OS=Homo sapiens GN=SERPINB3 PE=1 SV=2	61.0256	20	112	0	0	390	44.5	6.81	High	0	20	0	0	Green	82.05	High	0	800	15
P60709	Actin, cytoplasmic 1 OS=Homo sapiens GN=ACTB PE=1 SV=1	38.6667	12	218	0	0	375	41.7	5.48	High	0	12	0	0	Green	66.87	High	0	2104	10
P63261	Actin, cytoplasmic 2 OS=Homo sapiens GN=ACTG1 PE=1 SV=1	38.6667	12	218	0	0	375	41.8	5.48	High	0	12	0	0	Green	66.87	High	0	2104	10
P19013	Keratin, type II cytoskeletal 4 OS=Homo sapiens GN=KRT4 PE=1 SV=4	45.8801	22	160	0	0	534	57.3	6.61	High	0	17	0	0	Green	61.84	High	0	2960	19
P13646	Keratin, type I cytoskeletal 13 OS=Homo sapiens GN=KRT13 PE=1 SV=4	43.6681	22	293	0	0	458	49.6	4.96	High	0	16	0	0	Green	59.36	High	0	5550	20
P07355	Annexin A2 OS=Homo sapiens GN=ANXA2 PE=1 SV=2	47.7876	17	78	0	0	339	38.6	7.75	High	0	17	0	0	Green	57.85	High	0	621	13
P06702	Protein S100-A9 OS=Homo sapiens GN=S100A9 PE=1 SV=1	63.1579	8	139	0	0	114	13.2	6.13	High	0	8	0	0	Green	56.86	High	0	1804	7
P15924	Desmoplakin OS=Homo sapiens GN=DSP PE=1 SV=3	12.0515	35	93	0	0	2871	331.6	6.81	High	0	35	0	0	Green	51.34	High	0	390	14
P04406	Glyceraldehyde-3-phosphate dehydrogenase OS=Homo sapiens GN=GAPDH PE=1 SV=3	62.3881	12	91	0	0	335	36	8.46	High	0	12	0	0	Green	46.27	High	0	986	10
P47929	Galectin-7 OS=Homo sapiens GN=LGALS7 PE=1 SV=2	61.7647	7	130	0	0	136	15.1	7.62	High	0	7	0	0	Green	38.41	High	0	1417	6
A0A0A0MS08	Immunoglobulin heavy constant gamma 1 (Fragment) OS=Homo sapiens GN=IGHG1 PE=1 SV=1	22.5564	8	93	0	0	399	43.9	6.96	High	0	8	0	0	Green	37.12	High	0	329	7
P01857	Immunoglobulin heavy constant gamma 1 OS=Homo sapiens GN=IGHG1 PE=1 SV=1	27.2727	8	93	0	0	330	36.1	8.19	High	0	8	0	0	Green	37.12	High	0	329	7
P31151	Protein S100-A7 OS=Homo sapiens GN=S100A7 PE=1 SV=4	42.5743	5	60	0	0	101	11.5	6.77	High	0	5	0	0	Green	31.08	High	0	706	4
P14923	Junction plakoglobin OS=Homo sapiens GN=JUP PE=1 SV=3	25.5034	16	44	0	0	745	81.7	6.14	High	0	16	0	0	Green	30.75	High	0	215	7
P04083	Annexin A1 OS=Homo sapiens GN=ANXA1 PE=1 SV=2	28.6127	9	33	0	0	346	38.7	7.02	High	0	9	0	0	Green	29.3	High	0	430	5
F5H5D3	Tubulin alpha chain OS=Homo sapiens GN=TUBA1C PE=1 SV=1	26.2042	9	47	0	0	519	57.7	5.07	High	0	9	0	0	Green	27.93	High	0	273	6
P68363	Tubulin alpha-1B chain OS=Homo sapiens GN=TUBA1B PE=1 SV=1	30.1552	9	47	0	0	451	50.1	5.06	High	0	9	0	0	Green	27.93	High	0	273	6
Q9BQE3	Tubulin alpha-1C chain OS=Homo sapiens GN=TUBA1C PE=1 SV=1	30.2895	9	47	0	0	449	49.9	5.1	High	0	9	0	0	Green	27.93	High	0	273	6
A0A0C4DGB6	Serum albumin OS=Homo sapiens GN=ALB PE=1 SV=1	14.0728	9	82	0	0	604	69.2	6.37	High	0	9	0	0	Green	26.92	High	0	659	7
P02768	Serum albumin OS=Homo sapiens GN=ALB PE=1 SV=2	13.9573	9	82	0	0	609	69.3	6.28	High	0	9	0	0	Green	26.92	High	0	659	7
Q9NZT1	Calmodulin-like protein 5 OS=Homo sapiens GN=CALML5 PE=1 SV=2	58.2192	6	66	0	0	146	15.9	4.44	High	0	6	0	0	Green	25.41	High	0	395	6
P05109	Protein S100-A8 OS=Homo sapiens GN=S100A8 PE=1 SV=1	70.9677	7	72	0	0	93	10.8	7.03	High	0	7	0	0	Green	24.34	High	0	794	5
P04792	Heat shock protein beta-1 OS=Homo sapiens GN=HSPB1 PE=1 SV=2	49.2683	7	55	0	0	205	22.8	6.4	High	0	7	0	0	Green	24.18	High	0	329	7
A0A1B0GW44	Cathepsin D OS=Homo sapiens GN=CTSD PE=1 SV=1	18.0247	7	32	0	0	405	43.7	6.54	High	0	7	0	0	Green	22.68	High	0.009	90	3
A0A1B0GVD5	Cathepsin D OS=Homo sapiens GN=CTSD PE=1 SV=1	17.8484	7	32	0	0	409	44.2	6.54	High	0	7	0	0	Green	22.68	High	0.009	90	3
P07339	Cathepsin D OS=Homo sapiens GN=CTSD PE=1 SV=1	17.7184	7	32	0	0	412	44.5	6.54	High	0	7	0	0	Green	22.68	High	0.009	90	3
A0A1B0GWE8	Cathepsin D OS=Homo sapiens GN=CTSD PE=1 SV=1	17.8049	7	32	0	0	410	44.3	6.54	High	0	7	0	0	Green	22.68	High	0.009	90	3
A0A1B0GV23	Cathepsin D OS=Homo sapiens GN=CTSD PE=1 SV=1	17.9803	7	32	0	0	406	43.8	6.67	High	0	7	0	0	Green	22.68	High	0.009	90	3
Q5VTE0	Putative elongation factor 1-alpha-like 3 OS=Homo sapiens GN=EEF1A1P5 PE=5 SV=1	16.4502	7	60	0	0	462	50.2	9.07	High	0	7	0	0	Green	21.8	High	0	338	6
P68104	Elongation factor 1-alpha 1 OS=Homo sapiens GN=EEF1A1 PE=1 SV=1	16.4502	7	60	0	0	462	50.1	9.01	High	0	7	0	0	Green	21.8	High	0	338	6
P01834	Immunoglobulin kappa constant OS=Homo sapiens GN=IGKC PE=1 SV=2	48.5981	3	32	0	0	107	11.8	6.52	High	0	3	0	0	Green	20.71	High	0	307	3
P31947	14-3-3 protein sigma OS=Homo sapiens GN=SFN PE=1 SV=1	30.6452	7	22	0	0	248	27.8	4.74	High	0	7	0	0	Green	19.89	High	0	218	3
P27482	Calmodulin-like protein 3 OS=Homo sapiens GN=CALML3 PE=1 SV=2	42.953	5	15	0	0	149	16.9	4.42	High	0	5	0	0	Green	19.06	High	0	155	3
P12035	Keratin, type II cytoskeletal 3 OS=Homo sapiens GN=KRT3 PE=1 SV=3	17.8344	13	124	0	0	628	64.4	6.48	High	0	5	0	0	Green	18.71	High	0	2993	12
F5GXK7	Polyubiquitin-C (Fragment) OS=Homo sapiens GN=UBC PE=1 SV=2	50.8876	4	26	0	0	169	19	8.31	High	0	4	0	0	Green	18.23	High	0	167	4
Q5PY61	Polyubiquitin-C OS=Homo sapiens GN=UBC PE=1 SV=1	52.4017	4	26	0	0	229	25.7	7.49	High	0	4	0	0	Green	18.23	High	0	167	4
F5H2Z3	Polyubiquitin-C (Fragment) OS=Homo sapiens GN=UBC PE=1 SV=1	45.5882	4	26	0	0	136	15.3	5.66	High	0	4	0	0	Green	18.23	High	0	167	4
B4DV12	Polyubiquitin-B OS=Homo sapiens GN=UBB PE=1 SV=1	52.2876	4	26	0	0	153	17.2	7.34	High	0	4	0	0	Green	18.23	High	0	167	4
F5H747	Polyubiquitin-C (Fragment) OS=Homo sapiens GN=UBC PE=1 SV=8	53.75	4	26	0	0	160	18.1	8.32	High	0	4	0	0	Green	18.23	High	0	167	4
F5H388	Polyubiquitin-C (Fragment) OS=Homo sapiens GN=UBC PE=1 SV=1	51.6129	4	26	0	0	155	17.5	7.4	High	0	4	0	0	Green	18.23	High	0	167	4
F5H6Q2	Polyubiquitin-C (Fragment) OS=Homo sapiens GN=UBC PE=1 SV=8	50.8197	4	26	0	0	122	13.7	6.14	High	0	4	0	0	Green	18.23	High	0	167	4
J3QS39	Polyubiquitin-B (Fragment) OS=Homo sapiens GN=UBB PE=1 SV=1	49.4624	4	26	0	0	93	10.5	8.46	High	0	4	0	0	Green	18.23	High	0	167	4
F5H265	Polyubiquitin-C (Fragment) OS=Homo sapiens GN=UBC PE=1 SV=1	53.6913	4	26	0	0	149	16.8	6.58	High	0	4	0	0	Green	18.23	High	0	167	4
J3QKN0	Polyubiquitin-B (Fragment) OS=Homo sapiens GN=UBB PE=1 SV=1	49.5146	4	26	0	0	206	23.1	6.62	High	0	4	0	0	Green	18.23	High	0	167	4
F5GYU3	Polyubiquitin-C (Fragment) OS=Homo sapiens GN=UBC PE=1 SV=1	46.2687	4	26	0	0	134	15	5.66	High	0	4	0	0	Green	18.23	High	0	167	4
P0CG48	Polyubiquitin-C OS=Homo sapiens GN=UBC PE=1 SV=3	52.5547	4	26	0	0	685	77	7.66	High	0	4	0	0	Green	18.23	High	0	167	4
P14618	Pyruvate kinase PKM OS=Homo sapiens GN=PKM PE=1 SV=4	16.7608	7	26	0	0	531	57.9	7.84	High	0	7	0	0	Green	18.01	High	0	183	5
H3BTN5	Pyruvate kinase (Fragment) OS=Homo sapiens GN=PKM PE=1 SV=1	18.3505	7	26	0	0	485	53	6.84	High	0	7	0	0	Green	18.01	High	0	183	5
P07437	Tubulin beta chain OS=Homo sapiens GN=TUBB PE=1 SV=2	23.1982	8	27	0	0	444	49.6	4.89	High	0	8	0	0	Green	17.71	High	0	182	4
Q5JP53	Tubulin beta chain OS=Homo sapiens GN=TUBB PE=1 SV=1	24.1784	8	27	0	0	426	47.7	4.81	High	0	8	0	0	Green	17.71	High	0	182	4
P04259	Keratin, type II cytoskeletal 6B OS=Homo sapiens GN=KRT6B PE=1 SV=5	47.5177	30	412	0	0	564	60	8	High	0	2	0	0	Green	17.62	High	0	10513	30
J3KPS3	Fructose-bisphosphate aldolase OS=Homo sapiens GN=ALDOA PE=1 SV=1	12.2283	4	15	0	0	368	39.8	8.09	High	0	4	0	0	Green	16.99	High	0	136	3
H3BQN4	Fructose-bisphosphate aldolase OS=Homo sapiens GN=ALDOA PE=1 SV=1	12.4654	4	15	0	0	361	39.3	8.4	High	0	4	0	0	Green	16.99	High	0	136	3
P04075	Fructose-bisphosphate aldolase A OS=Homo sapiens GN=ALDOA PE=1 SV=2	12.3626	4	15	0	0	364	39.4	8.09	High	0	4	0	0	Green	16.99	High	0	136	3
Q5D862	Filaggrin-2 OS=Homo sapiens GN=FLG2 PE=1 SV=1	1.00376	2	12	0	0	2391	247.9	8.31	High	0	2	0	0	Green	15.39	High	0	194	2
C9JGI3	Thymidine phosphorylase (Fragment) OS=Homo sapiens GN=TYMP PE=1 SV=1	16.4045	5	10	0	0	445	46.1	5.52	High	0	5	0	0	Green	14.16	High	0.009	76	2
P19971	Thymidine phosphorylase OS=Homo sapiens GN=TYMP PE=1 SV=2	15.1452	5	10	0	0	482	49.9	5.53	High	0	5	0	0	Green	14.16	High	0.009	76	2
Q3BDU5	Prelamin-A/C OS=Homo sapiens GN=LMNA PE=1 SV=1	17.6591	9	18	0	0	487	55.6	6.65	High	0	9	0	0	Green	13.9	High	0	117	5
P02545	Prelamin-A/C OS=Homo sapiens GN=LMNA PE=1 SV=1	12.9518	9	18	0	0	664	74.1	7.02	High	0	9	0	0	Green	13.9	High	0	117	5
Q96P63	Serpin B12 OS=Homo sapiens GN=SERPINB12 PE=1 SV=1	12.3457	4	7	0	0	405	46.2	5.53	High	0	3	0	0	Green	13.9	High	0	119	3
H0Y5H9	Serpin B4 (Fragment) OS=Homo sapiens GN=SERPINB4 PE=1 SV=1	38.5445	11	43	0	0	371	42.5	6.05	High	0	3	0	0	Green	13.01	High	0	495	10
P48594	Serpin B4 OS=Homo sapiens GN=SERPINB4 PE=1 SV=2	36.6667	11	43	0	0	390	44.8	6.21	High	0	3	0	0	Green	13.01	High	0	495	10
P31944	Caspase-14 OS=Homo sapiens GN=CASP14 PE=1 SV=2	20.6612	5	10	0	0	242	27.7	5.58	High	0	5	0	0	Green	12.73	High	0	108	4
P00338	L-lactate dehydrogenase A chain OS=Homo sapiens GN=LDHA PE=1 SV=2	25.9036	8	23	0	0	332	36.7	8.27	High	0	8	0	0	Green	12.37	Medium	0.01	54	4
P81605	Dermcidin OS=Homo sapiens GN=DCD PE=1 SV=2	35.4545	4	10	0	0	110	11.3	6.54	High	0	4	0	0	Green	12.13	High	0	111	2
P13639	Elongation factor 2 OS=Homo sapiens GN=EEF2 PE=1 SV=4	13.5198	9	14	0	0	858	95.3	6.83	High	0	9	0	0	Green	11.99	High	0.009	80	5
P06733	Alpha-enolase OS=Homo sapiens GN=ENO1 PE=1 SV=2	26.9585	9	31	0	0	434	47.1	7.39	High	0	9	0	0	Green	11.94	Medium	0.01	59	5
Q96DA0	Zymogen granule protein 16 homolog B OS=Homo sapiens GN=ZG16B PE=1 SV=3	20.6731	4	21	0	0	208	22.7	7.39	High	0	4	0	0	Green	10.86	High	0.009	75	2
A0A0C4DGN4	Zymogen granule protein 16 homolog B OS=Homo sapiens GN=ZG16B PE=1 SV=1	24.1573	4	21	0	0	178	19.6	5.95	High	0	4	0	0	Green	10.86	High	0.009	75	2
P62937	Peptidyl-prolyl cis-trans isomerase A OS=Homo sapiens GN=PPIA PE=1 SV=2	32.7273	5	14	0	0	165	18	7.81	High	0	5	0	0	Green	10.8	High	0.009	66	3
P31949	Protein S100-A11 OS=Homo sapiens GN=S100A11 PE=1 SV=2	30.4762	3	5	0	0	105	11.7	7.12	High	0	3	0	0	Green	10.77	High	0	152	2
Q86SG5	Protein S100-A7A OS=Homo sapiens GN=S100A7A PE=1 SV=3	41.5842	4	19	0	0	101	11.3	7.44	High	0	3	0	0	Green	10.36	High	0	260	3
O43707	Alpha-actinin-4 OS=Homo sapiens GN=ACTN4 PE=1 SV=2	6.14709	5	13	0	0	911	104.8	5.44	High	0	5	0	0	Green	9.93	High	0	102	3
P12814	Alpha-actinin-1 OS=Homo sapiens GN=ACTN1 PE=1 SV=2	6.27803	5	13	0	0	892	103	5.41	High	0	5	0	0	Green	9.93	High	0	102	3
P63104	14-3-3 protein zeta/delta OS=Homo sapiens GN=YWHAZ PE=1 SV=1	30.6122	6	15	0	0	245	27.7	4.79	High	0	5	0	0	Green	9.19	High	0	183	2
P11021	78 kDa glucose-regulated protein OS=Homo sapiens GN=HSPA5 PE=1 SV=2	4.74006	3	7	0	0	654	72.3	5.16	High	0	3	0	0	Green	9.19	Medium	0.01	33	2
Q06830	Peroxiredoxin-1 OS=Homo sapiens GN=PRDX1 PE=1 SV=1	28.1407	6	20	0	0	199	22.1	8.13	High	0	6	0	0	Green	9.15	High	0	102	2
A0A0A0MSI0	Peroxiredoxin-1 (Fragment) OS=Homo sapiens GN=PRDX1 PE=1 SV=1	32.7485	6	20	0	0	171	19	6.92	High	0	6	0	0	Green	9.15	High	0	102	2
J3QLN6	Eukaryotic initiation factor 4A-I (Fragment) OS=Homo sapiens GN=EIF4A1 PE=1 SV=1	17.1779	2	3	0	0	163	18	7.85	High	0	2	0	0	Green	9.14	High	0.009	79	1
P60842	Eukaryotic initiation factor 4A-I OS=Homo sapiens GN=EIF4A1 PE=1 SV=1	6.89655	2	3	0	0	406	46.1	5.48	High	0	2	0	0	Green	9.14	High	0.009	79	1
J3QKZ9	Eukaryotic initiation factor 4A-I (Fragment) OS=Homo sapiens GN=EIF4A1 PE=1 SV=8	20.8955	2	3	0	0	134	14.6	8.65	High	0	2	0	0	Green	9.14	High	0.009	79	1
J3QS69	Eukaryotic initiation factor 4A-I (Fragment) OS=Homo sapiens GN=EIF4A1 PE=1 SV=1	9.33333	2	3	0	0	300	33.9	5.34	High	0	2	0	0	Green	9.14	High	0.009	79	1
J3KTB5	Eukaryotic initiation factor 4A-I (Fragment) OS=Homo sapiens GN=EIF4A1 PE=1 SV=1	10.8949	2	3	0	0	257	29.1	5.08	High	0	2	0	0	Green	9.14	High	0.009	79	1
J3KT12	Eukaryotic initiation factor 4A-I OS=Homo sapiens GN=EIF4A1 PE=1 SV=1	8.21114	2	3	0	0	341	38.8	5.66	High	0	2	0	0	Green	9.14	High	0.009	79	1
J3KS25	Eukaryotic initiation factor 4A-I (Fragment) OS=Homo sapiens GN=EIF4A1 PE=1 SV=8	14.9733	2	3	0	0	187	20.5	4.88	High	0	2	0	0	Green	9.14	High	0.009	79	1
J3QR64	Eukaryotic initiation factor 4A-I (Fragment) OS=Homo sapiens GN=EIF4A1 PE=1 SV=1	13.0841	2	3	0	0	214	23.8	6.54	High	0	2	0	0	Green	9.14	High	0.009	79	1
J3QL43	Eukaryotic initiation factor 4A-I (Fragment) OS=Homo sapiens GN=EIF4A1 PE=1 SV=1	10.3321	2	3	0	0	271	30.6	5.05	High	0	2	0	0	Green	9.14	High	0.009	79	1
P16104	Histone H2AX OS=Homo sapiens GN=H2AFX PE=1 SV=2	31.4685	3	17	0	0	143	15.1	10.74	High	0	3	0	0	Green	9.05	High	0	113	3
P0C0S8	Histone H2A type 1 OS=Homo sapiens GN=HIST1H2AG PE=1 SV=2	34.6154	3	17	0	0	130	14.1	10.9	High	0	3	0	0	Green	9.05	High	0	113	3
A0A0U1RR32	Histone H2A OS=Homo sapiens GN=HIST1H3D PE=3 SV=1	26.6272	3	17	0	0	169	18.5	11.52	High	0	3	0	0	Green	9.05	High	0	113	3
A0A0U1RRH7	Histone H2A OS=Homo sapiens GN=HIST1H3D PE=3 SV=1	26.4706	3	17	0	0	170	18.5	11.52	High	0	3	0	0	Green	9.05	High	0	113	3
P20671	Histone H2A type 1-D OS=Homo sapiens GN=HIST1H2AD PE=1 SV=2	34.6154	3	17	0	0	130	14.1	10.9	High	0	3	0	0	Green	9.05	High	0	113	3
Q7L7L0	Histone H2A type 3 OS=Homo sapiens GN=HIST3H2A PE=1 SV=3	34.6154	3	17	0	0	130	14.1	11.05	High	0	3	0	0	Green	9.05	High	0	113	3
P04908	Histone H2A type 1-B/E OS=Homo sapiens GN=HIST1H2AB PE=1 SV=2	34.6154	3	17	0	0	130	14.1	11.05	High	0	3	0	0	Green	9.05	High	0	113	3
Q99878	Histone H2A type 1-J OS=Homo sapiens GN=HIST1H2AJ PE=1 SV=3	35.1562	3	17	0	0	128	13.9	10.89	High	0	3	0	0	Green	9.05	High	0	113	3
Q93077	Histone H2A type 1-C OS=Homo sapiens GN=HIST1H2AC PE=1 SV=3	34.6154	3	17	0	0	130	14.1	11.05	High	0	3	0	0	Green	9.05	High	0	113	3
Q9BTM1	Histone H2A.J OS=Homo sapiens GN=H2AFJ PE=1 SV=1	34.8837	3	17	0	0	129	14	10.9	High	0	3	0	0	Green	9.05	High	0	113	3
Q96KK5	Histone H2A type 1-H OS=Homo sapiens GN=HIST1H2AH PE=1 SV=3	35.1562	3	17	0	0	128	13.9	10.89	High	0	3	0	0	Green	9.05	High	0	113	3
P62805	Histone H4 OS=Homo sapiens GN=HIST1H4A PE=1 SV=2	21.3592	2	23	0	0	103	11.4	11.36	High	0	2	0	0	Green	9.02	High	0	253	2
Q01469	Fatty acid-binding protein, epidermal OS=Homo sapiens GN=FABP5 PE=1 SV=3	11.8519	2	26	0	0	135	15.2	7.01	High	0	2	0	0	Green	7.88	High	0	187	1
P06576	ATP synthase subunit beta, mitochondrial OS=Homo sapiens GN=ATP5B PE=1 SV=3	8.12854	2	5	0	0	529	56.5	5.4	High	0	2	0	0	Green	7.78	Medium	0.01	49	1
P20930	Filaggrin OS=Homo sapiens GN=FLG PE=1 SV=3	0.787983	4	7	0	0	4061	434.9	9.25	High	0	4	0	0	Green	7.59	High	0.009	65	2
Q96FQ6	Protein S100-A16 OS=Homo sapiens GN=S100A16 PE=1 SV=1	29.1262	2	10	0	0	103	11.8	6.79	High	0	2	0	0	Green	7.51	High	0.009	83	2
P10599	Thioredoxin OS=Homo sapiens GN=TXN PE=1 SV=3	12.381	1	11	0	0	105	11.7	4.92	High	0	1	0	0	Green	7.45	High	0	129	1
P68431	Histone H3.1 OS=Homo sapiens GN=HIST1H3A PE=1 SV=2	26.4706	5	21	0	0	136	15.4	11.12	High	0	5	0	0	Green	7.29	High	0.009	99	2
K7EK07	Histone H3 (Fragment) OS=Homo sapiens GN=H3F3B PE=1 SV=1	27.2727	5	21	0	0	132	14.9	11.3	High	0	5	0	0	Green	7.29	High	0.009	99	2
P84243	Histone H3.3 OS=Homo sapiens GN=H3F3A PE=1 SV=2	26.4706	5	21	0	0	136	15.3	11.27	High	0	5	0	0	Green	7.29	High	0.009	99	2
Q71DI3	Histone H3.2 OS=Homo sapiens GN=HIST2H3A PE=1 SV=3	26.4706	5	21	0	0	136	15.4	11.27	High	0	5	0	0	Green	7.29	High	0.009	99	2
Q16695	Histone H3.1t OS=Homo sapiens GN=HIST3H3 PE=1 SV=3	26.4706	5	21	0	0	136	15.5	11.12	High	0	5	0	0	Green	7.29	High	0.009	99	2
P55072	Transitional endoplasmic reticulum ATPase OS=Homo sapiens GN=VCP PE=1 SV=4	3.59801	2	3	0	0	806	89.3	5.26	High	0	2	0	0	Green	6.86	Medium	0.01	43	1
Q8N1N4	Keratin, type II cytoskeletal 78 OS=Homo sapiens GN=KRT78 PE=1 SV=2	13.2692	8	17	0	0	520	56.8	6.02	High	0	6	0	0	Green	6.75	High	0	144	4
P01859	Immunoglobulin heavy constant gamma 2 OS=Homo sapiens GN=IGHG2 PE=1 SV=2	13.1902	4	24	0	0	326	35.9	7.59	High	0	2	0	0	Green	6.57	High	0	141	3
P08238	Heat shock protein HSP 90-beta OS=Homo sapiens GN=HSP90AB1 PE=1 SV=4	9.39227	6	12	0	0	724	83.2	5.03	High	0	6	0	0	Green	6.56	Medium	0.01	61	2
P00558	Phosphoglycerate kinase 1 OS=Homo sapiens GN=PGK1 PE=1 SV=3	4.31655	1	2	0	0	417	44.6	8.1	High	0	1	0	0	Green	6.42	Medium	0.01	41	1
P25311	Zinc-alpha-2-glycoprotein OS=Homo sapiens GN=AZGP1 PE=1 SV=2	7.38255	2	6	0	0	298	34.2	6.05	High	0	2	0	0	Green	6.17	High	0.009	72	1
Q53RT3	Retroviral-like aspartic protease 1 OS=Homo sapiens GN=ASPRV1 PE=1 SV=1	3.79009	1	6	0	0	343	37	5.44	High	0	1	0	0	Green	6.14	High	0.009	85	1
P0DOY3	Immunoglobulin lambda constant 3 OS=Homo sapiens GN=IGLC3 PE=1 SV=1	14.1509	1	7	0	0	106	11.3	7.24	High	0	1	0	0	Green	6.1	Medium	0.01	37	1
A0A0B4J231	Immunoglobulin lambda-like polypeptide 5 OS=Homo sapiens GN=IGLL5 PE=1 SV=1	6.97674	1	7	0	0	215	23.1	8.84	High	0	1	0	0	Green	6.1	Medium	0.01	37	1
P0CG04	Immunoglobulin lambda constant 1 OS=Homo sapiens GN=IGLC1 PE=1 SV=1	14.1509	1	7	0	0	106	11.3	7.87	High	0	1	0	0	Green	6.1	Medium	0.01	37	1
A0M8Q6	Immunoglobulin lambda constant 7 OS=Homo sapiens GN=IGLC7 PE=1 SV=3	14.1509	1	7	0	0	106	11.2	8.29	High	0	1	0	0	Green	6.1	Medium	0.01	37	1
P0CF74	Immunoglobulin lambda constant 6 OS=Homo sapiens GN=IGLC6 PE=1 SV=1	14.1509	1	7	0	0	106	11.3	7.24	High	0	1	0	0	Green	6.1	Medium	0.01	37	1
P0DOY2	Immunoglobulin lambda constant 2 OS=Homo sapiens GN=IGLC2 PE=1 SV=1	14.1509	1	7	0	0	106	11.3	7.24	High	0	1	0	0	Green	6.1	Medium	0.01	37	1
B9A064	Immunoglobulin lambda-like polypeptide 5 OS=Homo sapiens GN=IGLL5 PE=2 SV=2	7.00935	1	7	0	0	214	23	8.84	High	0	1	0	0	Green	6.1	Medium	0.01	37	1
Q7Z794	Keratin, type II cytoskeletal 1b OS=Homo sapiens GN=KRT77 PE=1 SV=3	9.16955	6	64	0	0	578	61.9	5.99	High	0	3	0	0	Green	5.85	High	0	1756	5
Q5T6W2	Heterogeneous nuclear ribonucleoprotein K (Fragment) OS=Homo sapiens GN=HNRNPK PE=1 SV=1	4.22164	1	2	0	0	379	41.8	5.59	High	0	1	0	0	Green	5.72	Medium	0.03	20	1
P61978	Heterogeneous nuclear ribonucleoprotein K OS=Homo sapiens GN=HNRNPK PE=1 SV=1	3.45572	1	2	0	0	463	50.9	5.54	High	0	1	0	0	Green	5.72	Medium	0.03	20	1
P48668	Keratin, type II cytoskeletal 6C OS=Homo sapiens GN=KRT6C PE=1 SV=3	47.5177	30	432	0	0	564	60	8	High	0	2	0	0	Green	5.71	High	0	10777	30
P08727	Keratin, type I cytoskeletal 19 OS=Homo sapiens GN=KRT19 PE=1 SV=4	23	12	124	0	0	400	44.1	5.14	High	0	1	0	0	Green	5.52	High	0	2167	12
P12273	Prolactin-inducible protein OS=Homo sapiens GN=PIP PE=1 SV=1	13.6986	2	16	0	0	146	16.6	8.05	High	0	2	0	0	Green	5.34	High	0.009	84	1
Q12931	Heat shock protein 75 kDa, mitochondrial OS=Homo sapiens GN=TRAP1 PE=1 SV=3	1.98864	1	5	0	0	704	80.1	8.21	High	0	1	0	0	Green	5.21	Medium	0.01	61	1
I3L239	Heat shock protein 75 kDa, mitochondrial (Fragment) OS=Homo sapiens GN=TRAP1 PE=1 SV=1	6.51163	1	5	0	0	215	24.9	9.31	High	0	1	0	0	Green	5.21	Medium	0.01	61	1
I3L0K7	Heat shock protein 75 kDa, mitochondrial OS=Homo sapiens GN=TRAP1 PE=1 SV=1	2.82828	1	5	0	0	495	57.2	7.59	High	0	1	0	0	Green	5.21	Medium	0.01	61	1
Q86TJ2	Transcriptional adapter 2-beta OS=Homo sapiens GN=TADA2B PE=1 SV=2	1.66667	1	14	0	0	420	48.4	7.83	High	0	1	0	0	Green	5.15	High	0.009	70	1
U3KQR5	60S ribosomal protein L6 (Fragment) OS=Homo sapiens GN=RPL6 PE=1 SV=1	9.375	1	2	0	0	160	17.9	10.78	High	0.004	1	1	0.0123457	Yellow	4.9	Medium	0.016	27	1
Q02878	60S ribosomal protein L6 OS=Homo sapiens GN=RPL6 PE=1 SV=3	5.20833	1	2	0	0	288	32.7	10.58	High	0.004	1	1	0.0123457	Yellow	4.9	Medium	0.016	27	1
F8VR69	60S ribosomal protein L6 (Fragment) OS=Homo sapiens GN=RPL6 PE=1 SV=8	23.8095	1	2	0	0	63	7.2	11.65	High	0.004	1	1	0.0123457	Yellow	4.9	Medium	0.016	27	1
F8VZ45	60S ribosomal protein L6 (Fragment) OS=Homo sapiens GN=RPL6 PE=1 SV=1	9.43396	1	2	0	0	159	17.8	10.77	High	0.004	1	1	0.0123457	Yellow	4.9	Medium	0.016	27	1
Q9UBH0	Interleukin-36 receptor antagonist protein OS=Homo sapiens GN=IL36RN PE=1 SV=1	6.45161	1	2	0	0	155	17	5.2	High	0.004	1	1	0.0121951	Yellow	4.88	Medium	0.01	30	1
C9JTH1	Interleukin-36 receptor antagonist protein (Fragment) OS=Homo sapiens GN=IL36RN PE=1 SV=1	8.54701	1	2	0	0	117	12.6	7.24	High	0.004	1	1	0.0121951	Yellow	4.88	Medium	0.01	30	1
P29373	Cellular retinoic acid-binding protein 2 OS=Homo sapiens GN=CRABP2 PE=1 SV=2	22.4638	3	5	0	0	138	15.7	5.4	High	0.004	3	1	0.0120482	Yellow	4.81	Medium	0.01	32	2
Q5SYZ4	Cellular retinoic acid-binding protein 2 (Fragment) OS=Homo sapiens GN=CRABP2 PE=1 SV=1	37.8049	3	5	0	0	82	9.2	5.45	High	0.004	3	1	0.0120482	Yellow	4.81	Medium	0.01	32	2
P17066	Heat shock 70 kDa protein 6 OS=Homo sapiens GN=HSPA6 PE=1 SV=2	1.71073	1	2	0	0	643	71	6.14	High	0.004	1	1	0.0119048	Yellow	4.79	Medium	0.01	33	1
P48741	Putative heat shock 70 kDa protein 7 OS=Homo sapiens GN=HSPA7 PE=5 SV=2	2.99728	1	2	0	0	367	40.2	7.87	High	0.004	1	1	0.0119048	Yellow	4.79	Medium	0.01	33	1
Q08554	Desmocollin-1 OS=Homo sapiens GN=DSC1 PE=1 SV=2	1.67785	1	3	0	0	894	99.9	5.43	High	0.004	1	1	0.0117647	Yellow	4.69	Medium	0.01	35	1
P68032	Actin, alpha cardiac muscle 1 OS=Homo sapiens GN=ACTC1 PE=1 SV=1	20.9549	7	69	0	0	377	42	5.39	High	0.004	1	1	0.0116279	Yellow	4.67	High	0	1225	7
P68133	Actin, alpha skeletal muscle OS=Homo sapiens GN=ACTA1 PE=1 SV=1	20.9549	7	69	0	0	377	42	5.39	High	0.004	1	1	0.0116279	Yellow	4.67	High	0	1225	7
P05089	Arginase-1 OS=Homo sapiens GN=ARG1 PE=1 SV=2	3.41615	1	2	0	0	322	34.7	7.21	High	0.004	1	1	0.0114943	Yellow	4.67	Medium	0.01	58	1
P29034	Protein S100-A2 OS=Homo sapiens GN=S100A2 PE=1 SV=3	9.18367	1	4	0	0	98	11.1	4.78	High	0.004	1	1	0.0113636	Yellow	4.66	Medium	0.01	58	1
R4GN49	Protein S100-A2 OS=Homo sapiens GN=S100A2 PE=1 SV=1	14.0625	1	4	0	0	64	7.3	4.49	High	0.004	1	1	0.0113636	Yellow	4.66	Medium	0.01	58	1
Q09666	Neuroblast differentiation-associated protein AHNAK OS=Homo sapiens GN=AHNAK PE=1 SV=2	3.71817	4	6	0	0	5890	628.7	6.15	High	0.004	1	1	0.011236	Yellow	4.61	Medium	0.01	45	4
Q8TF72	Protein Shroom3 OS=Homo sapiens GN=SHROOM3 PE=1 SV=2	0.450902	1	27	0	0	1996	216.7	7.8	High	0.004	1	1	0.0111111	Yellow	4.54	High	0.009	69	1
Q13835	Plakophilin-1 OS=Homo sapiens GN=PKP1 PE=1 SV=2	4.01606	1	2	0	0	747	82.8	9.13	High	0.004	1	1	0.010989	Yellow	4.43	Medium	0.018	26	1
O95399	Urotensin-2 OS=Homo sapiens GN=UTS2 PE=1 SV=1	6.45161	1	2	0	0	124	14.3	7.8	High	0.004	1	1	0.0108696	Yellow	4.05	Medium	0.032	0	1
Q5H8X8	Urotensin-2 OS=Homo sapiens GN=UTS2 PE=1 SV=1	5.7554	1	2	0	0	139	16.3	9.8	High	0.004	1	1	0.0108696	Yellow	4.05	Medium	0.032	0	1
P07477	Trypsin-1 OS=Homo sapiens GN=PRSS1 PE=1 SV=1	8.09717	1	14	0	0	247	26.5	6.51	High	0.004	1	1	0.0107527	Yellow	3.87	Medium	0.032	0	1
E7EQ64	Trypsin-1 OS=Homo sapiens GN=PRSS1 PE=1 SV=1	7.66284	1	14	0	0	261	28.1	7.25	High	0.004	1	1	0.0107527	Yellow	3.87	Medium	0.032	0	1
D6RAC2	Receptor of-activated protein C kinase 1 OS=Homo sapiens GN=RACK1 PE=1 SV=1	3.71747	1	2	0	0	269	29.7	6.42	High	0.004	1	1	0.0106383	Yellow	3.76	Medium	0.01	39	1
P63244	Receptor of activated protein C kinase 1 OS=Homo sapiens GN=RACK1 PE=1 SV=3	3.15457	1	2	0	0	317	35.1	7.69	High	0.004	1	1	0.0106383	Yellow	3.76	Medium	0.01	39	1
E9PD14	Receptor of-activated protein C kinase 1 OS=Homo sapiens GN=RACK1 PE=1 SV=1	6.53595	1	2	0	0	153	17	9.7	High	0.004	1	1	0.0106383	Yellow	3.76	Medium	0.01	39	1
D6RBD0	Receptor of-activated protein C kinase 1 (Fragment) OS=Homo sapiens GN=RACK1 PE=1 SV=1	6.25	1	2	0	0	160	18	8.48	High	0.004	1	1	0.0106383	Yellow	3.76	Medium	0.01	39	1
D6RFZ9	Receptor of-activated protein C kinase 1 (Fragment) OS=Homo sapiens GN=RACK1 PE=1 SV=8	5.07614	1	2	0	0	197	21.8	8.78	High	0.004	1	1	0.0106383	Yellow	3.76	Medium	0.01	39	1
D6R9Z1	Receptor of-activated protein C kinase 1 (Fragment) OS=Homo sapiens GN=RACK1 PE=1 SV=8	4.23729	1	2	0	0	236	26.3	8.84	High	0.004	1	1	0.0106383	Yellow	3.76	Medium	0.01	39	1
D6RGK8	Receptor of-activated protein C kinase 1 OS=Homo sapiens GN=RACK1 PE=1 SV=1	14.0845	1	2	0	0	71	8.1	9.57	High	0.004	1	1	0.0106383	Yellow	3.76	Medium	0.01	39	1
D6R9L0	Receptor of-activated protein C kinase 1 (Fragment) OS=Homo sapiens GN=RACK1 PE=1 SV=1	3.33333	1	2	0	0	300	32.6	8.75	High	0.004	1	1	0.0106383	Yellow	3.76	Medium	0.01	39	1
D6R909	Receptor of-activated protein C kinase 1 OS=Homo sapiens GN=RACK1 PE=1 SV=1	8.62069	1	2	0	0	116	12.9	6.79	High	0.004	1	1	0.0106383	Yellow	3.76	Medium	0.01	39	1
D6RAU2	Receptor of-activated protein C kinase 1 OS=Homo sapiens GN=RACK1 PE=1 SV=1	6.80272	1	2	0	0	147	16.4	9.7	High	0.004	1	1	0.0106383	Yellow	3.76	Medium	0.01	39	1
D6RFX4	Receptor of-activated protein C kinase 1 (Fragment) OS=Homo sapiens GN=RACK1 PE=1 SV=1	5.15464	1	2	0	0	194	21.4	7.81	High	0.004	1	1	0.0106383	Yellow	3.76	Medium	0.01	39	1
D6RHH4	Receptor of-activated protein C kinase 1 OS=Homo sapiens GN=RACK1 PE=1 SV=1	4.29185	1	2	0	0	233	25.9	9.14	High	0.004	1	1	0.0106383	Yellow	3.76	Medium	0.01	39	1
D6REE5	Receptor of-activated protein C kinase 1 (Fragment) OS=Homo sapiens GN=RACK1 PE=1 SV=1	3.11526	1	2	0	0	321	34.9	6.83	High	0.004	1	1	0.0106383	Yellow	3.76	Medium	0.01	39	1
Q15828	Cystatin-M OS=Homo sapiens GN=CST6 PE=1 SV=1	7.38255	1	4	0	0	149	16.5	8.09	High	0.004	1	1	0.0105263	Yellow	3.75	Medium	0.01	36	1
Q6KB66	Keratin, type II cytoskeletal 80 OS=Homo sapiens GN=KRT80 PE=1 SV=2	4.42478	2	27	0	0	452	50.5	5.67	High	0.004	1	1	0.0104167	Yellow	3.73	High	0	1261	2
P17900	Ganglioside GM2 activator OS=Homo sapiens GN=GM2A PE=1 SV=4	8.80829	2	3	0	0	193	20.8	5.31	High	0.004	2	1	0.0103093	Yellow	3.67	Medium	0.01	40	1
Q562R1	Beta-actin-like protein 2 OS=Homo sapiens GN=ACTBL2 PE=1 SV=2	13.0319	4	21	0	0	376	42	5.59	High	0.004	1	1	0.0102041	Yellow	3.31	High	0	360	4
P01037	Cystatin-SN OS=Homo sapiens GN=CST1 PE=1 SV=3	7.80142	1	4	0	0	141	16.4	7.21	High	0.004	1	1	0.010101	Yellow	3.27	Medium	0.032	0	1
A0A087WWU8	Tropomyosin alpha-3 chain OS=Homo sapiens GN=TPM3 PE=1 SV=1	4.40529	1	6	0	0	227	26.4	4.78	High	0.004	1	1	0.01	Yellow	3.22	Medium	0.01	40	1
P06753	Tropomyosin alpha-3 chain OS=Homo sapiens GN=TPM3 PE=1 SV=2	3.50877	1	6	0	0	285	32.9	4.72	High	0.004	1	1	0.01	Yellow	3.22	Medium	0.01	40	1
J3KN67	Tropomyosin alpha-3 chain OS=Homo sapiens GN=TPM3 PE=1 SV=1	3.50877	1	6	0	0	285	33.2	4.77	High	0.004	1	1	0.01	Yellow	3.22	Medium	0.01	40	1
Q5HYB6	Epididymis luminal protein 189 OS=Homo sapiens GN=DKFZp686J1372 PE=1 SV=1	4.31034	1	6	0	0	232	27.2	4.74	High	0.004	1	1	0.01	Yellow	3.22	Medium	0.01	40	1
Q96MM7	Heparan-sulfate 6-O-sulfotransferase 2 OS=Homo sapiens GN=HS6ST2 PE=2 SV=2	1.4876	1	1	0	0	605	69.1	9.73	High	0.004	1	1	0.00990099	Yellow	2.8
P32119	Peroxiredoxin-2 OS=Homo sapiens GN=PRDX2 PE=1 SV=5	10.6061	2	6	0	0	198	21.9	5.97	High	0.004	1	1	0.00980392	Yellow	2.74	High	0	101	1
Q32P51	Heterogeneous nuclear ribonucleoprotein A1-like 2 OS=Homo sapiens GN=HNRNPA1L2 PE=2 SV=2	3.125	1	2	0	0	320	34.2	9	High	0.004	1	1	0.00970874	Yellow	2.74	Medium	0.03	19	1
P09651	Heterogeneous nuclear ribonucleoprotein A1 OS=Homo sapiens GN=HNRNPA1 PE=1 SV=5	2.68817	1	2	0	0	372	38.7	9.13	High	0.004	1	1	0.00970874	Yellow	2.74	Medium	0.03	19	1
H0YH80	Heterogeneous nuclear ribonucleoprotein A1 (Fragment) OS=Homo sapiens GN=HNRNPA1 PE=1 SV=1	5.2356	1	2	0	0	191	19.5	9.8	High	0.004	1	1	0.00970874	Yellow	2.74	Medium	0.03	19	1
F8VYN5	Heterogeneous nuclear ribonucleoprotein A1 (Fragment) OS=Homo sapiens GN=HNRNPA1 PE=1 SV=1	8.84956	1	2	0	0	113	12.9	7.64	High	0.004	1	1	0.00970874	Yellow	2.74	Medium	0.03	19	1
F8VTQ5	Heterogeneous nuclear ribonucleoprotein A1 (Fragment) OS=Homo sapiens GN=HNRNPA1 PE=1 SV=1	6.89655	1	2	0	0	145	16.5	6.64	High	0.004	1	1	0.00970874	Yellow	2.74	Medium	0.03	19	1
F8W6I7	Heterogeneous nuclear ribonucleoprotein A1 OS=Homo sapiens GN=HNRNPA1 PE=1 SV=2	3.25733	1	2	0	0	307	33.1	9.13	High	0.004	1	1	0.00970874	Yellow	2.74	Medium	0.03	19	1
F8VZ49	Heterogeneous nuclear ribonucleoprotein A1 (Fragment) OS=Homo sapiens GN=HNRNPA1 PE=1 SV=1	4.329	1	2	0	0	231	25.7	8.27	High	0.004	1	1	0.00970874	Yellow	2.74	Medium	0.03	19	1
P68371	Tubulin beta-4B chain OS=Homo sapiens GN=TUBB4B PE=1 SV=1	12.3596	4	8	0	0	445	49.8	4.89	High	0.004	1	1	0.00961538	Yellow	2.51	High	0	164	4
H7C010	GRIP and coiled-coil domain-containing protein 2 (Fragment) OS=Homo sapiens GN=GCC2 PE=1 SV=1	8.04598	1	5	0	0	87	10.1	9.41	High	0.004	1	1	0.00952381	Yellow	2.49	Medium	0.016	27	1
Q8IWJ2	GRIP and coiled-coil domain-containing protein 2 OS=Homo sapiens GN=GCC2 PE=1 SV=4	0.415677	1	5	0	0	1684	195.8	5.14	High	0.004	1	1	0.00952381	Yellow	2.49	Medium	0.016	27	1
Q9HCY8	Protein S100-A14 OS=Homo sapiens GN=S100A14 PE=1 SV=1	8.65385	1	2	0	0	104	11.7	5.24	High	0.004	1	1	0.00943396	Yellow	2.43	Medium	0.01	33	1
Q96PE2	Rho guanine nucleotide exchange factor 17 OS=Homo sapiens GN=ARHGEF17 PE=1 SV=1	0.387785	1	3	0	0	2063	221.5	6.29	High	0.004		1	0.00934579	Yellow	2.4	Medium	0.018	26	1
Q8IV33	Uncharacterized protein KIAA0825 OS=Homo sapiens GN=KIAA0825 PE=2 SV=2	0.627451	1	1	0	0	1275	147.7	6.61	High	0.004	1	1	0.00925926	Yellow	2.38
A0A088AWM3	Uncharacterized protein KIAA0825 OS=Homo sapiens GN=KIAA0825 PE=1 SV=1	0.627451	1	1	0	0	1275	147.6	6.61	High	0.004	1	1	0.00925926	Yellow	2.38
P22735	Protein-glutamine gamma-glutamyltransferase K OS=Homo sapiens GN=TGM1 PE=1 SV=4	3.42717	2	3	0	0	817	89.7	6.04	High	0.004		1	0.00917431	Yellow	2.23	Medium	0.031	18	2
P13797	Plastin-3 OS=Homo sapiens GN=PLS3 PE=1 SV=4	2.22222	1	2	0	0	630	70.8	5.6	High	0.004	1	1	0.00909091	Yellow	2.13	Medium	0.019	23	1
A0A0A0MSQ0	Plastin-3 OS=Homo sapiens GN=PLS3 PE=1 SV=1	2.26904	1	2	0	0	617	69.3	5.94	High	0.004	1	1	0.00909091	Yellow	2.13	Medium	0.019	23	1
E7EQR4	Ezrin OS=Homo sapiens GN=EZR PE=1 SV=3	4.43686	2	2	0	0	586	69.3	6.16	High	0.004	1	2	0.0178571	Red	1.86	Medium	0.03	21	1
P15311	Ezrin OS=Homo sapiens GN=EZR PE=1 SV=4	4.43686	2	2	0	0	586	69.4	6.27	High	0.004	1	2	0.0178571	Red	1.86	Medium	0.03	21	1
A0A0A0MRX8	Nuclear factor 1 OS=Homo sapiens GN=NFIB PE=1 SV=1	2.24215	1	12	0	0	446	50.3	8.85	High	0.004	1	2	0.0176991	Red	1.6
A0A1B0GW37	Nuclear factor 1 OS=Homo sapiens GN=NFIB PE=1 SV=1	2.43309	1	12	0	0	411	46.4	8.95	High	0.004	1	2	0.0176991	Red	1.6
A0A1B0GU97	Nuclear factor 1 OS=Homo sapiens GN=NFIB PE=1 SV=1	2.09205	1	12	0	0	478	53.8	8.65	High	0.004	1	2	0.0176991	Red	1.6
Q5VW31	Nuclear factor 1 B-type OS=Homo sapiens GN=NFIB PE=1 SV=1	5.95238	1	12	0	0	168	18.3	9.01	High	0.004	1	2	0.0176991	Red	1.6
Q5VW27	Nuclear factor 1 OS=Homo sapiens GN=NFIB PE=1 SV=1	2.05339	1	12	0	0	487	54.8	8.57	High	0.004	1	2	0.0176991	Red	1.6
A0A1B0GWI9	Nuclear factor 1 (Fragment) OS=Homo sapiens GN=NFIB PE=1 SV=1	2.08333	1	12	0	0	480	54	8.65	High	0.004	1	2	0.0176991	Red	1.6
A0A1B0GWJ4	Nuclear factor 1 OS=Homo sapiens GN=NFIB PE=1 SV=1	2.24719	1	12	0	0	445	50.3	8.69	High	0.004	1	2	0.0176991	Red	1.6
U3KQE8	Nuclear factor 1 OS=Homo sapiens GN=NFIB PE=1 SV=2	2.40385	1	12	0	0	416	47	8.94	High	0.004	1	2	0.0176991	Red	1.6
A0A1B0GVN4	Nuclear factor 1 B-type OS=Homo sapiens GN=NFIB PE=1 SV=1	2.35849	1	12	0	0	424	46.9	9.19	High	0.004	1	2	0.0176991	Red	1.6
A0A1B0GWB8	Nuclear factor 1 B-type OS=Homo sapiens GN=NFIB PE=1 SV=1	3.24675	1	12	0	0	308	33.8	7.08	High	0.004	1	2	0.0176991	Red	1.6
Q5VW30	Nuclear factor 1 OS=Homo sapiens GN=NFIB PE=1 SV=1	1.78253	1	12	0	0	561	62.6	8.78	High	0.004	1	2	0.0176991	Red	1.6
Q5VW26	Nuclear factor 1 OS=Homo sapiens GN=NFIB PE=1 SV=1	1.75439	1	12	0	0	570	63.4	8.66	High	0.004	1	2	0.0176991	Red	1.6
O00712	Nuclear factor 1 B-type OS=Homo sapiens GN=NFIB PE=1 SV=2	2.38095	1	12	0	0	420	47.4	8.87	High	0.004	1	2	0.0176991	Red	1.6
Q02413	Desmoglein-1 OS=Homo sapiens GN=DSG1 PE=1 SV=2	1.71592	1	1	0	0	1049	113.7	5.03	High	0.004	1	2	0.0175439	Red	1.6
P04080	Cystatin-B OS=Homo sapiens GN=CSTB PE=1 SV=2	24.4898	2	7	0	0	98	11.1	7.56	High	0.004	1	2	0.0172414	Red	1.49	Medium	0.01	42	2
Q15149	Plectin OS=Homo sapiens GN=PLEC PE=1 SV=3	0.170794	1	1	0	0	4684	531.5	5.96	High	0.004		2	0.017094	Red	1.48	Medium	0.019	22	1
P15104	Glutamine synthetase OS=Homo sapiens GN=GLUL PE=1 SV=4	4.28954	2	2	0	0	373	42	6.89	High	0.004		2	0.0169492	Red	1.41	Medium	0.01	64	2
F8VV32	Lysozyme C OS=Homo sapiens GN=LYZ PE=1 SV=1	11.5385	1	1	0	0	104	11.5	9.07	High	0.004		2	0.0166667	Red	1.37	Medium	0.03	20	1
P61626	Lysozyme C OS=Homo sapiens GN=LYZ PE=1 SV=1	8.10811	1	1	0	0	148	16.5	9.16	High	0.004		2	0.0166667	Red	1.37	Medium	0.03	20	1
A0A0B4J259	Lysozyme C OS=Homo sapiens GN=LYZ PE=1 SV=1	8.75912	1	1	0	0	137	15.3	8.69	High	0.004		2	0.0166667	Red	1.37	Medium	0.03	20	1
P09211	Glutathione S-transferase P OS=Homo sapiens GN=GSTP1 PE=1 SV=2	7.14286	1	1	0	0	210	23.3	5.64	High	0.004		2	0.0165289	Red	1.36	Medium	0.032	0	1
A8MX94	Glutathione S-transferase P OS=Homo sapiens GN=GSTP1 PE=1 SV=1	8.62069	1	1	0	0	174	19.5	5.97	High	0.004		2	0.0165289	Red	1.36	Medium	0.032	0	1
A0A087X2E9	Glutathione S-transferase P (Fragment) OS=Homo sapiens GN=GSTP1 PE=1 SV=1	18.9873	1	1	0	0	79	8.9	7.28	High	0.004		2	0.0165289	Red	1.36	Medium	0.032	0	1
Q9NWK9	Box C/D snoRNA protein 1 OS=Homo sapiens GN=ZNHIT6 PE=1 SV=1	2.34043	1	1	0	0	470	53.9	5.8	High	0.004	1	2	0.016129	Red	1.17
Q5XKE5	Keratin, type II cytoskeletal 79 OS=Homo sapiens GN=KRT79 PE=1 SV=2	9.90654	8	81	0	0	535	57.8	7.2	High	0.004		3	0.024	Red	1.04	High	0	1930	8
P23528	Cofilin-1 OS=Homo sapiens GN=CFL1 PE=1 SV=3	12.0482	1	1	0	0	166	18.5	8.09	High	0.004		5	0.0364964	Red	0.75	Medium	0.032	0	1
G3V1A4	Cofilin 1 (Non-muscle), isoform CRA_a OS=Homo sapiens GN=CFL1 PE=1 SV=1	13.4228	1	1	0	0	149	16.8	8.35	High	0.004		5	0.0364964	Red	0.75	Medium	0.032	0	1
E9PK25	Cofilin-1 OS=Homo sapiens GN=CFL1 PE=1 SV=1	9.80392	1	1	0	0	204	22.7	8.34	High	0.004		5	0.0364964	Red	0.75	Medium	0.032	0	1
E9PQB7	Cofilin-1 (Fragment) OS=Homo sapiens GN=CFL1 PE=1 SV=1	16.3934	1	1	0	0	122	13.9	8.72	High	0.004		5	0.0364964	Red	0.75	Medium	0.032	0	1
E9PP50	Cofilin-1 (Fragment) OS=Homo sapiens GN=CFL1 PE=1 SV=8	12.5786	1	1	0	0	159	17.8	8.09	High	0.004		5	0.0364964	Red	0.75	Medium	0.032	0	1
E9PLJ3	Cofilin-1 (Fragment) OS=Homo sapiens GN=CFL1 PE=1 SV=1	25.3165	1	1	0	0	79	9.1	8.38	High	0.004		5	0.0364964	Red	0.75	Medium	0.032	0	1
P27348	14-3-3 protein theta OS=Homo sapiens GN=YWHAQ PE=1 SV=1	9.79592	2	5	0	0	245	27.7	4.78	High	0.004		5	0.0357143	Red	0.73	High	0	145	2
P11142	Heat shock cognate 71 kDa protein OS=Homo sapiens GN=HSPA8 PE=1 SV=1	1.70279	1	1	0	0	646	70.9	5.52	High	0.004		5	0.035461	Red	0.73	Medium	0.01	33	1
E9PKE3	Heat shock cognate 71 kDa protein OS=Homo sapiens GN=HSPA8 PE=1 SV=1	1.75439	1	1	0	0	627	68.8	5.52	High	0.004		5	0.035461	Red	0.73	Medium	0.01	33	1
Q9Y6V0	Protein piccolo OS=Homo sapiens GN=PCLO PE=1 SV=4	0.17769	1	1	0	0	5065	552.9	6.51	High	0.004		10	0.0657895	Red	0.6	Medium	0.01	35	1
E9PE96	Protein piccolo OS=Homo sapiens GN=PCLO PE=1 SV=1	0.739523	1	1	0	0	1217	136.3	7.9	High	0.004		10	0.0657895	Red	0.6	Medium	0.01	35	1
P62258	14-3-3 protein epsilon OS=Homo sapiens GN=YWHAE PE=1 SV=1	3.92157	1	4	0	0	255	29.2	4.74	High	0.004		13	0.0828025	Red	0.57	High	0	141	1
Q5T749	Keratinocyte proline-rich protein OS=Homo sapiens GN=KPRP PE=1 SV=1	1.03627	1	2	0	0	579	64.1	8.27	High	0.004		16	0.0987654	Red	0.53	Medium	0.01	54	1
F5GWP8	Keratin, type I cytoskeletal 17 OS=Homo sapiens GN=KRT17 PE=1 SV=2	63.6103	26	295	0	0	349	40.3	4.94								High	0	9130	26
K7ERE3	Keratin, type I cytoskeletal 13 OS=Homo sapiens GN=KRT13 PE=1 SV=1	43.3735	20	186	0	0	415	45.2	4.81								High	0	5550	20
K7EPJ9	Keratin, type I cytoskeletal 17 (Fragment) OS=Homo sapiens GN=KRT17 PE=1 SV=1	58.8745	15	140	0	0	231	24.9	4.92								High	0	4523	15
P19012	Keratin, type I cytoskeletal 15 OS=Homo sapiens GN=KRT15 PE=1 SV=3	18.6404	12	154	0	0	456	49.2	4.77								High	0	4512	12
K7EQQ3	Keratin, type I cytoskeletal 9 OS=Homo sapiens GN=KRT9 PE=1 SV=1	48.4615	13	141	0	0	390	39.5	5								High	0	4132	13
K7EMD9	Keratin, type I cytoskeletal 13 (Fragment) OS=Homo sapiens GN=KRT13 PE=1 SV=1	50.303	11	117	0	0	165	19.2	4.74								High	0	3507	11
H0YI76	Keratin, type II cytoskeletal 5 (Fragment) OS=Homo sapiens GN=KRT5 PE=1 SV=1	59.204	11	110	0	0	201	23.1	4.97								High	0	2804	11
O95678	Keratin, type II cytoskeletal 75 OS=Homo sapiens GN=KRT75 PE=1 SV=2	12.7042	10	99	0	0	551	59.5	7.74								High	0	2752	10
K7ESE1	Keratin, type I cytoskeletal 17 (Fragment) OS=Homo sapiens GN=KRT17 PE=1 SV=1	63.1579	6	77	0	0	95	11	4.65								High	0	2692	6
Q01546	Keratin, type II cytoskeletal 2 oral OS=Homo sapiens GN=KRT76 PE=1 SV=2	13.1661	9	110	0	0	638	65.8	8.12								High	0	2535	9
K7ENW6	Keratin, type I cytoskeletal 16 (Fragment) OS=Homo sapiens GN=KRT16 PE=1 SV=1	62.963	10	75	0	0	162	18.6	4.56								High	0	2109	10
Q7Z3Y7	Keratin, type I cytoskeletal 28 OS=Homo sapiens GN=KRT28 PE=1 SV=2	5.60345	4	77	0	0	464	50.5	5.47								High	0	2076	4
H0YIN9	Keratin, type II cytoskeletal 5 (Fragment) OS=Homo sapiens GN=KRT5 PE=1 SV=1	54.5918	10	89	0	0	196	22	5.16								High	0	2069	10
A8MT21	Keratin, type I cytoskeletal 15 OS=Homo sapiens GN=KRT15 PE=1 SV=1	12.7148	5	67	0	0	291	32.7	4.78								High	0	1969	5
F8W0C6	Keratin, type II cytoskeletal 5 (Fragment) OS=Homo sapiens GN=KRT5 PE=1 SV=8	46.6292	11	106	0	0	178	20.5	6.83								High	0	1848	11
P05787	Keratin, type II cytoskeletal 8 OS=Homo sapiens GN=KRT8 PE=1 SV=7	6.00414	4	59	0	0	483	53.7	5.59								High	0	1783	4
C9JM50	Keratin, type I cytoskeletal 19 (Fragment) OS=Homo sapiens GN=KRT19 PE=1 SV=1	34.1837	10	92	0	0	196	20.8	5.43								High	0	1742	10
P35900	Keratin, type I cytoskeletal 20 OS=Homo sapiens GN=KRT20 PE=1 SV=1	4.24528	3	49	0	0	424	48.5	5.69								High	0	1638	3
P08729	Keratin, type II cytoskeletal 7 OS=Homo sapiens GN=KRT7 PE=1 SV=5	6.18337	4	44	0	0	469	51.4	5.48								High	0	1538	4
Q7Z3Z0	Keratin, type I cytoskeletal 25 OS=Homo sapiens GN=KRT25 PE=1 SV=1	4	2	55	0	0	450	49.3	5.08								High	0	1536	2
Q7Z3Y8	Keratin, type I cytoskeletal 27 OS=Homo sapiens GN=KRT27 PE=1 SV=2	3.92157	2	55	0	0	459	49.8	5.05								High	0	1536	2
Q2M2I5	Keratin, type I cytoskeletal 24 OS=Homo sapiens GN=KRT24 PE=1 SV=1	3.42857	2	40	0	0	525	55.1	4.96								High	0	1318	2
K7EPT8	Glial fibrillary acidic protein (Fragment) OS=Homo sapiens GN=GFAP PE=1 SV=2	16	2	51	0	0	75	8.4	9.86								High	0	1258	2
A0A1W2PRT3	Glial fibrillary acidic protein (Fragment) OS=Homo sapiens GN=GFAP PE=1 SV=1	3.37423	1	25	0	0	326	37.8	5.05								High	0	1254	1
K7EJU1	Glial fibrillary acidic protein (Fragment) OS=Homo sapiens GN=GFAP PE=1 SV=1	4.43548	1	25	0	0	248	28.4	5.67								High	0	1254	1
A0A1W2PR46	Glial fibrillary acidic protein OS=Homo sapiens GN=GFAP PE=1 SV=1	2.17822	1	25	0	0	505	57.3	6.01								High	0	1254	1
A0A1X7SCE1	Glial fibrillary acidic protein (Fragment) OS=Homo sapiens GN=GFAP PE=1 SV=1	3.29341	1	25	0	0	334	38.4	5.5								High	0	1254	1
P14136	Glial fibrillary acidic protein OS=Homo sapiens GN=GFAP PE=1 SV=1	2.5463	1	25	0	0	432	49.9	5.52								High	0	1254	1
A0A1W2PS58	Glial fibrillary acidic protein (Fragment) OS=Homo sapiens GN=GFAP PE=1 SV=1	16.4179	1	25	0	0	67	7.5	9.55								High	0	1254	1
A0A1W2PQU7	Glial fibrillary acidic protein (Fragment) OS=Homo sapiens GN=GFAP PE=1 SV=1	37.931	1	25	0	0	29	3.4	4.73								High	0	1254	1
A0A1X7SBR3	Glial fibrillary acidic protein OS=Homo sapiens GN=GFAP PE=1 SV=1	2.33051	1	25	0	0	472	54.2	6.19								High	0	1254	1
K7EPI4	Glial fibrillary acidic protein (Fragment) OS=Homo sapiens GN=GFAP PE=1 SV=2	8.87097	1	25	0	0	124	14	8.16								High	0	1254	1
K7ELP7	Keratin, type I cytoskeletal 17 (Fragment) OS=Homo sapiens GN=KRT17 PE=1 SV=1	42.8571	1	20	0	0	49	5.5	4.59								High	0	1170	1
F8VV57	Keratin, type II cytoskeletal 5 (Fragment) OS=Homo sapiens GN=KRT5 PE=1 SV=1	31.8182	4	37	0	0	132	12.2	12								High	0	1157	4
H0YID6	Keratin, type II cytoskeletal 79 (Fragment) OS=Homo sapiens GN=KRT79 PE=3 SV=1	20.1681	4	40	0	0	119	13	4.63								High	0	1076	4
Q7Z3Y9	Keratin, type I cytoskeletal 26 OS=Homo sapiens GN=KRT26 PE=1 SV=2	1.92308	1	37	0	0	468	51.9	4.92								High	0	1069	1
A6NL76	Actin, alpha skeletal muscle OS=Homo sapiens GN=ACTA1 PE=1 SV=3	21.6535	5	51	0	0	254	28.1	6.07								High	0	1036	5
I3L1U9	Actin, cytoplasmic 2 (Fragment) OS=Homo sapiens GN=ACTG1 PE=1 SV=1	26.6355	5	45	0	0	214	23.8	5.44								High	0	973	5
I3L4N8	Actin, cytoplasmic 2 (Fragment) OS=Homo sapiens GN=ACTG1 PE=1 SV=8	23.6515	5	45	0	0	241	26.9	5.01								High	0	973	5
P63267	Actin, gamma-enteric smooth muscle OS=Homo sapiens GN=ACTG2 PE=1 SV=1	18.0851	6	48	0	0	376	41.9	5.48								High	0	970	6
P62736	Actin, aortic smooth muscle OS=Homo sapiens GN=ACTA2 PE=1 SV=1	18.0371	6	48	0	0	377	42	5.39								High	0	970	6
A0A075B6Z2	T-cell receptor alpha joining 56 (Fragment) OS=Homo sapiens GN=TRAJ56 PE=4 SV=1	38.0952	1	128	0	0	21	2.2	10.29								High	0	793	1
E7EUT5	Glyceraldehyde-3-phosphate dehydrogenase OS=Homo sapiens GN=GAPDH PE=1 SV=1	58.4615	8	36	0	0	260	27.9	6.95								High	0	784	8
Q6S8J3	POTE ankyrin domain family member E OS=Homo sapiens GN=POTEE PE=2 SV=3	4.65116	4	27	0	0	1075	121.3	6.2								High	0	722	4
A5A3E0	POTE ankyrin domain family member F OS=Homo sapiens GN=POTEF PE=1 SV=2	4.65116	4	27	0	0	1075	121.4	6.2								High	0	722	4
H0YA55	Serum albumin (Fragment) OS=Homo sapiens GN=ALB PE=1 SV=1	13.8767	7	30	0	0	454	51.5	6.95								High	0	659	7
Q9BYX7	Putative beta-actin-like protein 3 OS=Homo sapiens GN=POTEKP PE=5 SV=1	10.6667	3	24	0	0	375	42	6.33								High	0	655	3
C9JKR2	Albumin, isoform CRA_k OS=Homo sapiens GN=ALB PE=1 SV=1	13.4293	6	29	0	0	417	47.3	6.35								High	0	644	6
B7WNR0	Serum albumin OS=Homo sapiens GN=ALB PE=1 SV=1	11.336	6	29	0	0	494	56.2	7.14								High	0	644	6
D6RHD5	Serum albumin OS=Homo sapiens GN=ALB PE=1 SV=1	12.2004	6	29	0	0	459	52	6.84								High	0	644	6
P0CG38	POTE ankyrin domain family member I OS=Homo sapiens GN=POTEI PE=3 SV=1	3.16279	3	25	0	0	1075	121.2	6.21								High	0	630	3
P0CG39	POTE ankyrin domain family member J OS=Homo sapiens GN=POTEJ PE=3 SV=1	3.27553	3	25	0	0	1038	117.3	5.97								High	0	630	3
H0YN42	Annexin (Fragment) OS=Homo sapiens GN=ANXA2 PE=1 SV=1	44.5312	11	23	0	0	256	28.8	5.78								High	0	599	11
Q14CN4	Keratin, type II cytoskeletal 72 OS=Homo sapiens GN=KRT72 PE=1 SV=2	4.69667	4	36	0	0	511	55.8	6.89								High	0	556	4
A6NMY6	Putative annexin A2-like protein OS=Homo sapiens GN=ANXA2P2 PE=5 SV=2	28.6136	9	20	0	0	339	38.6	6.95								High	0	553	9
I3L3R2	Actin, cytoplasmic 2 (Fragment) OS=Homo sapiens GN=ACTG1 PE=1 SV=1	23.7805	3	25	0	0	164	18	5.5								High	0	543	3
E7EVS6	Actin, cytoplasmic 1 (Fragment) OS=Homo sapiens GN=ACTB PE=1 SV=8	23.9264	3	25	0	0	163	17.9	5.5								High	0	543	3
K7EM38	Actin, cytoplasmic 2 (Fragment) OS=Homo sapiens GN=ACTG1 PE=1 SV=1	29.3233	3	25	0	0	133	14.5	5.27								High	0	543	3
J3KT65	Actin, cytoplasmic 2 OS=Homo sapiens GN=ACTG1 PE=1 SV=1	19.697	3	25	0	0	198	21.8	7.39								High	0	543	3
G5E9R0	Actin, cytoplasmic 1 OS=Homo sapiens GN=ACTB PE=1 SV=1	31.2	3	25	0	0	125	13.9	5.49								High	0	543	3
A0A087WWT3	Serum albumin OS=Homo sapiens GN=ALB PE=1 SV=1	6.06061	3	19	0	0	396	45.1	6.1								High	0	512	3
H0YMD0	Annexin (Fragment) OS=Homo sapiens GN=ANXA2 PE=1 SV=1	44.9339	10	19	0	0	227	25.3	5.97								High	0	509	10
H0YMU9	Annexin OS=Homo sapiens GN=ANXA2 PE=1 SV=1	44.3478	10	19	0	0	230	25.6	5.97								High	0	509	10
Q15323	Keratin, type I cuticular Ha1 OS=Homo sapiens GN=KRT31 PE=1 SV=3	3.36538	2	20	0	0	416	47.2	4.88								High	0	482	2
Q14525	Keratin, type I cuticular Ha3-II OS=Homo sapiens GN=KRT33B PE=1 SV=3	3.46535	2	20	0	0	404	46.2	4.84								High	0	482	2
K7EMS3	Keratin, type I cytoskeletal 19 (Fragment) OS=Homo sapiens GN=KRT19 PE=1 SV=1	26.5193	5	30	0	0	181	20.2	4.6								High	0	479	5
H0YM50	Annexin (Fragment) OS=Homo sapiens GN=ANXA2 PE=1 SV=1	38.3065	9	18	0	0	248	28.4	5.83								High	0	468	9
F8VZY9	Keratin, type I cytoskeletal 18 OS=Homo sapiens GN=KRT18 PE=1 SV=1	1.79028	1	19	0	0	391	43.7	5.35								High	0	458	1
Q92764	Keratin, type I cuticular Ha5 OS=Homo sapiens GN=KRT35 PE=1 SV=5	1.53846	1	19	0	0	455	50.3	4.91								High	0	458	1
O76015	Keratin, type I cuticular Ha8 OS=Homo sapiens GN=KRT38 PE=1 SV=3	1.53509	1	19	0	0	456	50.4	4.84								High	0	458	1
P05783	Keratin, type I cytoskeletal 18 OS=Homo sapiens GN=KRT18 PE=1 SV=2	1.62791	1	19	0	0	430	48	5.45								High	0	458	1
Q14532	Keratin, type I cuticular Ha2 OS=Homo sapiens GN=KRT32 PE=2 SV=3	1.5625	1	19	0	0	448	50.3	4.84								High	0	458	1
O76013	Keratin, type I cuticular Ha6 OS=Homo sapiens GN=KRT36 PE=1 SV=1	1.49893	1	19	0	0	467	52.2	4.94								High	0	458	1
O76014	Keratin, type I cuticular Ha7 OS=Homo sapiens GN=KRT37 PE=1 SV=3	1.55902	1	19	0	0	449	49.7	4.96								High	0	458	1
C4AM86	Keratin, type I cuticular Ha5 OS=Homo sapiens GN=KRT35 PE=1 SV=1	1.64706	1	19	0	0	425	47.6	4.77								High	0	458	1
Q99456	Keratin, type I cytoskeletal 12 OS=Homo sapiens GN=KRT12 PE=1 SV=1	3.4413	3	18	0	0	494	53.5	4.78								High	0	457	3
H0YKS4	Annexin (Fragment) OS=Homo sapiens GN=ANXA2 PE=1 SV=1	43.1818	7	14	0	0	176	19.5	5.96								High	0	451	7
F8VU69	Keratin, type II cytoskeletal 5 (Fragment) OS=Homo sapiens GN=KRT5 PE=1 SV=1	14.966	2	15	0	0	147	14.3	10.74								High	0	429	2
Q8N1A0	Keratin-like protein KRT222 OS=Homo sapiens GN=KRT222 PE=2 SV=1	3.05085	1	15	0	0	295	34.1	5.87								High	0	423	1
H0YMM1	Annexin (Fragment) OS=Homo sapiens GN=ANXA2 PE=1 SV=1	43.6242	6	13	0	0	149	16.4	5.91								High	0	422	6
Q5T3N1	Annexin (Fragment) OS=Homo sapiens GN=ANXA1 PE=1 SV=1	24.5098	4	12	0	0	204	22.7	5.53								High	0	413	4
H0YNP5	Annexin (Fragment) OS=Homo sapiens GN=ANXA2 PE=1 SV=1	42.2857	7	13	0	0	175	19.7	5.21								High	0	369	7
C9JTG5	Keratin, type I cytoskeletal 15 (Fragment) OS=Homo sapiens GN=KRT15 PE=1 SV=1	7.72727	2	17	0	0	220	24.9	4.68								High	0	364	2
H0YMW4	Annexin (Fragment) OS=Homo sapiens GN=ANXA2 PE=1 SV=1	37.6712	5	11	0	0	146	16.2	8.27								High	0	347	5
H0YLV6	Annexin OS=Homo sapiens GN=ANXA2 PE=1 SV=1	41.6667	5	11	0	0	132	14.4	9.01								High	0	347	5
H0YKZ7	Annexin (Fragment) OS=Homo sapiens GN=ANXA2 PE=1 SV=1	46.2185	5	11	0	0	119	13	8.13								High	0	347	5
H0YKX9	Annexin (Fragment) OS=Homo sapiens GN=ANXA2 PE=1 SV=1	41.0448	5	11	0	0	134	14.5	5.87								High	0	347	5
H0YMT9	Annexin (Fragment) OS=Homo sapiens GN=ANXA2 PE=1 SV=1	41.3534	5	11	0	0	133	14.5	5.87								High	0	347	5
C9JUM1	Actin, cytoplasmic 1 (Fragment) OS=Homo sapiens GN=ACTB PE=1 SV=1	21.2121	2	14	0	0	99	11	5.74								High	0	338	2
C9JZR7	Actin, cytoplasmic 1 (Fragment) OS=Homo sapiens GN=ACTB PE=1 SV=8	20.5882	2	14	0	0	102	11.3	5.43								High	0	338	2
Q86Y46	Keratin, type II cytoskeletal 73 OS=Homo sapiens GN=KRT73 PE=1 SV=1	5.74074	4	20	0	0	540	58.9	7.23								High	0	337	4
Q7RTS7	Keratin, type II cytoskeletal 74 OS=Homo sapiens GN=KRT74 PE=1 SV=2	8.69565	4	20	0	0	529	57.8	7.71								High	0	331	4
F8W1S1	Keratin, type II cytoskeletal 74 OS=Homo sapiens GN=KRT74 PE=1 SV=1	8.47145	4	20	0	0	543	59.4	7.44								High	0	331	4
Q3SY84	Keratin, type II cytoskeletal 71 OS=Homo sapiens GN=KRT71 PE=1 SV=3	3.63289	3	19	0	0	523	57.3	6.61								High	0	331	3
A0A087WV01	Elongation factor 1-alpha OS=Homo sapiens GN=EEF1A1 PE=1 SV=1	13.3803	5	19	0	0	426	46.3	7.66								High	0	330	5
C9JZ65	Serpin B4 (Fragment) OS=Homo sapiens GN=SERPINB4 PE=1 SV=1	43.128	6	19	0	0	211	24.4	6.61								High	0	329	6
A0A087WVQ9	Elongation factor 1-alpha 1 OS=Homo sapiens GN=EEF1A1 PE=1 SV=1	12.6984	5	17	0	0	441	47.9	9.03								High	0	326	5
F6UVQ4	Actin, aortic smooth muscle (Fragment) OS=Homo sapiens GN=ACTA2 PE=1 SV=1	17.2185	2	15	0	0	151	16.7	5.5								High	0	313	2
C9JFL5	Actin, gamma-enteric smooth muscle (Fragment) OS=Homo sapiens GN=ACTG2 PE=1 SV=8	18.0556	2	15	0	0	144	16.1	6.27								High	0	313	2
Q9NSB2	Keratin, type II cuticular Hb4 OS=Homo sapiens GN=KRT84 PE=2 SV=2	1.5	2	18	0	0	600	64.8	7.56								High	0	292	2
F8W1U3	Keratin, type II cytoskeletal 8 (Fragment) OS=Homo sapiens GN=KRT8 PE=1 SV=1	3.11419	2	18	0	0	289	32.5	6.89								High	0	292	2
F8VUG2	Keratin, type II cytoskeletal 8 (Fragment) OS=Homo sapiens GN=KRT8 PE=1 SV=1	3.2967	2	18	0	0	273	30.9	5.25								High	0	292	2
H0YKL9	Annexin (Fragment) OS=Homo sapiens GN=ANXA2 PE=1 SV=1	40	4	9	0	0	110	12.1	7.43								High	0	282	4
Q8IWY7	Tau-tubulin kinase OS=Homo sapiens GN=TTBK2 PE=1 SV=1	0.545785	1	16	0	0	1649	182.4	7.02								High	0	275	1
K7EQH6	Keratin, type I cytoskeletal 13 (Fragment) OS=Homo sapiens GN=KRT13 PE=1 SV=1	9.87654	2	11	0	0	162	16	4.75								High	0	274	2
F8VVB9	Tubulin alpha-1B chain (Fragment) OS=Homo sapiens GN=TUBA1B PE=1 SV=8	21.1382	4	13	0	0	246	27.4	5.2								High	0	273	4
H0YN28	Annexin (Fragment) OS=Homo sapiens GN=ANXA2 PE=1 SV=1	42.446	6	12	0	0	139	16.1	5.17								High	0	268	6
H0YL33	Annexin (Fragment) OS=Homo sapiens GN=ANXA2 PE=1 SV=1	41.5493	6	12	0	0	142	16.4	5.17								High	0	268	6
Q5T3N0	Annexin (Fragment) OS=Homo sapiens GN=ANXA1 PE=1 SV=1	24.3478	2	7	0	0	115	12.6	6.55								High	0	247	2
Q5JR01	Elongation factor 1-alpha 1 (Fragment) OS=Homo sapiens GN=EEF1A1 PE=1 SV=1	25.5172	3	12	0	0	145	15.9	8.4								High	0	238	3
A6PW80	Elongation factor 1-alpha 1 (Fragment) OS=Homo sapiens GN=EEF1A1 PE=4 SV=8	34.9057	3	12	0	0	106	12	9.16								High	0	238	3
F8VS66	Tubulin alpha-1C chain OS=Homo sapiens GN=TUBA1C PE=4 SV=1	18.4615	2	10	0	0	130	14.4	5.47								High	0	233	2
Q71U36	Tubulin alpha-1A chain OS=Homo sapiens GN=TUBA1A PE=1 SV=1	16.8514	5	14	0	0	451	50.1	5.06								High	0	233	5
A0A1W2PQM2	Tubulin alpha-1C chain OS=Homo sapiens GN=TUBA1C PE=1 SV=1	12.9231	3	11	0	0	325	36.6	8.21								High	0	233	3
F8VRZ4	Tubulin alpha-1A chain (Fragment) OS=Homo sapiens GN=TUBA1A PE=3 SV=1	21.4286	2	10	0	0	112	12.2	5.77								High	0	233	2
F8VQQ4	Tubulin alpha chain (Fragment) OS=Homo sapiens GN=TUBA1A PE=1 SV=1	17.3516	3	12	0	0	219	24.2	5.29								High	0	233	3
P01860	Immunoglobulin heavy constant gamma 3 OS=Homo sapiens GN=IGHG3 PE=1 SV=2	11.1406	4	21	0	0	377	41.3	7.9								High	0	228	4
A0A0A0MS07	Immunoglobulin heavy constant gamma 1 (Fragment) OS=Homo sapiens GN=IGHG1 PE=1 SV=1	18.6441	5	22	0	0	295	32	8.03								High	0	213	5
F8WE04	Heat shock protein beta-1 OS=Homo sapiens GN=HSPB1 PE=1 SV=1	23.6559	4	13	0	0	186	20.4	9.06								High	0	212	4
B4DNK4	Pyruvate kinase OS=Homo sapiens GN=PKM PE=1 SV=1	13.7856	5	8	0	0	457	49.9	7.83								High	0	183	5
E7EX29	14-3-3 protein zeta/delta (Fragment) OS=Homo sapiens GN=YWHAZ PE=1 SV=1	9.7561	2	5	0	0	246	28	4.92								High	0	183	2
Q9BVA1	Tubulin beta-2B chain OS=Homo sapiens GN=TUBB2B PE=1 SV=1	12.3596	4	8	0	0	445	49.9	4.89								High	0	182	4
Q13885	Tubulin beta-2A chain OS=Homo sapiens GN=TUBB2A PE=1 SV=1	12.3596	4	8	0	0	445	49.9	4.89								High	0	182	4
H0YHD9	Keratin, type II cytoskeletal 72 (Fragment) OS=Homo sapiens GN=KRT72 PE=1 SV=1	4.8951	1	12	0	0	143	14.6	10.65								High	0	173	1
F8VS61	Keratin, type II cytoskeletal 1b OS=Homo sapiens GN=KRT77 PE=1 SV=1	2.82258	1	12	0	0	248	25.4	8.69								High	0	173	1
Q13509	Tubulin beta-3 chain OS=Homo sapiens GN=TUBB3 PE=1 SV=2	9.55556	3	7	0	0	450	50.4	4.93								High	0	173	3
A0A0B4J269	Uncharacterized protein OS=Homo sapiens PE=1 SV=1	5.39523	3	7	0	0	797	88.3	5.86								High	0	173	3
Q05639	Elongation factor 1-alpha 2 OS=Homo sapiens GN=EEF1A2 PE=1 SV=1	12.095	5	11	0	0	463	50.4	9.03								High	0	167	5
H0YNA0	Annexin (Fragment) OS=Homo sapiens GN=ANXA2 PE=1 SV=1	49.3671	4	7	0	0	79	9.1	4.7								High	0	167	4
P62987	Ubiquitin-60S ribosomal protein L40 OS=Homo sapiens GN=UBA52 PE=1 SV=2	31.25	4	9	0	0	128	14.7	9.83								High	0	167	4
Q96C32	Polyubiquitin-C OS=Homo sapiens GN=UBC PE=1 SV=1	52.459	4	9	0	0	305	34.3	7.53								High	0	167	4
P0CG47	Polyubiquitin-B OS=Homo sapiens GN=UBB PE=1 SV=1	52.4017	4	9	0	0	229	25.7	7.43								High	0	167	4
J3QTR3	Ubiquitin-40S ribosomal protein S27a (Fragment) OS=Homo sapiens GN=RPS27A PE=1 SV=1	37.7358	4	9	0	0	106	12.2	10.14								High	0	167	4
P62979	Ubiquitin-40S ribosomal protein S27a OS=Homo sapiens GN=RPS27A PE=1 SV=2	25.641	4	9	0	0	156	18	9.64								High	0	167	4
Q5ST81	Tubulin beta chain OS=Homo sapiens GN=TUBB PE=1 SV=1	10.7527	3	6	0	0	372	41.7	4.91								High	0	164	3
H3BR70	Pyruvate kinase OS=Homo sapiens GN=PKM PE=1 SV=1	14.2077	4	7	0	0	366	40.2	8.03								High	0	164	4
H0YKV8	Annexin A2 (Fragment) OS=Homo sapiens GN=ANXA2 PE=1 SV=1	34.5679	3	6	0	0	81	9	8.16								High	0	156	3
Q49A90	RPS27A protein OS=Homo sapiens GN=RPS27A PE=2 SV=1	32.6316	3	8	0	0	95	10.8	4.84								High	0	150	3
M0R1V7	Ubiquitin-60S ribosomal protein L40 (Fragment) OS=Homo sapiens GN=UBA52 PE=1 SV=1	49.2063	3	8	0	0	63	7.1	5.36								High	0	150	3
H0YNB8	Annexin A2 (Fragment) OS=Homo sapiens GN=ANXA2 PE=1 SV=1	40.4255	2	5	0	0	47	5.1	5.15								High	0	146	2
H0YMD9	Annexin A2 (Fragment) OS=Homo sapiens GN=ANXA2 PE=1 SV=1	29.2308	2	5	0	0	65	7.1	5.26								High	0	146	2
H0YKN4	Annexin A2 OS=Homo sapiens GN=ANXA2 PE=1 SV=1	27.5362	2	5	0	0	69	7.6	5.83								High	0	146	2
H3BQ34	Pyruvate kinase OS=Homo sapiens GN=PKM PE=1 SV=1	9.60854	2	3	0	0	281	30.7	6.95								High	0	143	2
H0YB80	14-3-3 protein zeta/delta (Fragment) OS=Homo sapiens GN=YWHAZ PE=1 SV=1	7.69231	1	4	0	0	130	14.6	4.48								High	0	141	1
B7Z2E6	14-3-3 protein zeta/delta OS=Homo sapiens GN=YWHAZ PE=1 SV=1	8	1	4	0	0	125	14	4.41								High	0	141	1
B0AZS6	14-3-3 protein zeta/delta OS=Homo sapiens GN=YWHAZ PE=1 SV=1	5.95238	1	4	0	0	168	19.1	4.56								High	0	141	1
K7EM20	14-3-3 protein epsilon (Fragment) OS=Homo sapiens GN=YWHAE PE=1 SV=1	8.69565	1	4	0	0	115	12.9	4.59								High	0	141	1
P61981	14-3-3 protein gamma OS=Homo sapiens GN=YWHAG PE=1 SV=2	4.04858	1	4	0	0	247	28.3	4.89								High	0	141	1
P31946	14-3-3 protein beta/alpha OS=Homo sapiens GN=YWHAB PE=1 SV=3	4.06504	1	4	0	0	246	28.1	4.83								High	0	141	1
Q04917	14-3-3 protein eta OS=Homo sapiens GN=YWHAH PE=1 SV=4	4.06504	1	4	0	0	246	28.2	4.84								High	0	141	1
P01861	Immunoglobulin heavy constant gamma 4 OS=Homo sapiens GN=IGHG4 PE=1 SV=1	7.03364	2	8	0	0	327	35.9	7.36								High	0	135	2
F5GZ39	Polyubiquitin-C (Fragment) OS=Homo sapiens GN=UBC PE=1 SV=1	36.0656	2	7	0	0	61	6.9	5.01								High	0	131	2
J3QSA3	Polyubiquitin-B (Fragment) OS=Homo sapiens GN=UBB PE=1 SV=1	51.1628	2	7	0	0	43	4.9	5.19								High	0	131	2
G3V2A3	Tubulin beta chain (Fragment) OS=Homo sapiens GN=TUBB3 PE=1 SV=1	9.52381	1	3	0	0	189	20.6	5.17								High	0	131	1
H0YN52	Annexin (Fragment) OS=Homo sapiens GN=ANXA2 PE=1 SV=1	35.5932	2	3	0	0	59	6.8	4.88								High	0	124	2
H3BU78	Fructose-bisphosphate aldolase (Fragment) OS=Homo sapiens GN=ALDOA PE=1 SV=2	11.7647	2	5	0	0	204	22.1	8.09								High	0	114	2
C9JK18	Junction plakoglobin (Fragment) OS=Homo sapiens GN=JUP PE=1 SV=8	12.5424	3	7	0	0	295	32.3	6.79								High	0	107	3
C9J826	Junction plakoglobin (Fragment) OS=Homo sapiens GN=JUP PE=1 SV=8	13.4058	3	7	0	0	276	30.2	6.54								High	0	107	3
C9JKY1	Junction plakoglobin (Fragment) OS=Homo sapiens GN=JUP PE=1 SV=8	12.4579	3	7	0	0	297	32.6	6.79								High	0	107	3
C9JTX4	Junction plakoglobin (Fragment) OS=Homo sapiens GN=JUP PE=1 SV=1	15.7447	3	7	0	0	235	25.7	6.39								High	0	107	3
H3BR68	Fructose-bisphosphate aldolase A (Fragment) OS=Homo sapiens GN=ALDOA PE=1 SV=1	11.5385	1	4	0	0	130	13.8	8.91								High	0	103	1
A0A0A0MRQ5	Peroxiredoxin-1 OS=Homo sapiens GN=PRDX1 PE=1 SV=1	11.3402	1	5	0	0	97	10.7	8.72								High	0	101	1
K7ES00	Histone H3.3 (Fragment) OS=Homo sapiens GN=H3F3B PE=1 SV=1	9.27152	2	5	0	0	151	16.6	11.84								High	0.009	99	2
K7EMV3	Histone H3 OS=Homo sapiens GN=H3F3B PE=1 SV=1	15.2174	2	5	0	0	92	10.3	11.82								High	0.009	99	2
B4DEB1	Histone H3 OS=Homo sapiens GN=H3F3A PE=1 SV=1	11.3821	2	5	0	0	123	14	11.34								High	0.009	99	2
Q8IUE6	Histone H2A type 2-B OS=Homo sapiens GN=HIST2H2AB PE=1 SV=3	29.2308	2	3	0	0	130	14	10.89								High	0.009	99	2
H0YLE2	Annexin A2 (Fragment) OS=Homo sapiens GN=ANXA2 PE=1 SV=1	22.2222	1	2	0	0	45	5.3	4.5								High	0.009	97	1
A0A1B0GVP3	Cathepsin D OS=Homo sapiens GN=CTSD PE=1 SV=1	9.1358	3	7	0	0	405	43.7	6.54								High	0.009	90	3
H0YFX9	Histone H2A (Fragment) OS=Homo sapiens GN=H2AFJ PE=1 SV=1	39.1304	2	3	0	0	92	10	9.7								High	0.009	89	2
Q6NXT2	Histone H3.3C OS=Homo sapiens GN=H3F3C PE=1 SV=3	5.18519	1	4	0	0	135	15.2	11.11								High	0.009	88	1
Q5TEC6	Histone H3 OS=Homo sapiens GN=HIST2H3PS2 PE=1 SV=1	5.14706	1	4	0	0	136	15.4	11.27								High	0.009	88	1
K7EP01	Histone H3.3 OS=Homo sapiens GN=H3F3B PE=1 SV=1	6.19469	1	4	0	0	113	12.8	11.49								High	0.009	88	1
F8WB63	Actin, gamma-enteric smooth muscle OS=Homo sapiens GN=ACTG2 PE=1 SV=1	9.52381	1	3	0	0	105	11.4	5.9								High	0.009	84	1
B8ZZJ2	Actin, gamma-enteric smooth muscle OS=Homo sapiens GN=ACTG2 PE=1 SV=1	8.40336	1	3	0	0	119	13	5.4								High	0.009	84	1
C9JTX5	Actin, cytoplasmic 1 (Fragment) OS=Homo sapiens GN=ACTB PE=1 SV=1	12.5	1	3	0	0	80	8.5	5.35								High	0.009	84	1
F8WCH0	Actin, gamma-enteric smooth muscle OS=Homo sapiens GN=ACTG2 PE=1 SV=1	19.2308	1	3	0	0	52	5.6	6.49								High	0.009	84	1
J3KS93	Eukaryotic initiation factor 4A-I (Fragment) OS=Homo sapiens GN=EIF4A1 PE=1 SV=1	20	1	1	0	0	85	9.3	4.42								High	0.009	79	1
J3QR55	Keratin, type I cytoskeletal 23 (Fragment) OS=Homo sapiens GN=KRT23 PE=1 SV=1	10.7383	2	3	0	0	149	17.5	5.85								High	0.009	76	2
Q9C075	Keratin, type I cytoskeletal 23 OS=Homo sapiens GN=KRT23 PE=1 SV=2	3.79147	2	3	0	0	422	48.1	6.54								High	0.009	76	2
Q96DT0	Galectin-12 OS=Homo sapiens GN=LGALS12 PE=1 SV=1	2.97619	1	8	0	0	336	37.5	9.09								High	0.009	75	1
A0A087WSZ2	Alpha-actinin-3 OS=Homo sapiens GN=ACTN3 PE=1 SV=1	2.54237	2	2	0	0	944	107.6	6.39								High	0.009	73	2
G3V2N5	Alpha-actinin-1 (Fragment) OS=Homo sapiens GN=ACTN1 PE=1 SV=8	9.23077	2	2	0	0	260	29.4	7.83								High	0.009	73	2
P35609	Alpha-actinin-2 OS=Homo sapiens GN=ACTN2 PE=1 SV=1	2.68456	2	2	0	0	894	103.8	5.45								High	0.009	73	2
G3V5M4	Alpha-actinin-1 (Fragment) OS=Homo sapiens GN=ACTN1 PE=1 SV=1	19.0476	2	2	0	0	126	14	6.32								High	0.009	73	2
Q08043	Alpha-actinin-3 OS=Homo sapiens GN=ACTN3 PE=1 SV=2	2.66371	2	2	0	0	901	103.2	5.52								High	0.009	73	2
A0A1B0GU92	Uncharacterized protein OS=Homo sapiens PE=1 SV=1	5.20646	2	6	0	0	557	59.8	6.62								High	0.009	72	2
A0A1B0GU03	Uncharacterized protein OS=Homo sapiens PE=1 SV=1	4.98282	2	6	0	0	582	62.7	7.77								High	0.009	72	2
H7C469	Uncharacterized protein (Fragment) OS=Homo sapiens PE=1 SV=7	8.63095	2	6	0	0	336	35.9	5.4								High	0.009	72	2
C9JH19	Cathepsin D (Fragment) OS=Homo sapiens GN=CTSD PE=1 SV=1	9.699	2	6	0	0	299	32.5	6.3								High	0.009	72	2
F8WD96	Cathepsin D OS=Homo sapiens GN=CTSD PE=1 SV=1	10.5072	2	6	0	0	276	30	7.42								High	0.009	72	2
F8VZR6	Keratin, type II cytoskeletal 4 OS=Homo sapiens GN=KRT4 PE=1 SV=1	27.907	2	3	0	0	86	8.7	11.49								High	0.009	69	2
F8VX05	Keratin, type II cytoskeletal 4 OS=Homo sapiens GN=KRT4 PE=1 SV=1	30.7692	2	3	0	0	78	7.8	11.71								High	0.009	69	2
H0YIC5	Keratin, type II cytoskeletal 73 (Fragment) OS=Homo sapiens GN=KRT73 PE=1 SV=1	7.7193	2	2	0	0	285	31.3	5.63								Medium	0.01	64	2
Q5TCI8	Prelamin-A/C OS=Homo sapiens GN=LMNA PE=1 SV=1	4.27699	2	2	0	0	491	55.7	7.02								Medium	0.01	63	2
H0YAB0	Prelamin-A/C (Fragment) OS=Homo sapiens GN=LMNA PE=1 SV=1	11.5385	2	2	0	0	182	20.8	6.42								Medium	0.01	63	2
P07900	Heat shock protein HSP 90-alpha OS=Homo sapiens GN=HSP90AA1 PE=1 SV=5	1.91257	1	1	0	0	732	84.6	5.02								Medium	0.01	61	1
E5RGE1	14-3-3 protein zeta/delta (Fragment) OS=Homo sapiens GN=YWHAZ PE=1 SV=8	27.451	1	1	0	0	51	5.8	4.78								Medium	0.01	58	1
E7EVZ2	14-3-3 protein zeta/delta (Fragment) OS=Homo sapiens GN=YWHAZ PE=1 SV=1	14.2857	1	1	0	0	98	11.3	5.34								Medium	0.01	58	1
E7ESK7	14-3-3 protein zeta/delta (Fragment) OS=Homo sapiens GN=YWHAZ PE=1 SV=1	10.219	1	1	0	0	137	15.7	5.27								Medium	0.01	58	1
E9PD24	14-3-3 protein zeta/delta (Fragment) OS=Homo sapiens GN=YWHAZ PE=1 SV=1	15.2174	1	1	0	0	92	10.6	5.63								Medium	0.01	58	1
E5RIR4	14-3-3 protein zeta/delta (Fragment) OS=Homo sapiens GN=YWHAZ PE=1 SV=1	18.6667	1	1	0	0	75	8.4	6.7								Medium	0.01	58	1
G3V2W4	Alpha-actinin-1 (Fragment) OS=Homo sapiens GN=ACTN1 PE=1 SV=1	9.2437	2	4	0	0	238	27.1	6.7								Medium	0.01	58	2
H9KV75	Alpha-actinin-1 OS=Homo sapiens GN=ACTN1 PE=1 SV=1	2.6764	2	4	0	0	822	94.8	5.69								Medium	0.01	58	2
C9J2C0	Tubulin alpha chain (Fragment) OS=Homo sapiens GN=TUBA8 PE=1 SV=1	14.1328	4	5	0	0	467	52	5.31								Medium	0.01	56	4
C9JDS9	Tubulin alpha-4A chain (Fragment) OS=Homo sapiens GN=TUBA4A PE=1 SV=1	17.9487	2	3	0	0	156	17.7	5.49								Medium	0.01	56	2
Q9H853	Putative tubulin-like protein alpha-4B OS=Homo sapiens GN=TUBA4B PE=5 SV=2	5.80913	1	1	0	0	241	27.5	7.83								Medium	0.01	56	1
Q9NY65	Tubulin alpha-8 chain OS=Homo sapiens GN=TUBA8 PE=1 SV=1	14.6993	4	5	0	0	449	50.1	5.06								Medium	0.01	56	4
P68366	Tubulin alpha-4A chain OS=Homo sapiens GN=TUBA4A PE=1 SV=1	14.7321	4	5	0	0	448	49.9	5.06								Medium	0.01	56	4
P0C0S5	Histone H2A.Z OS=Homo sapiens GN=H2AFZ PE=1 SV=2	12.5	2	4	0	0	128	13.5	10.58								Medium	0.01	56	2
C9J0D1	Histone H2A OS=Homo sapiens GN=H2AFV PE=1 SV=1	13.1148	2	4	0	0	122	13.2	9.99								Medium	0.01	56	2
Q71UI9	Histone H2A.V OS=Homo sapiens GN=H2AFV PE=1 SV=3	12.5	2	4	0	0	128	13.5	10.58								Medium	0.01	56	2
Q16777	Histone H2A type 2-C OS=Homo sapiens GN=HIST2H2AC PE=1 SV=4	12.4031	2	4	0	0	129	14	10.9								Medium	0.01	56	2
Q96QV6	Histone H2A type 1-A OS=Homo sapiens GN=HIST1H2AA PE=1 SV=3	12.2137	2	4	0	0	131	14.2	10.86								Medium	0.01	56	2
Q6FI13	Histone H2A type 2-A OS=Homo sapiens GN=HIST2H2AA3 PE=1 SV=3	12.3077	2	4	0	0	130	14.1	10.9								Medium	0.01	56	2
M0R2S1	Ubiquitin-60S ribosomal protein L40 (Fragment) OS=Homo sapiens GN=UBA52 PE=1 SV=1	13.0435	2	2	0	0	138	15.5	9.61								Medium	0.01	51	2
M0R1M6	Ubiquitin-60S ribosomal protein L40 (Fragment) OS=Homo sapiens GN=UBA52 PE=1 SV=1	15.7895	2	2	0	0	114	12.8	10.2								Medium	0.01	51	2
A0A1W2PP80	Protein SCO2 homolog, mitochondrial (Fragment) OS=Homo sapiens GN=SCO2 PE=4 SV=1	17.8082	1	1	0	0	73	7.5	5.01								Medium	0.01	50	1
F8W079	ATP synthase subunit beta, mitochondrial (Fragment) OS=Homo sapiens GN=ATP5B PE=1 SV=1	8.4507	1	1	0	0	284	30.2	8.29								Medium	0.01	49	1
K7EM90	Alpha-enolase (Fragment) OS=Homo sapiens GN=ENO1 PE=1 SV=1	15.8974	2	4	0	0	195	21	8.88								Medium	0.01	48	2
K7EJH8	Alpha-actinin-4 (Fragment) OS=Homo sapiens GN=ACTN4 PE=1 SV=1	5.49451	1	3	0	0	182	21.4	6.7								Medium	0.01	48	1
H3BPS8	Fructose-bisphosphate aldolase A (Fragment) OS=Homo sapiens GN=ALDOA PE=1 SV=1	8.27338	2	2	0	0	278	30.4	7.52								Medium	0.01	48	2
H3BUH7	Fructose-bisphosphate aldolase A (Fragment) OS=Homo sapiens GN=ALDOA PE=1 SV=1	14.8387	2	2	0	0	155	16.9	8.56								Medium	0.01	48	2
F5GXY2	L-lactate dehydrogenase A chain (Fragment) OS=Homo sapiens GN=LDHA PE=1 SV=8	24.359	3	4	0	0	156	17.2	8.72								Medium	0.01	46	3
F5GYU2	L-lactate dehydrogenase A chain (Fragment) OS=Homo sapiens GN=LDHA PE=1 SV=1	26.3889	3	4	0	0	144	15.8	7.12								Medium	0.01	46	3
F5GXH2	L-lactate dehydrogenase A chain (Fragment) OS=Homo sapiens GN=LDHA PE=1 SV=1	33.3333	3	4	0	0	114	12.5	6.07								Medium	0.01	46	3
Q6A162	Keratin, type I cytoskeletal 40 OS=Homo sapiens GN=KRT40 PE=1 SV=2	1.62413	1	1	0	0	431	48.1	4.41								Medium	0.01	45	1
G3V1C2	Keratin, type I cytoskeletal 40 OS=Homo sapiens GN=KRT40 PE=1 SV=1	2.9661	1	1	0	0	236	26.2	4.87								Medium	0.01	45	1
A0A140TA62	Uncharacterized protein OS=Homo sapiens GN=LOC100653049 PE=3 SV=2	1.6055	1	1	0	0	436	49.4	5.06								Medium	0.01	45	1
O76009	Keratin, type I cuticular Ha3-I OS=Homo sapiens GN=KRT33A PE=2 SV=2	1.73267	1	1	0	0	404	45.9	4.82								Medium	0.01	45	1
O76011	Keratin, type I cuticular Ha4 OS=Homo sapiens GN=KRT34 PE=1 SV=2	1.6055	1	1	0	0	436	49.4	5.06								Medium	0.01	45	1
A0A140TA69	Keratin, type I cuticular Ha4 OS=Homo sapiens GN=KRT34 PE=3 SV=1	1.6055	1	1	0	0	436	49.4	5.06								Medium	0.01	45	1
F8WE65	Peptidyl-prolyl cis-trans isomerase OS=Homo sapiens GN=PPIA PE=1 SV=1	22.5	2	2	0	0	120	13	6.77								Medium	0.01	42	2
C9J5S7	Peptidyl-prolyl cis-trans isomerase OS=Homo sapiens GN=PPIA PE=1 SV=1	22.314	2	2	0	0	121	13.2	6.77								Medium	0.01	42	2
F8W787	Cathepsin D (Fragment) OS=Homo sapiens GN=CTSD PE=1 SV=1	5.52764	1	5	0	0	199	21.5	5.8								Medium	0.01	42	1
P0DN37	Peptidyl-prolyl cis-trans isomerase A-like 4G OS=Homo sapiens GN=PPIAL4G PE=3 SV=1	4.26829	1	2	0	0	164	18.2	9.06								Medium	0.01	42	1
A0A0B4J2A2	Peptidyl-prolyl cis-trans isomerase A-like 4C OS=Homo sapiens GN=PPIAL4C PE=2 SV=1	4.26829	1	2	0	0	164	18.1	9.22								Medium	0.01	42	1
Q9Y536	Peptidyl-prolyl cis-trans isomerase A-like 4A OS=Homo sapiens GN=PPIAL4A PE=2 SV=1	4.26829	1	2	0	0	164	18.2	9.22								Medium	0.01	42	1
P0DN26	Peptidyl-prolyl cis-trans isomerase A-like 4F OS=Homo sapiens GN=PPIAL4F PE=3 SV=1	4.26829	1	2	0	0	164	18.2	9.35								Medium	0.01	42	1
A0A0H2UH34	Peptidyl-prolyl cis-trans isomerase OS=Homo sapiens GN=PPIAL4F PE=3 SV=1	4.26829	1	2	0	0	164	18.1	9.35								Medium	0.01	42	1
F5H284	Peptidyl-prolyl cis-trans isomerase A-like 4D OS=Homo sapiens GN=PPIAL4D PE=3 SV=1	4.26829	1	2	0	0	164	18.2	9.35								Medium	0.01	42	1
A0A075B767	Peptidyl-prolyl cis-trans isomerase OS=Homo sapiens GN=LOC105371242 PE=3 SV=1	4.26829	1	2	0	0	164	18.2	9.06								Medium	0.01	42	1
I3L1H9	Zymogen granule protein 16 homolog B (Fragment) OS=Homo sapiens GN=ZG16B PE=1 SV=1	23.1884	1	2	0	0	69	7.5	9.32								Medium	0.01	42	1
I3L3X0	Zymogen granule protein 16 homolog B (Fragment) OS=Homo sapiens GN=ZG16B PE=1 SV=1	16.8421	1	2	0	0	95	10.3	8.51								Medium	0.01	42	1
P30613	Pyruvate kinase PKLR OS=Homo sapiens GN=PKLR PE=1 SV=2	1.91638	1	1	0	0	574	61.8	7.74								Medium	0.01	41	1
H7BYY1	Tropomyosin 1 (Alpha), isoform CRA_m OS=Homo sapiens GN=TPM1 PE=1 SV=1	4.03226	1	4	0	0	248	28.7	4.82								Medium	0.01	40	1
Q5TCU8	Tropomyosin beta chain OS=Homo sapiens GN=TPM2 PE=1 SV=1	3.10559	1	4	0	0	322	36.7	4.78								Medium	0.01	40	1
H0YL80	Tropomyosin alpha-1 chain (Fragment) OS=Homo sapiens GN=TPM1 PE=1 SV=1	14.7059	1	4	0	0	68	8	4.82								Medium	0.01	40	1
H0YKX5	Tropomyosin alpha-1 chain (Fragment) OS=Homo sapiens GN=TPM1 PE=1 SV=1	7.04225	1	4	0	0	142	16.4	4.74								Medium	0.01	40	1
H0YK48	Tropomyosin alpha-1 chain OS=Homo sapiens GN=TPM1 PE=1 SV=1	4.03226	1	4	0	0	248	28.6	4.77								Medium	0.01	40	1
H0YL52	Tropomyosin alpha-1 chain (Fragment) OS=Homo sapiens GN=TPM1 PE=1 SV=1	3.77358	1	4	0	0	265	30.5	4.69								Medium	0.01	40	1
P09493	Tropomyosin alpha-1 chain OS=Homo sapiens GN=TPM1 PE=1 SV=2	3.52113	1	4	0	0	284	32.7	4.74								Medium	0.01	40	1
K7ENT6	Tropomyosin alpha-4 chain (Fragment) OS=Homo sapiens GN=TPM4 PE=1 SV=1	5.58659	1	4	0	0	179	20.6	4.61								Medium	0.01	40	1
K7ERG3	Tropomyosin alpha-4 chain (Fragment) OS=Homo sapiens GN=TPM4 PE=1 SV=1	5.88235	1	4	0	0	170	19.3	4.79								Medium	0.01	40	1
H0YNC7	Tropomyosin alpha-1 chain (Fragment) OS=Homo sapiens GN=TPM1 PE=1 SV=1	4.4843	1	4	0	0	223	25.6	4.64								Medium	0.01	40	1
F5H7S3	Tropomyosin alpha-1 chain OS=Homo sapiens GN=TPM1 PE=1 SV=2	4.08163	1	4	0	0	245	28.5	4.78								Medium	0.01	40	1
H0YKP3	Tropomyosin alpha-1 chain OS=Homo sapiens GN=TPM1 PE=1 SV=1	6.36943	1	4	0	0	157	17.9	5.1								Medium	0.01	40	1
Q5TCU3	Tropomyosin beta chain OS=Homo sapiens GN=TPM2 PE=1 SV=1	3.52113	1	4	0	0	284	32.8	4.68								Medium	0.01	40	1
K7EP68	Tropomyosin alpha-4 chain (Fragment) OS=Homo sapiens GN=TPM4 PE=1 SV=1	7.24638	1	4	0	0	138	15.8	5								Medium	0.01	40	1
B7Z596	Tropomyosin alpha-1 chain OS=Homo sapiens GN=TPM1 PE=1 SV=1	3.63636	1	4	0	0	275	31.7	4.89								Medium	0.01	40	1
D6R904	Tropomyosin alpha-3 chain OS=Homo sapiens GN=TPM3 PE=1 SV=1	10.5263	1	4	0	0	95	11	4.79								Medium	0.01	40	1
Q6ZN40	Tropomyosin 1 (Alpha), isoform CRA_f OS=Homo sapiens GN=TPM1 PE=1 SV=1	3.06748	1	4	0	0	326	37.4	4.72								Medium	0.01	40	1
P07951	Tropomyosin beta chain OS=Homo sapiens GN=TPM2 PE=1 SV=1	3.52113	1	4	0	0	284	32.8	4.7								Medium	0.01	40	1
P67936	Tropomyosin alpha-4 chain OS=Homo sapiens GN=TPM4 PE=1 SV=3	4.03226	1	4	0	0	248	28.5	4.69								Medium	0.01	40	1
Q9H4B7	Tubulin beta-1 chain OS=Homo sapiens GN=TUBB1 PE=1 SV=1	2.21729	1	2	0	0	451	50.3	5.17								Medium	0.01	39	1
Q3ZCM7	Tubulin beta-8 chain OS=Homo sapiens GN=TUBB8 PE=1 SV=2	5.63063	2	3	0	0	444	49.7	4.89								Medium	0.01	39	2
A0A075B736	Tubulin beta chain OS=Homo sapiens GN=TUBB8 PE=1 SV=1	2.457	1	2	0	0	407	45.7	4.86								Medium	0.01	39	1
A6NNZ2	Tubulin beta-8 chain-like protein LOC260334 OS=Homo sapiens PE=1 SV=1	2.25225	1	2	0	0	444	49.5	4.86								Medium	0.01	39	1
Q9BUF5	Tubulin beta-6 chain OS=Homo sapiens GN=TUBB6 PE=1 SV=1	2.24215	1	2	0	0	446	49.8	4.88								Medium	0.01	39	1
P04350	Tubulin beta-4A chain OS=Homo sapiens GN=TUBB4A PE=1 SV=2	5.63063	2	3	0	0	444	49.6	4.88								Medium	0.01	39	2
Q5SQY0	Tubulin beta chain OS=Homo sapiens GN=TUBB8 PE=1 SV=1	2.43902	1	2	0	0	410	45.5	5.1								Medium	0.01	39	1
K7ESM5	Tubulin beta chain (Fragment) OS=Homo sapiens GN=TUBB6 PE=1 SV=1	2.95858	1	2	0	0	338	37.4	5.78								Medium	0.01	39	1
F8VRK0	Tubulin alpha-1B chain (Fragment) OS=Homo sapiens GN=TUBA1B PE=1 SV=1	30.6122	1	2	0	0	49	5.3	4.88								Medium	0.01	37	1
F8VX09	Tubulin alpha-1B chain (Fragment) OS=Homo sapiens GN=TUBA1B PE=1 SV=1	20	1	2	0	0	75	8.3	5.33								Medium	0.01	37	1
F8VWV9	Tubulin alpha-1B chain (Fragment) OS=Homo sapiens GN=TUBA1B PE=1 SV=1	18.5185	1	2	0	0	81	8.9	5.12								Medium	0.01	37	1
H3BUW1	Pyruvate kinase PKM (Fragment) OS=Homo sapiens GN=PKM PE=1 SV=1	6.79012	1	1	0	0	162	17.8	6.79								Medium	0.01	35	1
H3BT25	Pyruvate kinase PKM (Fragment) OS=Homo sapiens GN=PKM PE=1 SV=1	7.28477	1	1	0	0	151	16.4	7.55								Medium	0.01	35	1
H3BTJ2	Pyruvate kinase PKM (Fragment) OS=Homo sapiens GN=PKM PE=1 SV=1	6.54762	1	1	0	0	168	18.5	7.09								Medium	0.01	35	1
H3BQZ3	Pyruvate kinase PKM OS=Homo sapiens GN=PKM PE=1 SV=1	15.942	1	1	0	0	69	7.5	6.49								Medium	0.01	35	1
H3BN34	Pyruvate kinase PKM (Fragment) OS=Homo sapiens GN=PKM PE=1 SV=8	21.5686	1	1	0	0	51	5.6	6.23								Medium	0.01	35	1
H3BU13	Pyruvate kinase PKM (Fragment) OS=Homo sapiens GN=PKM PE=1 SV=1	13.4146	1	1	0	0	82	8.9	7.02								Medium	0.01	35	1
A0A0G2JIW1	Heat shock 70 kDa protein 1B OS=Homo sapiens GN=HSPA1B PE=1 SV=1	1.7134	1	1	0	0	642	70.1	5.66								Medium	0.01	33	1
E9PN25	Heat shock cognate 71 kDa protein (Fragment) OS=Homo sapiens GN=HSPA8 PE=1 SV=1	8.33333	1	1	0	0	132	14.6	6.55								Medium	0.01	33	1
E9PK54	Heat shock cognate 71 kDa protein (Fragment) OS=Homo sapiens GN=HSPA8 PE=1 SV=8	6.01093	1	1	0	0	183	19.9	7.33								Medium	0.01	33	1
E9PLF4	Heat shock cognate 71 kDa protein (Fragment) OS=Homo sapiens GN=HSPA8 PE=1 SV=1	5.88235	1	1	0	0	187	20.4	7.33								Medium	0.01	33	1
E9PI65	Heat shock cognate 71 kDa protein (Fragment) OS=Homo sapiens GN=HSPA8 PE=1 SV=1	6.54762	1	1	0	0	168	17.9	5.29								Medium	0.01	33	1
P0DMV9	Heat shock 70 kDa protein 1B OS=Homo sapiens GN=HSPA1B PE=1 SV=1	1.71607	1	1	0	0	641	70	5.66								Medium	0.01	33	1
Q53FA3	HSPA1L (Fragment) OS=Homo sapiens GN=HSPA1L PE=1 SV=1	1.71607	1	1	0	0	641	70.4	6.29								Medium	0.01	33	1
E9PQQ4	Heat shock cognate 71 kDa protein (Fragment) OS=Homo sapiens GN=HSPA8 PE=1 SV=1	6.43275	1	1	0	0	171	18.7	8.09								Medium	0.01	33	1
E9PNE6	Heat shock cognate 71 kDa protein OS=Homo sapiens GN=HSPA8 PE=1 SV=1	2.2	1	1	0	0	500	54.9	5.68								Medium	0.01	33	1
E9PQK7	Heat shock cognate 71 kDa protein (Fragment) OS=Homo sapiens GN=HSPA8 PE=1 SV=1	6.17978	1	1	0	0	178	19.5	7.33								Medium	0.01	33	1
P34931	Heat shock 70 kDa protein 1-like OS=Homo sapiens GN=HSPA1L PE=1 SV=2	1.71607	1	1	0	0	641	70.3	6.02								Medium	0.01	33	1
E9PPY6	Heat shock cognate 71 kDa protein (Fragment) OS=Homo sapiens GN=HSPA8 PE=1 SV=1	8.0292	1	1	0	0	137	15.1	7.33								Medium	0.01	33	1
P54652	Heat shock-related 70 kDa protein 2 OS=Homo sapiens GN=HSPA2 PE=1 SV=1	1.72144	1	1	0	0	639	70	5.74								Medium	0.01	33	1
H7C1V0	Cathepsin D (Fragment) OS=Homo sapiens GN=CTSD PE=1 SV=1	4.2328	1	1	0	0	189	20.4	8.44								Medium	0.01	33	1
G3V2E8	Alpha-actinin-1 (Fragment) OS=Homo sapiens GN=ACTN1 PE=1 SV=1	14.1176	1	1	0	0	85	9.3	8.5								Medium	0.01	33	1
G3V2X9	Alpha-actinin-1 (Fragment) OS=Homo sapiens GN=ACTN1 PE=1 SV=1	8.33333	1	1	0	0	144	16.3	9.26								Medium	0.01	33	1
P35222	Catenin beta-1 OS=Homo sapiens GN=CTNNB1 PE=1 SV=1	0.896287	1	1	0	0	781	85.4	5.86								Medium	0.01	32	1
B4DGU4	Catenin beta-1 OS=Homo sapiens GN=CTNNB1 PE=1 SV=1	0.904393	1	1	0	0	774	84.7	5.92								Medium	0.01	32	1
C9J386	Histone H2A OS=Homo sapiens GN=H2AFV PE=3 SV=1	9.21053	1	2	0	0	76	8	10.35								Medium	0.01	32	1
G3V5W4	Tubulin beta-3 chain OS=Homo sapiens GN=TUBB3 PE=1 SV=1	15.4639	1	2	0	0	97	10.8	5.35								Medium	0.01	32	1
G3V2R8	HCG1983504, isoform CRA_e OS=Homo sapiens GN=TUBB3 PE=1 SV=1	12.7119	1	2	0	0	118	13.6	6.27								Medium	0.01	32	1
G3V3R4	HCG1983504, isoform CRA_c OS=Homo sapiens GN=TUBB3 PE=1 SV=1	10.1351	1	2	0	0	148	16.4	7.02								Medium	0.01	32	1
G3V2N6	HCG1983504, isoform CRA_d OS=Homo sapiens GN=TUBB3 PE=1 SV=1	9.14634	1	2	0	0	164	18.3	5.19								Medium	0.01	32	1
H7C013	Serum albumin (Fragment) OS=Homo sapiens GN=ALB PE=1 SV=1	3.5533	1	1	0	0	197	22.8	6.34								Medium	0.01	31	1
F5H5J4	L-lactate dehydrogenase A chain OS=Homo sapiens GN=LDHA PE=1 SV=1	32.5843	2	2	0	0	89	9.8	5.45								Medium	0.01	30	2
F5H6W8	L-lactate dehydrogenase A chain OS=Homo sapiens GN=LDHA PE=1 SV=1	30.8511	2	2	0	0	94	10.3	5.41								Medium	0.01	30	2
E5RIZ5	Peptidyl-prolyl cis-trans isomerase A OS=Homo sapiens GN=PPIA PE=1 SV=1	31.0345	1	1	0	0	58	6.2	6.49								Medium	0.01	29	1
F5GZQ4	L-lactate dehydrogenase A chain (Fragment) OS=Homo sapiens GN=LDHA PE=1 SV=1	20.8333	1	1	0	0	72	7.9	4.65								Medium	0.01	29	1
P17677	Neuromodulin OS=Homo sapiens GN=GAP43 PE=1 SV=1	5.04202	1	1	0	0	238	24.8	4.72								Medium	0.01	28	1
H3BR04	Fructose-bisphosphate aldolase A (Fragment) OS=Homo sapiens GN=ALDOA PE=1 SV=1	5.55556	1	1	0	0	162	17.8	8.57								Medium	0.018	25	1
H3BMQ8	Fructose-bisphosphate aldolase A (Fragment) OS=Homo sapiens GN=ALDOA PE=1 SV=1	6.42857	1	1	0	0	140	15.5	8.57								Medium	0.018	25	1
A0A087X1U6	Epiplakin OS=Homo sapiens GN=EPPK1 PE=1 SV=1	1.10063	1	1	0	0	5088	555.3	5.62								Medium	0.019	22	1
P58107	Epiplakin OS=Homo sapiens GN=EPPK1 PE=1 SV=2	1.25737	1	1	0	0	5090	555.3	5.6								Medium	0.019	22	1
A0A075B730	Epiplakin OS=Homo sapiens GN=EPPK1 PE=1 SV=2	1.10606	1	1	0	0	5063	552.8	5.6								Medium	0.019	22	1
F5H0C8	Gamma-enolase OS=Homo sapiens GN=ENO2 PE=1 SV=1	5.71429	1	3	0	0	315	34.7	4.87								Medium	0.019	22	1
K7EKN2	Beta-enolase (Fragment) OS=Homo sapiens GN=ENO3 PE=1 SV=1	8.49057	1	3	0	0	212	22.5	8.82								Medium	0.019	22	1
E5RI09	Beta-enolase (Fragment) OS=Homo sapiens GN=ENO3 PE=1 SV=1	12.1622	1	3	0	0	148	15.8	8.62								Medium	0.019	22	1
K7EPM1	Beta-enolase (Fragment) OS=Homo sapiens GN=ENO3 PE=1 SV=1	9.18367	1	3	0	0	196	20.9	8.88								Medium	0.019	22	1
E5RGZ4	Beta-enolase (Fragment) OS=Homo sapiens GN=ENO3 PE=1 SV=1	6.36042	1	3	0	0	283	30.4	7.14								Medium	0.019	22	1
P13929	Beta-enolase OS=Homo sapiens GN=ENO3 PE=1 SV=5	4.14747	1	3	0	0	434	47	7.71								Medium	0.019	22	1
E5RG95	Beta-enolase (Fragment) OS=Homo sapiens GN=ENO3 PE=1 SV=1	11.6883	1	3	0	0	154	16.4	8.62								Medium	0.019	22	1
P09104	Gamma-enolase OS=Homo sapiens GN=ENO2 PE=1 SV=3	4.14747	1	3	0	0	434	47.2	5.03								Medium	0.019	22	1
F5H1C3	Gamma-enolase (Fragment) OS=Homo sapiens GN=ENO2 PE=1 SV=1	17.4757	1	3	0	0	103	11.2	5.03								Medium	0.019	22	1
P26038	Moesin OS=Homo sapiens GN=MSN PE=1 SV=3	1.55979	1	1	0	0	577	67.8	6.4								Medium	0.03	21	1
P35241	Radixin OS=Homo sapiens GN=RDX PE=1 SV=1	1.54374	1	1	0	0	583	68.5	6.37								Medium	0.03	21	1
E9PG15	14-3-3 protein theta (Fragment) OS=Homo sapiens GN=YWHAQ PE=1 SV=1	9.39597	1	1	0	0	149	17	5.78								Medium	0.03	19	1
Q96HE7	ERO1-like protein alpha OS=Homo sapiens GN=ERO1A PE=1 SV=2	2.5641	1	1	0	0	468	54.4	5.68								Medium	0.03	19	1
B8ZZY4	Solute carrier family 35 member F5 OS=Homo sapiens GN=SLC35F5 PE=1 SV=1	3.2882	1	2	0	0	517	58.2	8.94								Medium	0.031	18	1
B8ZZV6	Solute carrier family 35 member F5 OS=Homo sapiens GN=SLC35F5 PE=1 SV=1	6.85484	1	2	0	0	248	28.2	9.92								Medium	0.031	18	1
H0YMQ8	Protein-glutamine gamma-glutamyltransferase K (Fragment) OS=Homo sapiens GN=TGM1 PE=1 SV=1	10.1562	1	2	0	0	128	14	9.09								Medium	0.031	18	1
A6NLN1	Polypyrimidine tract binding protein 1, isoform CRA_b OS=Homo sapiens GN=PTBP1 PE=1 SV=4	3.98482	1	1	0	0	527	56.5	9.38								Medium	0.032	14	1
P26599	Polypyrimidine tract-binding protein 1 OS=Homo sapiens GN=PTBP1 PE=1 SV=1	3.9548	1	1	0	0	531	57.2	9.17								Medium	0.032	14	1
A0A087WU68	Polypyrimidine tract-binding protein 1 (Fragment) OS=Homo sapiens GN=PTBP1 PE=1 SV=1	9.2511	1	1	0	0	227	23.6	7.9								Medium	0.032	14	1
A0A0U1RRM4	Polypyrimidine tract-binding protein 1 OS=Homo sapiens GN=PTBP1 PE=1 SV=1	3.57143	1	1	0	0	588	62.4	9.1								Medium	0.032	14	1
K7EK45	Polypyrimidine tract-binding protein 1 (Fragment) OS=Homo sapiens GN=PTBP1 PE=1 SV=1	8.20312	1	1	0	0	256	27.2	9.16								Medium	0.032	14	1
K7EKJ7	Polypyrimidine tract-binding protein 1 (Fragment) OS=Homo sapiens GN=PTBP1 PE=1 SV=7	8.86076	1	1	0	0	237	25.3	8.57								Medium	0.032	14	1
M0QZL7	Tubulin beta-4A chain (Fragment) OS=Homo sapiens GN=TUBB4A PE=1 SV=8	9.55414	1	1	0	0	157	16.6	6.16								Medium	0.032	0	1
P14625	Endoplasmin OS=Homo sapiens GN=HSP90B1 PE=1 SV=1	1.4944	1	1	0	0	803	92.4	4.84								Medium	0.032	0	1
Q8NHM4	Putative trypsin-6 OS=Homo sapiens GN=PRSS3P2 PE=5 SV=2	8.09717	1	4	0	0	247	26.5	6.01								Medium	0.032	0	1
H0YJP0	E3 ubiquitin-protein ligase HECTD1 (Fragment) OS=Homo sapiens GN=HECTD1 PE=1 SV=2	1.29693	1	1	0	0	1465	162.1	5.36								Medium	0.032	0	1
Q7Z4N2	Transient receptor potential cation channel subfamily M member 1 OS=Homo sapiens GN=TRPM1 PE=1 SV=2	0.686213	1	1	0	0	1603	182.1	6.84								Medium	0.032	0	1
H0YBY1	Thyroglobulin (Fragment) OS=Homo sapiens GN=TG PE=1 SV=1	2.69608	1	3	0	0	1224	134.7	5.92								Medium	0.032	0	1
H0YKU7	Transient receptor potential cation channel subfamily M member 1 (Fragment) OS=Homo sapiens GN=TRPM1 PE=1 SV=1	0.791367	1	1	0	0	1390	158.3	6.83								Medium	0.032	0	1
F8W026	Endoplasmin (Fragment) OS=Homo sapiens GN=HSP90B1 PE=1 SV=8	25	1	1	0	0	48	5.5	4.89								Medium	0.032	0	1
F8W9C3	CUB and sushi domain-containing protein 1 OS=Homo sapiens GN=CSMD1 PE=1 SV=1	0.265643	1	1	0	0	3388	370	5.96								Medium	0.032	0	1
E7ENN3	Nesprin-1 OS=Homo sapiens GN=SYNE1 PE=1 SV=2	0.131077	1	1	0	0	8392	964.2	5.54								Medium	0.032	0	1
Q86YV5	Tyrosine-protein kinase PRAG1 OS=Homo sapiens GN=PRAG1 PE=1 SV=4	1.28023	1	1	0	0	1406	149.5	7.2								Medium	0.032	0	1
H3BPM0	S phase cyclin A-associated protein in the endoplasmic reticulum (Fragment) OS=Homo sapiens GN=SCAPER PE=1 SV=1	1.60643	1	1	0	0	747	85.2	6.54								Medium	0.032	0	1
H7BY33	Coiled-coil domain-containing protein 88B OS=Homo sapiens GN=CCDC88B PE=1 SV=1	0.983146	1	1	0	0	712	80.6	7.85								Medium	0.032	0	1
A0A0G2JMJ5	Transient receptor potential cation channel subfamily M member 1 OS=Homo sapiens GN=TRPM1 PE=1 SV=1	0.686213	1	1	0	0	1603	182.1	6.84								Medium	0.032	0	1
H0Y8D1	Trypsin-1 (Fragment) OS=Homo sapiens GN=PRSS1 PE=1 SV=1	14.0845	1	4	0	0	142	15.4	7.27								Medium	0.032	0	1
E5RIG2	CUB and sushi domain-containing protein 1 OS=Homo sapiens GN=CSMD1 PE=1 SV=1	0.252454	1	1	0	0	3565	388.6	6.02								Medium	0.032	0	1
A0A0J9YYC8	Trypsin-2 OS=Homo sapiens GN=PRSS2 PE=1 SV=1	8.09717	1	4	0	0	247	26.4	4.92								Medium	0.032	0	1
A0A087X2H1	E3 ubiquitin-protein ligase HECTD1 OS=Homo sapiens GN=HECTD1 PE=1 SV=1	0.726855	1	1	0	0	2614	289.5	5.43								Medium	0.032	0	1
Q6PEY2	Tubulin alpha-3E chain OS=Homo sapiens GN=TUBA3E PE=1 SV=2	7.11111	2	3	0	0	450	49.8	5.14								Medium	0.032	0	2
Q13748	Tubulin alpha-3C/D chain OS=Homo sapiens GN=TUBA3C PE=1 SV=3	11.5556	3	4	0	0	450	49.9	5.1								Medium	0.032	0	3
A0A0U1RQY1	CUB and sushi domain-containing protein 1 OS=Homo sapiens GN=CSMD1 PE=1 SV=1	0.252525	1	1	0	0	3564	388.5	6.02								Medium	0.032	0	1
M0QX14	Tubulin beta-4A chain OS=Homo sapiens GN=TUBB4A PE=1 SV=1	13.6364	1	1	0	0	110	12.2	4.74								Medium	0.032	0	1
A0A1W2PS52	Cystatin-B OS=Homo sapiens GN=CSTB PE=1 SV=1	14.4578	1	2	0	0	83	9	9.29								Medium	0.032	0	1
V9GZ17	Tubulin alpha-8 chain (Fragment) OS=Homo sapiens GN=TUBA8 PE=1 SV=1	6.54545	1	1	0	0	275	31.1	8.29								Medium	0.032	0	1
A0A075B724	Tubulin beta-8 chain OS=Homo sapiens GN=TUBB8 PE=1 SV=1	12.605	1	1	0	0	119	13	5.41								Medium	0.032	0	1
H7C246	Tumor necrosis factor ligand superfamily member 10 (Fragment) OS=Homo sapiens GN=TNFSF10 PE=4 SV=1	25.6757	1	1	0	0	74	8.8	7.83								Medium	0.032	0	1
A6XMV8	Protease serine 2 preproprotein OS=Homo sapiens GN=PRSS2 PE=1 SV=1	8.13008	1	4	0	0	246	26.7	5.14								Medium	0.032	0	1
A0A1W2PRR1	Endoplasmin OS=Homo sapiens GN=HSP90B1 PE=1 SV=1	3.80952	1	1	0	0	315	35.4	4.63								Medium	0.032	0	1
C9J3N8	Heat shock protein beta-1 OS=Homo sapiens GN=HSPB1 PE=1 SV=1	45.9459	1	2	0	0	37	3.9	5.02								Medium	0.032	0	1
Q8IYF3	Testis-expressed protein 11 OS=Homo sapiens GN=TEX11 PE=1 SV=3	1.2766	1	1	0	0	940	107.8	5.16								Medium	0.032	0	1
A0A0G2JMR4	Transient receptor potential cation channel subfamily M member 1 OS=Homo sapiens GN=TRPM1 PE=1 SV=1	0.676923	1	1	0	0	1625	184.7	6.93								Medium	0.032	0	1
P01036	Cystatin-S OS=Homo sapiens GN=CST4 PE=1 SV=3	7.80142	1	1	0	0	141	16.2	5.02								Medium	0.032	0	1
M0R278	Tubulin beta-4A chain (Fragment) OS=Homo sapiens GN=TUBB4A PE=1 SV=1	8.98204	1	1	0	0	167	17.6	5.3								Medium	0.032	0	1
A0A0G2JPN6	Transient receptor potential cation channel subfamily M member 1 OS=Homo sapiens GN=TRPM1 PE=1 SV=1	0.686213	1	1	0	0	1603	182.1	6.93								Medium	0.032	0	1
Q9ULT8	E3 ubiquitin-protein ligase HECTD1 OS=Homo sapiens GN=HECTD1 PE=1 SV=3	0.727969	1	1	0	0	2610	289.2	5.35								Medium	0.032	0	1
Q96PZ7	CUB and sushi domain-containing protein 1 OS=Homo sapiens GN=CSMD1 PE=1 SV=2	0.252454	1	1	0	0	3565	388.6	6.07								Medium	0.032	0	1
H7BXU2	CUB and sushi domain-containing protein 1 (Fragment) OS=Homo sapiens GN=CSMD1 PE=1 SV=1	0.303337	1	1	0	0	2967	323.4	6.04								Medium	0.032	0	1
O43150	Arf-GAP with SH3 domain, ANK repeat and PH domain-containing protein 2 OS=Homo sapiens GN=ASAP2 PE=1 SV=3	0.795229	1	1	0	0	1006	111.6	6.68								Medium	0.032	0	1
A0A0A0MTQ9	Transient receptor potential cation channel subfamily M member 1 (Fragment) OS=Homo sapiens GN=TRPM1 PE=1 SV=1	0.720839	1	1	0	0	1526	173.5	6.96								Medium	0.032	0	1
O95342	Bile salt export pump OS=Homo sapiens GN=ABCB11 PE=1 SV=2	1.1355	1	1	0	0	1321	146.3	6.57								Medium	0.032	0	1
H3BS25	S phase cyclin A-associated protein in the endoplasmic reticulum (Fragment) OS=Homo sapiens GN=SCAPER PE=1 SV=1	1.56454	1	1	0	0	767	87.7	6.77								Medium	0.032	0	1
M0QY85	Tubulin beta-4A chain (Fragment) OS=Homo sapiens GN=TUBB4A PE=1 SV=1	14.0187	1	1	0	0	107	11.8	5.11								Medium	0.032	0	1
A6XMV9	Protease serine 2 preproprotein OS=Homo sapiens GN=PRSS2 PE=1 SV=1	7.66284	1	4	0	0	261	28	5.14								Medium	0.032	0	1
A0A0C4DG40	Nesprin-1 OS=Homo sapiens GN=SYNE1 PE=1 SV=1	0.125729	1	1	0	0	8749	1004.6	5.52								Medium	0.032	0	1
Q96GW1	Endoplasmin OS=Homo sapiens GN=HSP90B1 PE=1 SV=1	3.80952	1	1	0	0	315	35.4	4.7								Medium	0.032	0	1
F5GZ18	CUB and sushi domain-containing protein 1 OS=Homo sapiens GN=CSMD1 PE=1 SV=2	0.262697	1	1	0	0	3426	373.3	6								Medium	0.032	0	1
P07478	Trypsin-2 OS=Homo sapiens GN=PRSS2 PE=1 SV=1	8.09717	1	4	0	0	247	26.5	4.92								Medium	0.032	0	1
Q7L3S4	Zinc finger protein 771 OS=Homo sapiens GN=ZNF771 PE=1 SV=1	3.78549	1	1	0	0	317	35.7	8.79								Medium	0.032	0	1
A6NC98	Coiled-coil domain-containing protein 88B OS=Homo sapiens GN=CCDC88B PE=1 SV=1	0.474255	1	1	0	0	1476	164.7	5.11								Medium	0.032	0	1
Q9BY12	S phase cyclin A-associated protein in the endoplasmic reticulum OS=Homo sapiens GN=SCAPER PE=1 SV=2	0.857143	1	1	0	0	1400	158.2	7.44								Medium	0.032	0	1
M0R0X0	Tubulin beta-4A chain OS=Homo sapiens GN=TUBB4A PE=1 SV=1	14.5631	1	1	0	0	103	11.4	4.96								Medium	0.032	0	1
M0QY37	Tubulin beta-4A chain OS=Homo sapiens GN=TUBB4A PE=1 SV=1	13.7615	1	1	0	0	109	12	4.74								Medium	0.032	0	1
E9PS23	Cofilin-1 (Fragment) OS=Homo sapiens GN=CFL1 PE=1 SV=8	22.2222	1	1	0	0	90	10.1	5.58								Medium	0.032	0	1
Q5T1H1	Protein eyes shut homolog OS=Homo sapiens GN=EYS PE=1 SV=5	0.473934	1	1	0	0	3165	350.6	5.78								Medium	0.032	0	1
A0A0G2JN34	Transient receptor potential cation channel subfamily M member 1 OS=Homo sapiens GN=TRPM1 PE=1 SV=1	0.669915	1	1	0	0	1642	186.4	7.14								Medium	0.032	0	1
P01266	Thyroglobulin OS=Homo sapiens GN=TG PE=1 SV=5	1.1922	1	3	0	0	2768	304.6	5.58								Medium	0.032	0	1
P22413	Ectonucleotide pyrophosphatase/phosphodiesterase family member 1 OS=Homo sapiens GN=ENPP1 PE=1 SV=2	1.08108	1	1	0	0	925	104.9	7.14								Medium	0.032	0	1
Q04656	Copper-transporting ATPase 1 OS=Homo sapiens GN=ATP7A PE=1 SV=3	0.8	1	1	0	0	1500	163.3	6.24								Medium	0.032	0	1
Q8NF91	Nesprin-1 OS=Homo sapiens GN=SYNE1 PE=1 SV=4	0.125043	1	1	0	0	8797	1010.5	5.53								Medium	0.032	0	1

## Sheet: CUSABIO Standard
Accession	Description	Coverage	# Peptides	# PSMs	# Unique Peptides	# Protein Groups	# AAs	MW [kDa]	calc. pI	Protein FDR Confidence A5	Exp. q-value A5	# Peptides A5	# Cumulative Decoys A5	FDR A5	Confidence A5	|Log Prob| A5	Protein FDR Confidence Mascot	Exp. q-value Mascot	Score Mascot	# Peptides Mascot
P02769	Serum albumin OS=Bos taurus GN=ALB PE=1 SV=4	85.5025	76	3100	0	0	607	69.2	6.18	High	0	75	0	0	Green	618.73	High	0	58417	64
P14639	Serum albumin OS=Ovis aries GN=ALB PE=1 SV=1	37.0675	28	643	0	0	607	69.1	6.15	High	0	1	0	0	Green	6.22	High	0	22038	28
P08835	Serum albumin OS=Sus scrofa GN=ALB PE=1 SV=2	19.7694	15	243	0	0	607	69.6	6.49	High	0	1	0	0	Green	1.22	High	0	8556	15
P49064	Serum albumin OS=Felis catus GN=ALB PE=1 SV=1	17.7632	11	243	0	0	608	68.6	5.66	High	0	3	0	0	Green	16.93	High	0	7546	10
P49822	Serum albumin OS=Canis lupus familiaris GN=ALB PE=1 SV=3	12.3355	9	181	0	0	608	68.6	5.69	High	0	1	0	0	Green	0.71	High	0	6687	8
Q28522	Serum albumin (Fragment) OS=Macaca mulatta GN=ALB PE=2 SV=1	11.5	11	158	0	0	600	67.8	6.19	High	0		0	0	Green	0.1	High	0	4754	11
A2V9Z4	Serum albumin OS=Macaca fascicularis GN=ALB PE=2 SV=1	11.3487	11	158	0	0	608	68.8	6.28	High	0		0	0	Green	0.1	High	0	4754	11
P07724	Serum albumin OS=Mus musculus GN=Alb PE=1 SV=3	4.44079	2	72	0	0	608	68.6	6.07	High	0		0	0	Green	0.1	High	0	4487	2
Q5NVH5	Serum albumin OS=Pongo abelii GN=ALB PE=2 SV=2	6.89655	6	93	0	0	609	69.4	6.2	High	0	1	0	0	Green	0.68	High	0	2495	6
P02768	Serum albumin OS=Homo sapiens GN=ALB PE=1 SV=2	6.89655	6	93	0	0	609	69.3	6.28	High	0	1	0	0	Green	0.68	High	0	2495	6
P49065	Serum albumin OS=Oryctolagus cuniculus GN=ALB PE=1 SV=2	11.8421	10	65	0	0	608	68.9	6.24	High	0		0	0	Green	0.1	High	0	2308	10
Q3SZR3	Alpha-1-acid glycoprotein OS=Bos taurus GN=ORM1 PE=2 SV=1	44.5545	10	116	0	0	202	23.2	5.87	High	0	10	0	0	Green	65.32	High	0	1931	10
Q5XLE4	Serum albumin OS=Equus asinus GN=ALB PE=1 SV=1	10.8731	9	44	0	0	607	68.5	6.28	High	0	2	0	0	Green	15.12	High	0	1501	8
P02770	Serum albumin OS=Rattus norvegicus GN=Alb PE=1 SV=2	4.93421	4	29	0	0	608	68.7	6.48	High	0		0	0	Green	0.1	High	0	1162	4
P17690	Beta-2-glycoprotein 1 OS=Bos taurus GN=APOH PE=1 SV=4	32.4638	8	44	0	0	345	38.2	8.15	High	0	8	0	0	Green	77.59	High	0	887	8
Q2UVX4	Complement C3 OS=Bos taurus GN=C3 PE=1 SV=2	1.56532	3	34	0	0	1661	187.1	6.84	High	0	3	0	0	Green	28.29	High	0	763	3
P15497	Apolipoprotein A-I OS=Bos taurus GN=APOA1 PE=1 SV=3	34.717	9	28	0	0	265	30.3	5.97	High	0	9	0	0	Green	43.44	High	0	505	9
Q9XT27	Ceruloplasmin OS=Ovis aries GN=CP PE=2 SV=1	12.1183	8	26	0	0	1048	119.1	5.81	High	0	8	0	0	Green	56.45	High	0	436	8
P81187	Complement factor B OS=Bos taurus GN=CFB PE=1 SV=2	10.7753	5	15	0	0	761	85.3	7.68	High	0	4	0	0	Green	34.44	High	0	376	5
P41361	Antithrombin-III OS=Bos taurus GN=SERPINC1 PE=1 SV=2	7.31183	3	18	0	0	465	52.3	7.33	High	0	3	0	0	Green	28.47	High	0	353	3
P00978	Protein AMBP OS=Bos taurus GN=AMBP PE=1 SV=2	19.3182	5	12	0	0	352	39.2	7.62	High	0	5	0	0	Green	24.33	High	0	292	5
P01966	Hemoglobin subunit alpha OS=Bos taurus GN=HBA PE=1 SV=2	37.3239	3	15	0	0	142	15.2	8.44	High	0	3	0	0	Green	26.15	High	0	254	3
P0DMS6	Apolipoprotein A-I OS=Odobenus rosmarus divergens GN=APOA1 PE=3 SV=1	14.2857	3	5	0	0	266	30.2	5.63	High	0	1	0	0	Green	0.85	High	0	193	3
M3XYN3	Apolipoprotein A-I OS=Mustela putorius furo GN=APOA1 PE=3 SV=2	14.2857	3	5	0	0	266	30.2	5.92	High	0	1	0	0	Green	0.85	High	0	193	3
P22226	Cathelicidin-1 OS=Bos taurus GN=CATHL1 PE=1 SV=2	29.6774	3	6	0	0	155	17.6	7.65	High	0	3	0	0	Green	27.06	High	0	169	3
P54230	Cathelicidin-1 OS=Ovis aries GN=CATHL1A PE=2 SV=1	29.6774	3	6	0	0	155	17.6	7.59	High	0	3	0	0	Green	27.06	High	0	169	3
A5A6M6	Keratin, type II cytoskeletal 1 OS=Pan troglodytes GN=KRT1 PE=2 SV=1	5.65149	3	6	0	0	637	65.5	7.81	High	0	3	0	0	Green	23.17	High	0	167	3
P04264	Keratin, type II cytoskeletal 1 OS=Homo sapiens GN=KRT1 PE=1 SV=6	5.59006	3	6	0	0	644	66	8.12	High	0	3	0	0	Green	23.17	High	0	167	3
P19035	Apolipoprotein C-III OS=Bos taurus GN=APOC3 PE=1 SV=2	16.6667	1	2	0	0	96	10.7	5.11	High	0	1	0	0	Green	9.61	High	0	110	1
P02656	Apolipoprotein C-III OS=Homo sapiens GN=APOC3 PE=1 SV=1	16.1616	1	2	0	0	99	10.8	5.41	High	0	1	0	0	Green	9.61	High	0	110	1
P33046	Cathelicidin-4 OS=Bos taurus GN=CATHL4 PE=1 SV=1	25.6944	3	6	0	0	144	16.5	6.64	High	0	3	0	0	Green	13.71	High	0	109	3
P01968	Hemoglobin subunit alpha-2 OS=Bos mutus grunniens PE=1 SV=1	21.9858	2	5	0	0	141	15	8.94	High	0	1	0	0	Green	7.38	High	0	107	2
P04815	Spleen trypsin inhibitor I OS=Bos taurus PE=1 SV=2	13	1	4	0	0	100	10.8	8.66	High	0	1	0	0	Green	3.79	High	0	105	1
P35908	Keratin, type II cytoskeletal 2 epidermal OS=Homo sapiens GN=KRT2 PE=1 SV=2	3.75587	2	3	0	0	639	65.4	8	High	0	1	0	0	Green	5.93	High	0	99	2
P01030	Complement C4 (Fragments) OS=Bos taurus GN=C4 PE=1 SV=2	2.6087	2	4	0	0	920	101.8	6.58	High	0	2	0	0	Green	10.46	High	0	95	2
P28800	Alpha-2-antiplasmin OS=Bos taurus GN=SERPINF2 PE=1 SV=2	11.7886	2	3	0	0	492	54.7	5.72	High	0	2	0	0	Green	20.93	High	0	90	1
Q5R5A4	Complement factor I OS=Pongo abelii GN=CFI PE=2 SV=1	2.22985	1	2	0	0	583	65.6	7.66	High	0	1	0	0	Green	9.31	High	0	76	1
P05156	Complement factor I OS=Homo sapiens GN=CFI PE=1 SV=2	2.22985	1	2	0	0	583	65.7	7.5	High	0	1	0	0	Green	9.31	High	0	76	1
Q28284	CD44 antigen (Fragment) OS=Canis lupus familiaris GN=CD44 PE=2 SV=1	3.4188	1	2	0	0	351	38	6.34	High	0	1	0	0	Green	9.31	Medium	0.016	64	1
P14745	CD44 antigen OS=Papio hamadryas GN=CD44 PE=1 SV=1	3.31492	1	2	0	0	362	39.4	5.67	High	0	1	0	0	Green	9.31	Medium	0.016	64	1
Q29423	CD44 antigen OS=Bos taurus GN=CD44 PE=2 SV=1	3.27869	1	2	0	0	366	40	6.89	High	0	1	0	0	Green	9.31	Medium	0.016	64	1
P16070	CD44 antigen OS=Homo sapiens GN=CD44 PE=1 SV=3	1.61725	1	2	0	0	742	81.5	5.33	High	0	1	0	0	Green	9.31	Medium	0.016	64	1
P26051	CD44 antigen OS=Rattus norvegicus GN=Cd44 PE=1 SV=2	2.38569	1	2	0	0	503	55.9	5.16	High	0	1	0	0	Green	9.31	Medium	0.016	64	1
Q60522	CD44 antigen OS=Mesocricetus auratus GN=CD44 PE=2 SV=1	2.78422	1	2	0	0	431	46.8	5.4	High	0	1	0	0	Green	9.31	Medium	0.016	64	1
P20944	CD44 antigen OS=Cricetulus griseus GN=CD44 PE=2 SV=2	3.31492	1	2	0	0	362	39.8	5.66	High	0	1	0	0	Green	9.31	Medium	0.016	64	1
P12763	Alpha-2-HS-glycoprotein OS=Bos taurus GN=AHSG PE=1 SV=2	4.17827	1	2	0	0	359	38.4	5.5	High	0	1	0	0	Green	10.77	Medium	0.016	59	1
Q04574	Genome polyprotein 1 OS=Barley yellow mosaic virus (isolate Germany) PE=3 SV=1	0.290216	1	6	0	0	2412	270.7	7.64	High	0	1	0	0	Green	0.15	Medium	0.021	55	1
Q9YJW3	Genome polyprotein 1 OS=Barley yellow mosaic virus (isolate China/Yancheng/1998) PE=3 SV=1	0.290456	1	6	0	0	2410	270.7	7.65	High	0	1	0	0	Green	0.15	Medium	0.021	55	1
Q01206	Genome polyprotein 1 OS=Barley yellow mosaic virus (strain Japanese II-1) PE=3 SV=1	0.290456	1	6	0	0	2410	270.6	7.71	High	0	1	0	0	Green	0.15	Medium	0.021	55	1
P30035	Platelet factor 4 OS=Ovis aries GN=PF4 PE=1 SV=1	28.2353	1	2	0	0	85	9.1	8.19	High	0	1	0	0	Green	14.39	Medium	0.021	50	1
P00738	Haptoglobin OS=Homo sapiens GN=HP PE=1 SV=1	2.95567	1	1	0	0	406	45.2	6.58	High	0		0	0	Green	0.1	Medium	0.027	40	1
P19660	Cathelicidin-2 OS=Bos taurus GN=CATHL2 PE=1 SV=2	9.65909	1	2	0	0	176	20	8.9	High	0	1	0	0	Green	3.06	Low	0.189	23	1
P27401	Pro-Pol polyprotein OS=Simian foamy virus type 3 (strain LK3) GN=pol PE=3 SV=2	1.04987	1	1	0	0	1143	129.5	9.17	High	0		0	0	Green	0.1	Low	0.189	20	1
Q6NS59	Protein FAM135A OS=Mus musculus GN=Fam135a PE=1 SV=2	0.796813	1	1	0	0	1506	166.8	5.47	High	0		0	0	Green	0.1	Low	0.189	0	1
Q5WKE7	Sulfite reductase [NADPH] hemoprotein beta-component OS=Bacillus clausii (strain KSM-K16) GN=cysI PE=3 SV=1	1.91972	1	1	0	0	573	64.7	6.73	High	0		0	0	Green	0.1	Low	0.189	0	1
P0C8A0	Pentatricopeptide repeat-containing protein At3g49730 OS=Arabidopsis thaliana GN=At3g49730 PE=2 SV=1	2.03762	1	1	0	0	638	73.2	8.46	High	0	1	0	0	Green	0.28
Q84KP0	Bifunctional dihydroflavonol 4-reductase/flavanone 4-reductase OS=Pyrus communis GN=DFR PE=1 SV=1	3.17003	1	1	0	0	347	38.9	6.29	High	0	1	0	0	Green	0.92
Q8IYD1	Eukaryotic peptide chain release factor GTP-binding subunit ERF3B OS=Homo sapiens GN=GSPT2 PE=1 SV=2	1.75159	1	1	0	0	628	68.8	5.43	High	0	1	0	0	Green	0.11
A6V124	Ribosome maturation factor RimM OS=Pseudomonas aeruginosa (strain PA7) GN=rimM PE=3 SV=1	6.28571	1	1	0	0	175	19.7	4.86	High	0	1	0	0	Green	1.57
Q3JW01	NADPH-dependent 7-cyano-7-deazaguanine reductase OS=Burkholderia pseudomallei (strain 1710b) GN=queF PE=3 SV=1	4.74453	1	1	0	0	274	30.4	6.01	High	0	1	0	0	Green	0.11
Q03U25	4-deoxy-L-threo-5-hexosulose-uronate ketol-isomerase OS=Lactobacillus brevis (strain ATCC 367 / JCM 1170) GN=kduI PE=3 SV=1	4.62633	1	2	0	0	281	31.7	5.68	High	0	1	0	0	Green	0.2
Q03768	Protein GIR2 OS=Saccharomyces cerevisiae (strain ATCC 204508 / S288c) GN=GIR2 PE=1 SV=1	4.15094	1	1	0	0	265	31	4.58	High	0	1	0	0	Green	0.13
Q69ZB0	Leucine-rich repeat and coiled-coil domain-containing protein 1 OS=Mus musculus GN=Lrrcc1 PE=2 SV=2	0.974659	1	1	0	0	1026	119.1	5.96	High	0	1	0	0	Green	1.3
C7EXL6	Heparin-sulfate lyase OS=Bacteroides stercoris GN=hepC PE=1 SV=1	1.95195	1	1	0	0	666	77.3	8.68	High	0	1	0	0	Green	0.1
Q9HXQ0	Ribosome maturation factor RimM OS=Pseudomonas aeruginosa (strain ATCC 15692 / DSM 22644 / CIP 104116 / JCM 14847 / LMG 12228 / 1C / PRS 101 / PAO1) GN=rimM PE=1 SV=1	6.28571	1	1	0	0	175	19.8	5.02	High	0	1	0	0	Green	1.57
Q6FKK0	pH-response regulator protein palA/RIM20 OS=Candida glabrata (strain ATCC 2001 / CBS 138 / JCM 3761 / NBRC 0622 / NRRL Y-65) GN=RIM20 PE=3 SV=1	1.73661	1	10	0	0	691	80.4	5.5	High	0	1	0	0	Green	0.33
Q9UTN1	Mitochondrial oxaloacetate transport protein OS=Schizosaccharomyces pombe (strain 972 / ATCC 24843) GN=oac1 PE=3 SV=1	3.4375	1	1	0	0	320	35.5	9.76	High	0	1	0	0	Green	0.13
P56185	Ribonuclease J OS=Helicobacter pylori (strain ATCC 700392 / 26695) GN=rnj PE=1 SV=1	1.59652	1	2	0	0	689	77.3	8.82	High	0	1	0	0	Green	0.68
Q8VEL0	Motile sperm domain-containing protein 1 OS=Mus musculus GN=Mospd1 PE=1 SV=1	5.16432	1	4	0	0	213	24.1	7.74	High	0	1	0	0	Green	0.72
P21765	Epididymal secretory glutathione peroxidase OS=Mus musculus GN=Gpx5 PE=2 SV=3	2.71493	1	1	0	0	221	25.4	8.38	High	0	1	0	0	Green	0.61
Q52KV5	RNA polymerase-associated protein LEO1 OS=Xenopus laevis GN=leo1 PE=2 SV=1	1.56472	1	3	0	0	703	80.4	4.54	High	0	1	0	0	Green	0.17
Q03W48	ATP-dependent helicase/deoxyribonuclease subunit B OS=Leuconostoc mesenteroides subsp. mesenteroides (strain ATCC 8293 / NCDO 523) GN=rexB PE=3 SV=1	1.12166	1	2	0	0	1159	130.5	5.35	High	0	1	0	0	Green	0.22
Q9VFN2	Odorant receptor 88a OS=Drosophila melanogaster GN=Or88a PE=2 SV=2	1.49626	1	1	0	0	401	47.1	8.27	High	0	1	0	0	Green	0.61
Q5R4B3	Eukaryotic peptide chain release factor GTP-binding subunit ERF3B OS=Pongo abelii GN=GSPT2 PE=2 SV=1	1.75159	1	1	0	0	628	68.8	5.38	High	0	1	0	0	Green	0.11
Q8CQV8	Pyridoxal 5'-phosphate synthase subunit PdxT OS=Staphylococcus epidermidis (strain ATCC 12228) GN=pdxT PE=3 SV=1	5.94595	1	1	0	0	185	20.7	6.05	High	0	1	0	0	Green	1.85
Q2J7L5	16S rRNA (guanine(1405)-N(7))-methyltransferase OS=Frankia casuarinae (strain DSM 45818 / CECT 9043 / CcI3) GN=Krm PE=1 SV=1	4.57746	1	2	0	0	284	30.8	6.58	High	0	1	0	0	Green	0.24
Q5HRN4	Pyridoxal 5'-phosphate synthase subunit PdxT OS=Staphylococcus epidermidis (strain ATCC 35984 / RP62A) GN=pdxT PE=3 SV=1	5.91398	1	1	0	0	186	20.8	6.05	High	0	1	0	0	Green	1.85
Q6CWC1	Ornithine aminotransferase OS=Kluyveromyces lactis (strain ATCC 8585 / CBS 2359 / DSM 70799 / NBRC 1267 / NRRL Y-1140 / WM37) GN=CAR2 PE=1 SV=1	2.746	1	1	0	0	437	47.9	6.24	High	0	1	0	0	Green	0.23
P27765	Amidase OS=Pseudomonas chlororaphis PE=1 SV=3	2.17391	1	2	0	0	506	54.1	5.91	High	0	1	0	0	Green	2.2
B5YI09	1-deoxy-D-xylulose 5-phosphate reductoisomerase OS=Thermodesulfovibrio yellowstonii (strain ATCC 51303 / DSM 11347 / YP87) GN=dxr PE=3 SV=1	3.14961	1	2	0	0	381	41.9	8.46	High	0	1	0	0	Green	0.63
P15170	Eukaryotic peptide chain release factor GTP-binding subunit ERF3A OS=Homo sapiens GN=GSPT1 PE=1 SV=1	2.20441	1	1	0	0	499	55.7	5.62	High	0	1	0	0	Green	0.11
A5D8V7	Coiled-coil domain-containing protein 151 OS=Homo sapiens GN=CCDC151 PE=1 SV=1	1.84874	1	1	0	0	595	69.1	9.07	High	0	1	0	0	Green	1.46
Q9ZJI6	Ribonuclease J OS=Helicobacter pylori (strain J99 / ATCC 700824) GN=rnj PE=3 SV=1	1.5896	1	2	0	0	692	77.6	8.9	High	0	1	0	0	Green	0.68
Q8R050	Eukaryotic peptide chain release factor GTP-binding subunit ERF3A OS=Mus musculus GN=Gspt1 PE=1 SV=2	1.72956	1	1	0	0	636	68.6	5.21	High	0	1	0	0	Green	0.11
A6LE81	DNA-directed RNA polymerase subunit beta OS=Parabacteroides distasonis (strain ATCC 8503 / DSM 20701 / CIP 104284 / JCM 5825 / NCTC 11152) GN=rpoB PE=3 SV=1	0.787402	1	1	0	0	1270	142.9	5.63	High	0	1	0	0	Green	0.16
P36091	Mannan endo-1,6-alpha-mannosidase DCW1 OS=Saccharomyces cerevisiae (strain ATCC 204508 / S288c) GN=DCW1 PE=1 SV=1	2.67261	1	5	0	0	449	49.5	4.67	High	0	1	0	0	Green	2.43
Q9KGN5	Pyridoxal 5'-phosphate synthase subunit PdxT OS=Bacillus halodurans (strain ATCC BAA-125 / DSM 18197 / FERM 7344 / JCM 9153 / C-125) GN=pdxT PE=3 SV=1	5.61224	1	1	0	0	196	21.7	5.6	High	0	1	0	0	Green	1.85
P51400	Double-stranded RNA-specific editase 1 OS=Rattus norvegicus GN=Adarb1 PE=1 SV=1	0.984529	1	3	0	0	711	77.9	8.92	High	0	1	0	0	Green	0.73
Q149F3	Eukaryotic peptide chain release factor GTP-binding subunit ERF3B OS=Mus musculus GN=Gspt2 PE=1 SV=1	1.74051	1	1	0	0	632	69.1	5.2	High	0	1	0	0	Green	0.11
Q9XES5	Bifunctional dihydroflavonol 4-reductase/flavanone 4-reductase OS=Malus domestica GN=DFR PE=1 SV=1	3.16092	1	1	0	0	348	39	6.04	High	0	1	0	0	Green	0.92
B7UYK7	Ribosome maturation factor RimM OS=Pseudomonas aeruginosa (strain LESB58) GN=rimM PE=3 SV=1	6.28571	1	1	0	0	175	19.7	4.93	High	0	1	0	0	Green	1.57
Q9VVW1	Accessory gland protein Acp76A OS=Drosophila melanogaster GN=Acp76A PE=2 SV=2	2.84974	1	2	0	0	386	43.9	7.83	High	0	1	0	0	Green	0.1
Q4L3H9	Pyridoxal 5'-phosphate synthase subunit PdxT OS=Staphylococcus haemolyticus (strain JCSC1435) GN=pdxT PE=3 SV=1	5.97826	1	1	0	0	184	20.4	5.2	High	0	1	0	0	Green	1.85
Q9C099	Leucine-rich repeat and coiled-coil domain-containing protein 1 OS=Homo sapiens GN=LRRCC1 PE=1 SV=2	0.968992	1	1	0	0	1032	119.5	5.88	High	0	1	0	0	Green	1.3
Q2HVD6	Putative N6-adenosine-methyltransferase MT-A70-like OS=Medicago truncatula GN=MtrDRAFT_AC148918g15v1 PE=3 SV=1	2.11726	1	1	0	0	614	69.2	7.31	High	0	1	0	0	Green	0.11
Q49V29	Pyridoxal 5'-phosphate synthase subunit PdxT OS=Staphylococcus saprophyticus subsp. saprophyticus (strain ATCC 15305 / DSM 20229) GN=pdxT PE=3 SV=1	5.75916	1	1	0	0	191	21.1	5.07	High	0	1	0	0	Green	1.85
A0JP86	Laminin subunit gamma-1 OS=Xenopus tropicalis GN=lamc1 PE=2 SV=1	0.816583	1	1	0	0	1592	175.5	5.02	High	0	1	0	0	Green	0.1
Q91ZS8	Double-stranded RNA-specific editase 1 OS=Mus musculus GN=Adarb1 PE=1 SV=1	0.984529	1	3	0	0	711	78	8.94	High	0	1	0	0	Green	0.73
P16405	Octapeptide-repeat antigen (Fragment) OS=Plasmodium falciparum (isolate NF7 / Ghana) PE=2 SV=1	0.85592	1	1	0	0	701	79	8.62	High	0	1	0	0	Green	0.61
A5CYN8	Phosphoglycerate kinase OS=Pelotomaculum thermopropionicum (strain DSM 13744 / JCM 10971 / SI) GN=pgk PE=3 SV=1	2.54453	1	2	0	0	393	42	8.46	High	0	1	0	0	Green	0.51
Q6GBW8	Pyridoxal 5'-phosphate synthase subunit PdxT OS=Staphylococcus aureus (strain MSSA476) GN=pdxT PE=3 SV=1	5.91398	1	1	0	0	186	20.6	6.04	High	0	1	0	0	Green	1.85
P78563	Double-stranded RNA-specific editase 1 OS=Homo sapiens GN=ADARB1 PE=1 SV=1	0.944669	1	3	0	0	741	80.7	9.01	High	0	1	0	0	Green	0.73
B9DKX8	Pyridoxal 5'-phosphate synthase subunit PdxT OS=Staphylococcus carnosus (strain TM300) GN=pdxT PE=3 SV=1	5.72917	1	1	0	0	192	21.3	5.02	High	0	1	0	0	Green	1.85
A6KYK3	DNA-directed RNA polymerase subunit beta OS=Bacteroides vulgatus (strain ATCC 8482 / DSM 1447 / JCM 5826 / NBRC 14291 / NCTC 11154) GN=rpoB PE=3 SV=1	0.787402	1	1	0	0	1270	142.4	5.5	High	0	1	0	0	Green	0.16
Q5RJS6	Motile sperm domain-containing protein 1 OS=Rattus norvegicus GN=Mospd1 PE=2 SV=1	5.16432	1	4	0	0	213	24.1	7.74	High	0	1	0	0	Green	0.72

## Sheet: Recombinant Zonulin Standard
Accession	Description	Coverage	# Peptides	# PSMs	# Unique Peptides	# Protein Groups	# AAs	MW [kDa]	calc. pI	Protein FDR Confidence A5	Exp. q-value A5	# Peptides A5	# Cumulative Decoys A5	FDR A5	Confidence A5	|Log Prob| A5	Protein FDR Confidence Mascot	Exp. q-value Mascot	Score Mascot	# Peptides Mascot
P00738	Haptoglobin OS=Homo sapiens GN=HP PE=1 SV=1	75.8621	40	1323	0	0	406	45.2	6.58	High	0	40	0	0	Green	375.91	High	0	18812	31
P18569	Ecdysteroid UDP-glucosyltransferase OS=Autographa californica nuclear polyhedrosis virus GN=EGT PE=1 SV=1	82.8063	31	440	0	0	506	57	8.72	High	0	30	0	0	Green	318.73	High	0	8344	27
P02769	Serum albumin OS=Bos taurus GN=ALB PE=1 SV=4	55.8484	30	82	0	0	607	69.2	6.18	High	0	29	0	0	Green	157.24	High	0	1344	24
Q26487	Elongation factor 1-alpha (Fragment) OS=Spodoptera frugiperda PE=1 SV=1	52.3002	19	88	0	0	413	45.1	8.48	High	0	16	0	0	Green	139.53	High	0	1438	12
Q9BLC5	Heat shock protein 83 OS=Bombyx mori GN=Hsp83 PE=1 SV=1	33.7989	20	57	0	0	716	82.4	5.07	High	0	20	0	0	Green	110.62	High	0	1095	16
P41662	Protein AC109 OS=Autographa californica nuclear polyhedrosis virus GN=ORF109 PE=4 SV=1	54.6154	13	37	0	0	390	44.8	8.27	High	0	13	0	0	Green	80.51	High	0	682	13
P04264	Keratin, type II cytoskeletal 1 OS=Homo sapiens GN=KRT1 PE=1 SV=6	23.4472	15	42	0	0	644	66	8.12	High	0	15	0	0	Green	78.5	High	0	789	13
A5A6M6	Keratin, type II cytoskeletal 1 OS=Pan troglodytes GN=KRT1 PE=2 SV=1	23.7049	15	42	0	0	637	65.5	7.81	High	0	15	0	0	Green	78.5	High	0	789	13
P35527	Keratin, type I cytoskeletal 9 OS=Homo sapiens GN=KRT9 PE=1 SV=3	34.1894	13	32	0	0	623	62	5.24	High	0	12	0	0	Green	68.81	High	0	709	10
P13645	Keratin, type I cytoskeletal 10 OS=Homo sapiens GN=KRT10 PE=1 SV=6	28.4247	13	29	0	0	584	58.8	5.21	High	0	12	0	0	Green	61.48	High	0	576	13
Q1HPK6	Translation elongation factor 2 OS=Bombyx mori GN=tef2 PE=1 SV=1	19.6682	9	22	0	0	844	94.7	6.48	High	0	9	0	0	Green	58.71	High	0	538	9
P41700	Protein AC142 OS=Autographa californica nuclear polyhedrosis virus GN=ORF142 PE=4 SV=1	22.4319	8	21	0	0	477	55.4	8.5	High	0	8	0	0	Green	45.63	High	0	344	8
Q00732	p48 protein OS=Autographa californica nuclear polyhedrosis virus GN=P48 PE=3 SV=2	29.199	12	28	0	0	387	45.3	7.91	High	0	12	0	0	Green	44.74	High	0	340	8
P24307	DNA replication helicase OS=Autographa californica nuclear polyhedrosis virus GN=HELI PE=1 SV=2	8.27191	8	16	0	0	1221	143.1	8.18	High	0	8	0	0	Green	42.9	High	0	415	8
P02081	Hemoglobin fetal subunit beta OS=Bos taurus PE=1 SV=1	56.5517	8	24	0	0	145	15.8	7.03	High	0	8	0	0	Green	37.7	High	0	462	6
P01966	Hemoglobin subunit alpha OS=Bos taurus GN=HBA PE=1 SV=2	60.5634	5	24	0	0	142	15.2	8.44	High	0	5	0	0	Green	36.63	High	0	506	5
P01967	Hemoglobin subunit alpha-1 OS=Bos mutus grunniens PE=1 SV=1	60.9929	5	24	0	0	141	15	8.44	High	0	5	0	0	Green	36.63	High	0	506	5
P41483	Virus envelope protein E25 OS=Autographa californica nuclear polyhedrosis virus GN=P25 PE=2 SV=1	45.1754	6	19	0	0	228	25.5	6.21	High	0	6	0	0	Green	35.72	High	0	524	5
P23128	Putative ATP-dependent RNA helicase me31b OS=Drosophila melanogaster GN=me31B PE=1 SV=3	19.39	7	18	0	0	459	51.9	7.64	High	0	7	0	0	Green	34.67	High	0	338	7
P11042	Protein pp31 OS=Autographa californica nuclear polyhedrosis virus GN=39KD PE=1 SV=2	26.5455	5	12	0	0	275	31.3	9.55	High	0	5	0	0	Green	34.39	High	0	271	5
D9N164	Inward rectifier potassium channel Kirbac3.1 OS=Magnetospirillum magnetotacticum PE=1 SV=2	31.5254	4	21	0	0	295	32.9	6.89	High	0	4	0	0	Green	33.09	High	0	439	4
P11038	Probable DNA polymerase sliding clamp OS=Autographa californica nuclear polyhedrosis virus GN=PCNA PE=2 SV=1	47.2656	8	19	0	0	256	28.6	5.48	High	0	8	0	0	Green	29.25	High	0	334	5
P41684	Chitinase OS=Autographa californica nuclear polyhedrosis virus GN=CHIA PE=1 SV=1	15.245	6	11	0	0	551	61.3	4.96	High	0	6	0	0	Green	29.12	High	0	241	5
P05303	Elongation factor 1-alpha 2 OS=Drosophila melanogaster GN=Ef1alpha100E PE=2 SV=2	22.9437	8	24	0	0	462	50.6	8.95	High	0	5	0	0	Green	28.9	High	0	691	8
P34955	Alpha-1-antiproteinase OS=Bos taurus GN=SERPINA1 PE=1 SV=1	10.8173	4	8	0	0	416	46.1	6.52	High	0	4	0	0	Green	28.29	High	0	180	4
P17501	Major envelope glycoprotein OS=Autographa californica nuclear polyhedrosis virus GN=GP64 PE=1 SV=2	8.78906	3	8	0	0	512	58.5	6.34	High	0	3	0	0	Green	27.68	High	0	248	3
P35908	Keratin, type II cytoskeletal 2 epidermal OS=Homo sapiens GN=KRT2 PE=1 SV=2	15.3365	7	12	0	0	639	65.4	8	High	0	5	0	0	Green	26.86	High	0	314	7
Q9GV28	Chitinase-like protein EN03 OS=Bombyx mori GN=EN03 PE=1 SV=1	14.3187	6	20	0	0	433	48.1	7.81	High	0	6	0	0	Green	26.09	High	0	209	5
Q0ZB76	Eukaryotic translation initiation factor 3 subunit C OS=Bombyx mori GN=eIF3-S8 PE=2 SV=1	7.6484	5	9	0	0	876	101.5	6.76	High	0	5	0	0	Green	23.62	High	0	113	4
Q62558	Haptoglobin OS=Mus saxicola GN=Hp PE=2 SV=2	28.5303	12	194	0	0	347	38.8	6.61	High	0	3	0	0	Green	23.08	High	0	3791	12
P84322	Elongation factor 1-alpha (Fragment) OS=Anicla infecta PE=3 SV=1	46.4891	12	43	0	0	413	45.1	8.48	High	0	3	0	0	Green	21.92	High	0	1491	12
P0DM41	Actin-1 OS=Caenorhabditis elegans GN=act-1 PE=1 SV=1	16.2234	4	7	0	0	376	41.8	5.48	High	0	4	0	0	Green	20.88	High	0	158	3
P68555	Actin OS=Taenia solium GN=ACT1 PE=3 SV=1	16.2234	4	7	0	0	376	41.7	5.48	High	0	4	0	0	Green	20.88	High	0	158	3
P84184	Actin-A3b, cytoplasmic OS=Helicoverpa armigera GN=actA3b PE=2 SV=1	16.2234	4	7	0	0	376	41.8	5.48	High	0	4	0	0	Green	20.88	High	0	158	3
P41480	FAD-linked sulfhydryl oxidase OS=Autographa californica nuclear polyhedrosis virus GN=P33 PE=1 SV=1	25.8687	5	11	0	0	259	30.9	8.1	High	0	5	0	0	Green	18.74	High	0	134	3
Q9U639	Heat shock 70 kDa protein cognate 4 OS=Manduca sexta PE=2 SV=1	13.6503	5	9	0	0	652	71.4	5.47	High	0	4	0	0	Green	18.23	High	0	206	5
P41428	Protein AC23 OS=Autographa californica nuclear polyhedrosis virus PE=3 SV=1	3.91304	2	4	0	0	690	79.8	5.64	High	0	2	0	0	Green	17.27	High	0	132	2
P17499	Major capsid protein OS=Autographa californica nuclear polyhedrosis virus GN=P39 PE=1 SV=1	15.2738	4	8	0	0	347	38.9	6.68	High	0	4	0	0	Green	16.61	High	0	190	4
O42586	26S protease regulatory subunit 6A-B OS=Xenopus laevis GN=psmc3-b PE=2 SV=1	7.67327	2	4	0	0	404	45.2	5.53	High	0	2	0	0	Green	14.15	High	0	100	2
Q63569	26S proteasome regulatory subunit 6A OS=Rattus norvegicus GN=Psmc3 PE=2 SV=1	7.0615	2	4	0	0	439	49.1	5.24	High	0	2	0	0	Green	14.15	High	0	100	2
P17980	26S protease regulatory subunit 6A OS=Homo sapiens GN=PSMC3 PE=1 SV=3	7.0615	2	4	0	0	439	49.2	5.24	High	0	2	0	0	Green	14.15	High	0	100	2
O88685	26S proteasome regulatory subunit 6A OS=Mus musculus GN=Psmc3 PE=1 SV=2	7.01357	2	4	0	0	442	49.5	5.19	High	0	2	0	0	Green	14.15	High	0	100	2
O42587	26S proteasome regulatory subunit 6A-A OS=Xenopus laevis GN=psmc3-a PE=2 SV=1	7.65432	2	4	0	0	405	45.2	5.3	High	0	2	0	0	Green	14.15	High	0	100	2
Q2KIW6	26S protease regulatory subunit 10B OS=Bos taurus GN=PSMC6 PE=2 SV=1	6.6838	2	4	0	0	389	44	7.2	High	0	2	0	0	Green	13.59	High	0	126	2
P62335	26S protease regulatory subunit 10B OS=Ictidomys tridecemlineatus GN=PSMC6 PE=2 SV=1	6.6838	2	4	0	0	389	44.1	7.49	High	0	2	0	0	Green	13.59	High	0	126	2
Q2F5R8	Eukaryotic translation initiation factor 3 subunit E OS=Bombyx mori GN=eIF3-S6 PE=2 SV=1	7.19101	2	7	0	0	445	52.1	5.78	High	0	2	0	0	Green	13.53	High	0	141	2
P41678	Capsid protein p24 OS=Autographa californica nuclear polyhedrosis virus GN=P24 PE=3 SV=1	13.1313	2	4	0	0	198	22.1	6.54	High	0	2	0	0	Green	13.39	High	0	138	2
Q28085	Complement factor H OS=Bos taurus GN=CFH PE=1 SV=3	2.6699	2	4	0	0	1236	140.3	6.81	High	0	2	0	0	Green	13.3	High	0	134	2
Q8SSJ5	Cell division control protein 48 OS=Encephalitozoon cuniculi (strain GB-M1) GN=CDC48 PE=1 SV=1	3.84615	2	8	0	0	780	87.2	6	High	0	2	0	0	Green	13.28	High	0	218	2
Q170J7	Moesin/ezrin/radixin homolog 1 OS=Aedes aegypti GN=Moe PE=3 SV=1	5.1458	3	6	0	0	583	69	6.01	High	0	3	0	0	Green	12.09	High	0	89	3
Q7PS12	Moesin/ezrin/radixin homolog 1 OS=Anopheles gambiae GN=Moe PE=3 SV=5	5.16351	3	6	0	0	581	68.6	6.27	High	0	3	0	0	Green	12.09	High	0	89	3
B0WYY2	Moesin/ezrin/radixin homolog 1 OS=Culex quinquefasciatus GN=Moe PE=3 SV=1	5.24476	3	6	0	0	572	67.7	5.68	High	0	3	0	0	Green	12.09	High	0	89	3
Q7SIH1	Alpha-2-macroglobulin OS=Bos taurus GN=A2M PE=1 SV=2	2.31788	2	4	0	0	1510	167.5	6.02	High	0	2	0	0	Green	11.64	High	0	100	2
Q8SPS7	Haptoglobin OS=Sus scrofa GN=HP PE=1 SV=1	14.121	4	101	0	0	347	38.5	6.96	High	0	1	0	0	Green	11.52	High	0	1644	4
P04870	Protein p10 OS=Autographa californica nuclear polyhedrosis virus GN=P10 PE=4 SV=2	24.4681	1	4	0	0	94	10.3	4.97	High	0	1	0	0	Green	11.21	High	0	127	1
Q9V3P0	Peroxiredoxin 1 OS=Drosophila melanogaster GN=Jafrac1 PE=1 SV=1	10.8247	2	4	0	0	194	21.7	5.71	High	0	2	0	0	Green	11.17	High	0.001	67	2
P49064	Serum albumin OS=Felis catus GN=ALB PE=1 SV=1	8.38816	4	7	0	0	608	68.6	5.66	High	0	1	0	0	Green	11.16	High	0	263	4
Q9GV27	Eukaryotic translation initiation factor 3 subunit H OS=Bombyx mori PE=2 SV=1	7.4184	2	4	0	0	337	38.6	5.99	High	0	2	0	0	Green	10.99	High	0	97	2
P11501	Heat shock protein HSP 90-alpha OS=Gallus gallus GN=HSP90AA1 PE=3 SV=3	9.61538	6	10	0	0	728	84	5.08	High	0	1	0	0	Green	9.63	High	0	340	6
P41887	Heat shock protein 90 homolog OS=Schizosaccharomyces pombe (strain 972 / ATCC 24843) GN=swo1 PE=1 SV=2	3.83523	2	5	0	0	704	80.5	4.96	High	0	1	0	0	Green	9.63	High	0	214	2
Q54E49	Probable ATP-dependent RNA helicase ddx6 OS=Dictyostelium discoideum GN=ddx6 PE=3 SV=1	7.0922	2	4	0	0	423	48.1	8	High	0	2	0	0	Green	9.47	High	0	95	2
P41453	Late expression factor 3 OS=Autographa californica nuclear polyhedrosis virus GN=LEF-3 PE=1 SV=1	9.09091	3	6	0	0	385	44.5	5.25	High	0	3	0	0	Green	9.37	High	0	94	3
P25783	Viral cathepsin OS=Autographa californica nuclear polyhedrosis virus GN=VCATH PE=1 SV=1	9.90712	3	5	0	0	323	36.9	6.4	High	0	3	0	0	Green	9.34	High	0	82	2
P24656	Tyrosine-protein phosphatase OS=Autographa californica nuclear polyhedrosis virus GN=PTP PE=1 SV=2	27.9762	2	4	0	0	168	19.3	7.43	High	0	2	0	0	Green	9.18	High	0	90	2
Q0ZB77	Eukaryotic translation initiation factor 3 subunit D OS=Bombyx mori GN=eIF3-S7 PE=2 SV=1	5.10018	2	3	0	0	549	62.4	8.1	High	0	2	0	0	Green	9.05	High	0.001	55	1
Q03168	Lysosomal aspartic protease OS=Aedes aegypti GN=AAEL006169 PE=1 SV=2	3.87597	1	2	0	0	387	41.8	5.41	High	0	1	0	0	Green	9.04	High	0.001	75	1
P86357	Chitinase-like protein (Fragments) OS=Heliothis virescens PE=1 SV=1	43.2432	1	8	0	0	37	3.8	4.32	High	0	1	0	0	Green	8.58	High	0	320	1
P23921	Ribonucleoside-diphosphate reductase large subunit OS=Homo sapiens GN=RRM1 PE=1 SV=1	1.51515	1	2	0	0	792	90	7.15	High	0	1	0	0	Green	7.63	High	0.001	61	1
P07742	Ribonucleoside-diphosphate reductase large subunit OS=Mus musculus GN=Rrm1 PE=1 SV=2	1.51515	1	2	0	0	792	90.2	6.7	High	0	1	0	0	Green	7.63	High	0.001	61	1
Q5R919	Ribonucleoside-diphosphate reductase large subunit OS=Pongo abelii GN=RRM1 PE=2 SV=1	1.51515	1	2	0	0	792	90	7.15	High	0	1	0	0	Green	7.63	High	0.001	61	1
P79732	Ribonucleoside-diphosphate reductase large subunit OS=Danio rerio GN=rrm1 PE=2 SV=1	1.51134	1	2	0	0	794	89.8	6.76	High	0	1	0	0	Green	7.63	High	0.001	61	1
P21672	Ribonucleoside-diphosphate reductase large chain 2 OS=Saccharomyces cerevisiae (strain ATCC 204508 / S288c) GN=RNR3 PE=1 SV=4	1.3809	1	2	0	0	869	97.5	6	High	0	1	0	0	Green	7.63	High	0.001	61	1
P36602	Ribonucleoside-diphosphate reductase large chain OS=Schizosaccharomyces pombe (strain 972 / ATCC 24843) GN=cdc22 PE=1 SV=2	1.47965	1	2	0	0	811	91.9	6.51	High	0	1	0	0	Green	7.63	High	0.001	61	1
P02080	Hemoglobin subunit beta-C(NA) OS=Ammotragus lervia PE=1 SV=1	15.6028	3	10	0	0	141	15.6	11.58	High	0	1	0	0	Green	7.28	High	0	220	2
Q8J2M3	Heat shock protein HSP82 OS=Ashbya gossypii (strain ATCC 10895 / CBS 109.51 / FGSC 9923 / NRRL Y-1056) GN=HSP82 PE=3 SV=1	4.40341	3	6	0	0	704	80.6	4.86	High	0	2	0	0	Green	7.24	High	0	162	2
Q18787	26S proteasome regulatory subunit 7 OS=Caenorhabditis elegans GN=rpt-1 PE=1 SV=1	3.44828	1	2	0	0	435	48.6	6.48	High	0	1	0	0	Green	7.14	High	0.001	57	1
Q43643	14-3-3-like protein RA215 OS=Solanum tuberosum PE=2 SV=1	3.93701	1	2	0	0	254	28.6	4.84	High	0	1	0	0	Green	7.02	High	0.002	52	1
Q26537	14-3-3 protein homolog 2 (Fragment) OS=Schistosoma mansoni PE=2 SV=1	4.6729	1	2	0	0	214	24.6	5.11	High	0	1	0	0	Green	7.02	High	0.002	52	1
P93210	14-3-3 protein 5 OS=Solanum lycopersicum GN=TFT5 PE=3 SV=1	3.92157	1	2	0	0	255	28.7	4.73	High	0	1	0	0	Green	7.02	High	0.002	52	1
Q9U408	14-3-3 protein homolog 1 OS=Echinococcus granulosus PE=2 SV=1	4.09836	1	2	0	0	244	27.4	4.93	High	0	1	0	0	Green	7.02	High	0.002	52	1
P42650	14-3-3 protein 3 (Fragment) OS=Entamoeba histolytica PE=2 SV=1	4.23729	1	2	0	0	236	27	4.83	High	0	1	0	0	Green	7.02	High	0.002	52	1
P93209	14-3-3 protein 3 OS=Solanum lycopersicum GN=TFT3 PE=2 SV=1	3.84615	1	2	0	0	260	29.3	4.81	High	0	1	0	0	Green	7.02	High	0.002	52	1
P42652	14-3-3 protein 4 OS=Solanum lycopersicum GN=TFT4 PE=2 SV=1	3.84615	1	2	0	0	260	29.3	4.77	High	0	1	0	0	Green	7.02	High	0.002	52	1
P49106	14-3-3-like protein GF14-6 OS=Zea mays GN=GRF1 PE=3 SV=1	3.83142	1	2	0	0	261	29.6	4.81	High	0	1	0	0	Green	7.02	High	0.002	52	1
P42645	14-3-3-like protein GF14 upsilon OS=Arabidopsis thaliana GN=GRF5 PE=1 SV=2	3.73134	1	2	0	0	268	30.2	4.81	High	0	1	0	0	Green	7.02	High	0.002	52	1
Q20655	14-3-3-like protein 2 OS=Caenorhabditis elegans GN=ftt-2 PE=1 SV=1	4.03226	1	2	0	0	248	28.1	4.91	High	0	1	0	0	Green	7.02	High	0.002	52	1
P41932	14-3-3-like protein 1 OS=Caenorhabditis elegans GN=par-5 PE=1 SV=2	4.03226	1	2	0	0	248	28.2	4.81	High	0	1	0	0	Green	7.02	High	0.002	52	1
P93208	14-3-3 protein 2 OS=Solanum lycopersicum GN=TFT2 PE=3 SV=2	3.93701	1	2	0	0	254	28.9	4.78	High	0	1	0	0	Green	7.02	High	0.002	52	1
P93206	14-3-3 protein 1 OS=Solanum lycopersicum GN=TFT1 PE=3 SV=2	4.01606	1	2	0	0	249	28.2	4.82	High	0	1	0	0	Green	7.02	High	0.002	52	1
Q9C5W6	14-3-3-like protein GF14 iota OS=Arabidopsis thaliana GN=GRF12 PE=2 SV=1	3.73134	1	2	0	0	268	30.5	4.88	High	0	1	0	0	Green	7.02	High	0.002	52	1
Q01525	14-3-3-like protein GF14 omega OS=Arabidopsis thaliana GN=GRF2 PE=2 SV=2	3.861	1	2	0	0	259	29.1	4.79	High	0	1	0	0	Green	7.02	High	0.002	52	1
Q6EUP4	14-3-3-like protein GF14-E OS=Oryza sativa subsp. japonica GN=GF14E PE=2 SV=1	3.81679	1	2	0	0	262	29.7	4.77	High	0	1	0	0	Green	7.02	High	0.002	52	1
Q6ZKC0	14-3-3-like protein GF14-C OS=Oryza sativa subsp. japonica GN=GF14C PE=1 SV=1	3.90625	1	2	0	0	256	28.8	4.84	High	0	1	0	0	Green	7.02	High	0.002	52	1
Q24902	14-3-3 protein homolog 1 OS=Echinococcus multilocularis PE=2 SV=3	4.09836	1	2	0	0	244	27.4	4.7	High	0	1	0	0	Green	7.02	High	0.002	52	1
Q9S9Z8	14-3-3-like protein GF14 omicron OS=Arabidopsis thaliana GN=GRF11 PE=2 SV=2	3.96825	1	2	0	0	252	28.8	5.01	High	0	1	0	0	Green	7.02	High	0.002	52	1
Q84J55	14-3-3-like protein GF14-A OS=Oryza sativa subsp. japonica GN=GF14A PE=2 SV=1	3.78788	1	2	0	0	264	29	4.94	High	0	1	0	0	Green	7.02	High	0.002	52	1
Q2R2W2	14-3-3-like protein GF14-D OS=Oryza sativa subsp. japonica GN=GF14D PE=1 SV=1	3.77358	1	2	0	0	265	29.2	4.91	High	0	1	0	0	Green	7.02	High	0.002	52	1
P85942	14-3-3-like protein 4 (Fragments) OS=Pseudotsuga menziesii PE=1 SV=1	35.7143	1	2	0	0	28	3.2	4.61	High	0	1	0	0	Green	7.02	High	0.002	52	1
Q06967	14-3-3-like protein GF14-F OS=Oryza sativa subsp. japonica GN=GF14F PE=1 SV=2	3.84615	1	2	0	0	260	29.2	4.88	High	0	1	0	0	Green	7.02	High	0.002	52	1
P85939	14-3-3-like protein 2 (Fragments) OS=Pseudotsuga menziesii PE=1 SV=1	15.1515	1	2	0	0	66	7.7	4.31	High	0	1	0	0	Green	7.02	High	0.002	52	1
P48349	14-3-3-like protein GF14 lambda OS=Arabidopsis thaliana GN=GRF6 PE=1 SV=1	4.03226	1	2	0	0	248	28	4.84	High	0	1	0	0	Green	7.02	High	0.002	52	1
P42644	14-3-3-like protein GF14 psi OS=Arabidopsis thaliana GN=GRF3 PE=1 SV=2	3.92157	1	2	0	0	255	28.6	4.79	High	0	1	0	0	Green	7.02	High	0.002	52	1
P48347	14-3-3-like protein GF14 epsilon OS=Arabidopsis thaliana GN=GRF10 PE=1 SV=1	3.93701	1	2	0	0	254	28.9	4.81	High	0	1	0	0	Green	7.02	High	0.002	52	1
P93211	14-3-3 protein 6 OS=Solanum lycopersicum GN=TFT6 PE=2 SV=2	3.87597	1	2	0	0	258	28.9	4.75	High	0	1	0	0	Green	7.02	High	0.002	52	1
P46077	14-3-3-like protein GF14 phi OS=Arabidopsis thaliana GN=GRF4 PE=1 SV=2	3.74532	1	2	0	0	267	30.2	4.87	High	0	1	0	0	Green	7.02	High	0.002	52	1
P93207	14-3-3 protein 10 OS=Solanum lycopersicum GN=TFT10 PE=2 SV=2	3.96825	1	2	0	0	252	28.6	4.84	High	0	1	0	0	Green	7.02	High	0.002	52	1
P85938	14-3-3-like protein 1 (Fragments) OS=Pseudotsuga menziesii PE=1 SV=1	12.5	1	2	0	0	80	9	4.92	High	0	1	0	0	Green	7.02	High	0.002	52	1
Q26540	14-3-3 protein homolog 1 OS=Schistosoma mansoni PE=2 SV=1	3.96825	1	2	0	0	252	28.4	4.89	High	0	1	0	0	Green	7.02	High	0.002	52	1
Q41418	14-3-3-like protein OS=Solanum tuberosum PE=2 SV=1	3.861	1	2	0	0	259	29.4	4.78	High	0	1	0	0	Green	7.02	High	0.002	52	1
Q8MUA4	14-3-3 protein homolog 2 OS=Echinococcus granulosus PE=2 SV=1	4.03226	1	2	0	0	248	27.7	4.88	High	0	1	0	0	Green	7.02	High	0.002	52	1
Q8MM75	14-3-3 protein homolog 2 OS=Echinococcus multilocularis PE=2 SV=1	4.03226	1	2	0	0	248	27.8	4.88	High	0	1	0	0	Green	7.02	High	0.002	52	1
Q7XTE8	14-3-3-like protein GF14-B OS=Oryza sativa subsp. japonica GN=GF14B PE=1 SV=2	3.81679	1	2	0	0	262	29.8	4.81	High	0	1	0	0	Green	7.02	High	0.002	52	1
Q96300	14-3-3-like protein GF14 nu OS=Arabidopsis thaliana GN=GRF7 PE=1 SV=1	3.77358	1	2	0	0	265	29.8	4.82	High	0	1	0	0	Green	7.02	High	0.002	52	1
P42643	14-3-3-like protein GF14 chi OS=Arabidopsis thaliana GN=GRF1 PE=1 SV=3	3.74532	1	2	0	0	267	29.9	4.81	High	0	1	0	0	Green	7.02	High	0.002	52	1
P93784	14-3-3-like protein 16R OS=Solanum tuberosum PE=2 SV=1	3.87597	1	2	0	0	258	28.9	4.78	High	0	1	0	0	Green	7.02	High	0.002	52	1
P42648	14-3-3 protein 1 OS=Entamoeba histolytica PE=3 SV=1	4.1841	1	2	0	0	239	27.3	4.89	High	0	1	0	0	Green	7.02	High	0.002	52	1
Q24208	Eukaryotic translation initiation factor 2 subunit 3 OS=Drosophila melanogaster GN=eIF-2gamma PE=2 SV=1	5.26316	1	2	0	0	475	51.5	8.73	High	0	1	0	0	Green	6.84	High	0.001	57	1
P49027	Guanine nucleotide-binding protein subunit beta-like protein A OS=Oryza sativa subsp. japonica GN=RACK1A PE=1 SV=1	3.59281	1	2	0	0	334	36.2	6.44	High	0	1	0	0	Green	6.81	High	0.001	63	1
Q6L4F8	Guanine nucleotide-binding protein subunit beta-like protein B OS=Oryza sativa subsp. japonica GN=RACK1B PE=1 SV=1	3.57143	1	2	0	0	336	36.4	6.54	High	0	1	0	0	Green	6.81	High	0.001	63	1
P49026	Guanine nucleotide-binding protein subunit beta-like protein OS=Nicotiana tabacum GN=ARCA PE=2 SV=1	3.68098	1	2	0	0	326	35.9	6.86	High	0	1	0	0	Green	6.81	High	0.001	63	1
P25387	Guanine nucleotide-binding protein subunit beta-like protein OS=Chlamydomonas reinhardtii GN=GBLP PE=2 SV=1	3.77358	1	2	0	0	318	35.1	7.66	High	0	1	0	0	Green	6.81	High	0.001	63	1
P19007	Haptoglobin OS=Oryctolagus cuniculus GN=HP PE=1 SV=2	14.121	5	125	0	0	347	38.8	6.13	High	0	1	0	0	Green	6.51	High	0	1236	5
P41444	Fibroblast growth factor homolog OS=Autographa californica nuclear polyhedrosis virus GN=FGF PE=3 SV=1	13.8122	1	2	0	0	181	20.6	9.55	High	0	1	0	0	Green	6.29	High	0.001	79	1
Q5AWS6	Cell division control protein 48 OS=Emericella nidulans (strain FGSC A4 / ATCC 38163 / CBS 112.46 / NRRL 194 / M139) GN=cdc48 PE=1 SV=2	3.52369	2	5	0	0	823	90.5	5.15	High	0	2	0	0	Green	6.2	High	0	97	1
O02192	Heat shock protein 83 OS=Drosophila auraria GN=Hsp83 PE=3 SV=1	9.07821	5	13	0	0	716	81.7	5	High	0	1	0	0	Green	6.14	High	0	356	5
Q6FR65	GTP-binding nuclear protein GSP1/Ran OS=Candida glabrata (strain ATCC 2001 / CBS 138 / JCM 3761 / NBRC 0622 / NRRL Y-65) GN=GSP1 PE=3 SV=1	6.54206	1	2	0	0	214	24.3	6.68	High	0	1	0	0	Green	6.05	High	0.002	52	1
P62826	GTP-binding nuclear protein Ran OS=Homo sapiens GN=RAN PE=1 SV=3	6.48148	1	2	0	0	216	24.4	7.49	High	0	1	0	0	Green	6.05	High	0.002	52	1
P42558	GTP-binding nuclear protein Ran OS=Gallus gallus GN=RAN PE=2 SV=1	6.48148	1	2	0	0	216	24.4	7.88	High	0	1	0	0	Green	6.05	High	0.002	52	1
P32836	GTP-binding nuclear protein GSP2/CNR2 OS=Saccharomyces cerevisiae (strain ATCC 204508 / S288c) GN=GSP2 PE=1 SV=1	6.36364	1	2	0	0	220	25	6.68	High	0	1	0	0	Green	6.05	High	0.002	52	1
Q6GL85	GTP-binding nuclear protein Ran OS=Xenopus tropicalis GN=ran PE=2 SV=1	6.48148	1	2	0	0	216	24.4	7.9	High	0	1	0	0	Green	6.05	High	0.002	52	1
Q8TFK3	GTP-binding nuclear protein GSP1/Ran OS=Yarrowia lipolytica (strain CLIB 122 / E 150) GN=GSP1 PE=3 SV=1	6.54206	1	2	0	0	214	24.2	6.55	High	0	1	0	0	Green	6.05	High	0.002	52	1
Q7ZZX9	GTP-binding nuclear protein Ran OS=Carassius auratus GN=ran PE=2 SV=1	6.51163	1	2	0	0	215	24.4	7.09	High	0	1	0	0	Green	6.05	High	0.002	52	1
Q9YGC0	GTP-binding nuclear protein Ran OS=Salmo salar GN=ran PE=2 SV=1	6.51163	1	2	0	0	215	24.4	7.49	High	0	1	0	0	Green	6.05	High	0.002	52	1
Q74ZA9	GTP-binding nuclear protein GSP1/Ran OS=Ashbya gossypii (strain ATCC 10895 / CBS 109.51 / FGSC 9923 / NRRL Y-1056) GN=GSP1 PE=3 SV=1	6.54206	1	2	0	0	214	24.4	6.92	High	0	1	0	0	Green	6.05	High	0.002	52	1
Q9P4E9	GTP-binding nuclear protein GSP1/Ran OS=Candida albicans (strain WO-1) GN=GSP1 PE=3 SV=2	6.54206	1	2	0	0	214	24.3	7.02	High	0	1	0	0	Green	6.05	High	0.002	52	1
O17915	GTP-binding nuclear protein ran-1 OS=Caenorhabditis elegans GN=ran-1 PE=1 SV=1	6.51163	1	2	0	0	215	24.2	7.44	High	0	1	0	0	Green	6.05	High	0.002	52	1
P38542	GTP-binding nuclear protein Ran OS=Brugia malayi GN=Bm1_44725 PE=2 SV=2	6.51163	1	2	0	0	215	24.3	7.02	High	0	1	0	0	Green	6.05	High	0.002	52	1
P38545	GTP-binding nuclear protein Ran OS=Plasmodium falciparum PE=2 SV=1	6.54206	1	2	0	0	214	24.9	7.94	High	0	1	0	0	Green	6.05	High	0.002	52	1
P52301	GTP-binding nuclear protein Ran OS=Xenopus laevis GN=ran PE=1 SV=2	6.48148	1	2	0	0	216	24.4	7.88	High	0	1	0	0	Green	6.05	High	0.002	52	1
P79735	GTP-binding nuclear protein Ran OS=Danio rerio GN=ran PE=2 SV=1	6.51163	1	2	0	0	215	24.4	7.09	High	0	1	0	0	Green	6.05	High	0.002	52	1
Q9VZ23	GTP-binding nuclear protein Ran OS=Drosophila melanogaster GN=Ran PE=1 SV=1	6.48148	1	2	0	0	216	24.7	7.81	High	0	1	0	0	Green	6.05	High	0.002	52	1
P32835	GTP-binding nuclear protein GSP1/CNR1 OS=Saccharomyces cerevisiae (strain ATCC 204508 / S288c) GN=GSP1 PE=1 SV=1	6.39269	1	2	0	0	219	24.8	6.55	High	0	1	0	0	Green	6.05	High	0.002	52	1
Q7RVL0	GTP-binding nuclear protein GSP1/Ran OS=Neurospora crassa (strain ATCC 24698 / 74-OR23-1A / CBS 708.71 / DSM 1257 / FGSC 987) GN=ran PE=2 SV=1	6.51163	1	2	0	0	215	24.3	6.92	High	0	1	0	0	Green	6.05	High	0.002	52	1
P62197	26S proteasome regulatory subunit 8 OS=Sus scrofa GN=PSMC5 PE=2 SV=1	3.94089	1	2	0	0	406	45.6	7.55	High	0	1	0	0	Green	6.02	High	0.001	56	1
P54814	26S protease regulatory subunit 8 OS=Manduca sexta PE=2 SV=1	3.9801	1	2	0	0	402	45.3	8.41	High	0	1	0	0	Green	6.02	High	0.001	56	1
P46470	26S proteasome regulatory subunit 8 OS=Xenopus laevis GN=psmc5 PE=2 SV=2	3.47072	1	2	0	0	461	52.2	8.43	High	0	1	0	0	Green	6.02	High	0.001	56	1
P41836	26S proteasome regulatory subunit 8 homolog OS=Schizosaccharomyces pombe (strain 972 / ATCC 24843) GN=let1 PE=3 SV=1	3.97022	1	2	0	0	403	45	8.28	High	0	1	0	0	Green	6.02	High	0.001	56	1
O18413	26S proteasome regulatory subunit 8 OS=Drosophila melanogaster GN=Rpt6 PE=1 SV=2	3.95062	1	2	0	0	405	45.8	8.41	High	0	1	0	0	Green	6.02	High	0.001	56	1
Q7UZG3	Chaperone protein dnaK2 OS=Prochlorococcus marinus subsp. pastoris (strain CCMP1986 / NIES-2087 / MED4) GN=dnaK2 PE=3 SV=1	2.52366	1	2	0	0	634	68.2	4.89	High	0	1	0	0	Green	6.02	High	0.001	75	1
B9JZ87	Chaperone protein DnaK OS=Agrobacterium vitis (strain S4 / ATCC BAA-846) GN=dnaK PE=3 SV=1	2.50784	1	2	0	0	638	68.4	4.98	High	0	1	0	0	Green	6.02	High	0.001	75	1
Q5E3A7	Chaperone protein DnaK 2 OS=Vibrio fischeri (strain ATCC 700601 / ES114) GN=dnaK2 PE=3 SV=1	2.52366	1	2	0	0	634	68.5	4.72	High	0	1	0	0	Green	6.02	High	0.001	75	1
Q7V3T5	Chaperone protein dnaK2 OS=Prochlorococcus marinus (strain MIT 9313) GN=dnaK2 PE=3 SV=1	2.52366	1	2	0	0	634	67.7	4.89	High	0	1	0	0	Green	6.02	High	0.001	75	1
Q6G1F9	Chaperone protein DnaK OS=Bartonella quintana (strain Toulouse) GN=dnaK PE=3 SV=1	2.53968	1	2	0	0	630	68.1	5.01	High	0	1	0	0	Green	6.02	High	0.001	75	1
Q55154	Chaperone protein dnaK1 OS=Synechocystis sp. (strain PCC 6803 / Kazusa) GN=dnaK1 PE=3 SV=1	2.31214	1	2	0	0	692	75.1	4.69	High	0	1	0	0	Green	6.02	High	0.001	75	1
A8IPT1	Chaperone protein DnaK OS=Azorhizobium caulinodans (strain ATCC 43989 / DSM 5975 / JCM 20966 / NBRC 14845 / NCIMB 13405 / ORS 571) GN=dnaK PE=3 SV=1	2.53566	1	2	0	0	631	67.7	5.25	High	0	1	0	0	Green	6.02	High	0.001	75	1
Q65H54	Chaperone protein DnaK OS=Bacillus licheniformis (strain ATCC 14580 / DSM 13 / JCM 2505 / NBRC 12200 / NCIMB 9375 / NRRL NRS-1264 / Gibson 46) GN=dnaK PE=3 SV=1	2.61438	1	2	0	0	612	65.9	4.89	High	0	1	0	0	Green	6.02	High	0.001	75	1
Q5N1J4	Chaperone protein DnaK 2 OS=Synechococcus sp. (strain ATCC 27144 / PCC 6301 / SAUG 1402/1) GN=dnaK2 PE=3 SV=1	2.52366	1	2	0	0	634	67.7	4.87	High	0	1	0	0	Green	6.02	High	0.001	75	1
A0LWS7	Chaperone protein DnaK OS=Acidothermus cellulolyticus (strain ATCC 43068 / 11B) GN=dnaK PE=3 SV=1	2.589	1	2	0	0	618	66.2	5.11	High	0	1	0	0	Green	6.02	High	0.001	75	1
A1UUC3	Chaperone protein DnaK OS=Bartonella bacilliformis (strain ATCC 35685 / KC583) GN=dnaK PE=3 SV=1	2.53566	1	2	0	0	631	68.1	4.97	High	0	1	0	0	Green	6.02	High	0.001	75	1
A6VNB1	Chaperone protein DnaK OS=Actinobacillus succinogenes (strain ATCC 55618 / 130Z) GN=dnaK PE=3 SV=1	2.51969	1	2	0	0	635	68.4	4.88	High	0	1	0	0	Green	6.02	High	0.001	75	1
Q5E4T4	Chaperone protein DnaK 1 OS=Vibrio fischeri (strain ATCC 700601 / ES114) GN=dnaK1 PE=3 SV=1	2.53165	1	2	0	0	632	68.3	4.73	High	0	1	0	0	Green	6.02	High	0.001	75	1
Q6LS31	Chaperone protein DnaK 2 OS=Photobacterium profundum (strain SS9) GN=dnaK2 PE=3 SV=1	2.4961	1	2	0	0	641	69.2	4.81	High	0	1	0	0	Green	6.02	High	0.001	75	1
P50019	Chaperone protein DnaK OS=Agrobacterium fabrum (strain C58 / ATCC 33970) GN=dnaK PE=2 SV=2	2.52765	1	2	0	0	633	68	4.98	High	0	1	0	0	Green	6.02	High	0.001	75	1
P17820	Chaperone protein DnaK OS=Bacillus subtilis (strain 168) GN=dnaK PE=1 SV=3	2.61866	1	2	0	0	611	66	4.87	High	0	1	0	0	Green	6.02	High	0.001	75	1
A7Z6W1	Chaperone protein DnaK OS=Bacillus velezensis (strain DSM 23117 / BGSC 10A6 / FZB42) GN=dnaK PE=3 SV=1	2.61438	1	2	0	0	612	66	4.84	High	0	1	0	0	Green	6.02	High	0.001	75	1
Q6G554	Chaperone protein DnaK OS=Bartonella henselae (strain ATCC 49882 / DSM 28221 / Houston 1) GN=dnaK PE=3 SV=1	2.53968	1	2	0	0	630	68.2	5.06	High	0	1	0	0	Green	6.02	High	0.001	75	1
Q7U3C4	Chaperone protein dnaK2 OS=Synechococcus sp. (strain WH8102) GN=dnaK2 PE=3 SV=1	2.51177	1	2	0	0	637	67.8	4.83	High	0	1	0	0	Green	6.02	High	0.001	75	1
Q5PAB8	Chaperone protein DnaK OS=Anaplasma marginale (strain St. Maries) GN=dnaK PE=3 SV=1	2.48062	1	2	0	0	645	69.9	5.11	High	0	1	0	0	Green	6.02	High	0.001	75	1
Q0VST6	Chaperone protein DnaK OS=Alcanivorax borkumensis (strain ATCC 700651 / DSM 11573 / NCIMB 13689 / SK2) GN=dnaK PE=3 SV=1	2.4961	1	2	0	0	641	68.7	4.75	High	0	1	0	0	Green	6.02	High	0.001	75	1
B7GKC8	Chaperone protein DnaK OS=Anoxybacillus flavithermus (strain DSM 21510 / WK1) GN=dnaK PE=3 SV=1	2.64463	1	2	0	0	605	65.8	5.06	High	0	1	0	0	Green	6.02	High	0.001	75	1
A8FFD2	Chaperone protein DnaK OS=Bacillus pumilus (strain SAFR-032) GN=dnaK PE=3 SV=1	2.61011	1	2	0	0	613	66.1	4.83	High	0	1	0	0	Green	6.02	High	0.001	75	1
B2UKV6	Chaperone protein DnaK OS=Akkermansia muciniphila (strain ATCC BAA-835 / Muc) GN=dnaK PE=3 SV=1	2.49221	1	2	0	0	642	68.8	5.08	High	0	1	0	0	Green	6.02	High	0.001	75	1
P50021	Chaperone protein dnaK2 OS=Synechococcus elongatus (strain PCC 7942) GN=dnaK2 PE=3 SV=2	2.52366	1	2	0	0	634	67.7	4.84	High	0	1	0	0	Green	6.02	High	0.001	75	1
Q6LUA7	Chaperone protein DnaK 1 OS=Photobacterium profundum (strain SS9) GN=dnaK1 PE=3 SV=1	2.50391	1	2	0	0	639	69.3	4.83	High	0	1	0	0	Green	6.02	High	0.001	75	1
P71331	Chaperone protein DnaK OS=Aggregatibacter actinomycetemcomitans GN=dnaK PE=3 SV=3	2.52765	1	2	0	0	633	68.4	5.01	High	0	1	0	0	Green	6.02	High	0.001	75	1
B3ERN8	Chaperone protein DnaK OS=Amoebophilus asiaticus (strain 5a2) GN=dnaK PE=3 SV=1	2.53165	1	2	0	0	632	68.3	5.12	High	0	1	0	0	Green	6.02	High	0.001	75	1
Q493S7	Chaperone protein DnaK OS=Blochmannia pennsylvanicus (strain BPEN) GN=dnaK PE=3 SV=1	2.51177	1	2	0	0	637	69.8	5.33	High	0	1	0	0	Green	6.02	High	0.001	75	1
A9ILH7	Chaperone protein DnaK OS=Bartonella tribocorum (strain CIP 105476 / IBS 506) GN=dnaK PE=3 SV=1	2.53968	1	2	0	0	630	68.1	5.01	High	0	1	0	0	Green	6.02	High	0.001	75	1
Q1LST3	Chaperone protein DnaK OS=Baumannia cicadellinicola subsp. Homalodisca coagulata GN=dnaK PE=3 SV=1	2.53566	1	2	0	0	631	69	5.11	High	0	1	0	0	Green	6.02	High	0.001	75	1
P24067	Luminal-binding protein 2 OS=Zea mays GN=BIPE2 PE=1 SV=3	2.41327	1	2	0	0	663	73	5.21	High	0	1	0	0	Green	6.02	High	0.001	75	1
Q42434	Luminal-binding protein OS=Spinacia oleracea GN=HSC70 PE=2 SV=1	2.39521	1	2	0	0	668	73.5	5.12	High	0	1	0	0	Green	6.02	High	0.001	75	1
O24581	Luminal-binding protein 3 OS=Zea mays GN=BIPE3 PE=2 SV=1	2.41327	1	2	0	0	663	73.1	5.24	High	0	1	0	0	Green	6.02	High	0.001	75	1
Q03685	Luminal-binding protein 5 OS=Nicotiana tabacum GN=BIP5 PE=2 SV=1	2.39521	1	2	0	0	668	73.7	5.19	High	0	1	0	0	Green	6.02	High	0.001	75	1
P49118	Luminal-binding protein OS=Solanum lycopersicum PE=2 SV=1	2.4024	1	2	0	0	666	73.2	5.21	High	0	1	0	0	Green	6.02	High	0.001	75	1
Q03684	Luminal-binding protein 4 OS=Nicotiana tabacum GN=BIP4 PE=2 SV=1	2.3988	1	2	0	0	667	73.5	5.19	High	0	1	0	0	Green	6.02	High	0.001	75	1
Q6Z7B0	Heat shock 70 kDa protein BIP1 OS=Oryza sativa subsp. japonica GN=BIP1 PE=1 SV=1	2.40602	1	2	0	0	665	73.3	5.19	High	0	1	0	0	Green	6.02	High	0.001	75	1
Q6WV19	Polypeptide N-acetylgalactosaminyltransferase 2 OS=Drosophila melanogaster GN=pgant2 PE=2 SV=2	2.21169	1	2	0	0	633	70.7	6.92	High	0	1	0	0	Green	5.95	High	0.001	78	1
B6D985	Haptoglobin OS=Cervus elaphus GN=HP PE=2 SV=1	18	5	132	0	0	400	44.7	7.56	High	0	1	0	0	Green	5.87	High	0	1799	4
P01972	Hemoglobin subunit alpha-1/2 OS=Odocoileus virginianus virginianus PE=1 SV=1	14.8936	3	6	0	0	141	15.1	11	High	0	1	0	0	Green	5.14	High	0	174	2
P92177	14-3-3 protein epsilon OS=Drosophila melanogaster GN=14-3-3epsilon PE=1 SV=2	11.0687	2	5	0	0	262	29.8	4.78	High	0	1	0	0	Green	5.1	High	0	146	2
P62262	14-3-3 protein epsilon OS=Ovis aries GN=YWHAE PE=1 SV=1	11.3725	2	5	0	0	255	29.2	4.74	High	0	1	0	0	Green	5.1	High	0	146	2
Q39757	14-3-3-like protein OS=Fucus vesiculosus PE=2 SV=1	7.56972	1	4	0	0	251	28.2	4.65	High	0	1	0	0	Green	5.1	High	0	122	1
O22899	Probable pre-mRNA-splicing factor ATP-dependent RNA helicase DEAH3 OS=Arabidopsis thaliana GN=At2g47250 PE=2 SV=1	3.01783	1	2	0	0	729	82.6	7.31	High	0	1	0	0	Green	4.93	High	0.002	47	1
O17438	Putative pre-mRNA-splicing factor ATP-dependent RNA helicase PRP1 (Fragment) OS=Strongylocentrotus purpuratus GN=PRP1 PE=2 SV=1	4.83516	1	2	0	0	455	51.4	5.58	High	0	1	0	0	Green	4.93	High	0.002	47	1
Q9LZQ9	Probable pre-mRNA-splicing factor ATP-dependent RNA helicase DEAH2 OS=Arabidopsis thaliana GN=At3g62310 PE=2 SV=1	3.0303	1	2	0	0	726	82.6	7.31	High	0	1	0	0	Green	4.93	High	0.002	47	1
Q5RAZ4	Pre-mRNA-splicing factor ATP-dependent RNA helicase DHX15 OS=Pongo abelii GN=DHX15 PE=2 SV=2	2.7673	1	2	0	0	795	90.8	7.46	High	0	1	0	0	Green	4.93	High	0.002	47	1
O43143	Pre-mRNA-splicing factor ATP-dependent RNA helicase DHX15 OS=Homo sapiens GN=DHX15 PE=1 SV=2	2.7673	1	2	0	0	795	90.9	7.46	High	0	1	0	0	Green	4.93	High	0.002	47	1
O35286	Pre-mRNA-splicing factor ATP-dependent RNA helicase DHX15 OS=Mus musculus GN=Dhx15 PE=1 SV=2	2.7673	1	2	0	0	795	90.9	7.46	High	0	1	0	0	Green	4.93	High	0.002	47	1
Q3SZV7	Hemopexin OS=Bos taurus GN=HPX PE=2 SV=1	4.3573	1	2	0	0	459	52.2	7.8	High	0	1	0	0	Green	4.72	High	0.002	34	1
Q9BLJ6	BAG domain-containing protein Samui OS=Bombyx mori GN=Samui PE=2 SV=1	1.4771	1	2	0	0	677	75.9	5.6	High	0	1	0	0	Green	4.69	High	0.001	61	1
P49951	Clathrin heavy chain 1 OS=Bos taurus GN=CLTC PE=1 SV=1	1.01493	1	2	0	0	1675	191.5	5.69	High	0	1	0	0	Green	4.66	High	0.003	28	1
Q00610	Clathrin heavy chain 1 OS=Homo sapiens GN=CLTC PE=1 SV=5	1.01493	1	2	0	0	1675	191.5	5.69	High	0	1	0	0	Green	4.66	High	0.003	28	1
P53675	Clathrin heavy chain 2 OS=Homo sapiens GN=CLTCL1 PE=1 SV=2	1.03659	1	2	0	0	1640	186.9	5.85	High	0	1	0	0	Green	4.66	High	0.003	28	1
P29742	Clathrin heavy chain OS=Drosophila melanogaster GN=Chc PE=1 SV=1	1.01311	1	2	0	0	1678	191.1	5.72	High	0	1	0	0	Green	4.66	High	0.003	28	1
P11442	Clathrin heavy chain 1 OS=Rattus norvegicus GN=Cltc PE=1 SV=3	1.01493	1	2	0	0	1675	191.5	5.72	High	0	1	0	0	Green	4.66	High	0.003	28	1
Q68FD5	Clathrin heavy chain 1 OS=Mus musculus GN=Cltc PE=1 SV=3	1.01493	1	2	0	0	1675	191.4	5.69	High	0	1	0	0	Green	4.66	High	0.003	28	1
P29520	Elongation factor 1-alpha OS=Bombyx mori PE=2 SV=1	25.7019	8	26	0	0	463	50.3	9.19	High	0	1	0	0	Green	4.46	High	0	1013	8
Q2SJZ8	Formate-dependent phosphoribosylglycinamide formyltransferase OS=Hahella chejuensis (strain KCTC 2396) GN=purT PE=3 SV=1	2.75	1	1	0	0	400	43	5.33	High	0	1	0	0	Green	4.45
P03952	Plasma kallikrein OS=Homo sapiens GN=KLKB1 PE=1 SV=1	1.09718	1	6	0	0	638	71.3	8.22	High	0	1	0	0	Green	4.43
Q9PVK5	L-lactate dehydrogenase A chain OS=Danio rerio GN=ldha PE=2 SV=3	3.6036	1	2	0	0	333	36.2	7.3	High	0	1	0	0	Green	4.36	High	0.001	54	1
O13276	L-lactate dehydrogenase A chain OS=Sphyraena argentea GN=ldha PE=2 SV=3	3.61446	1	2	0	0	332	36.4	7.97	High	0	1	0	0	Green	4.36	High	0.001	54	1
O93401	L-lactate dehydrogenase A chain OS=Rhinogobiops nicholsii GN=ldha PE=2 SV=3	3.61446	1	2	0	0	332	36.2	7.91	High	0	1	0	0	Green	4.36	High	0.001	54	1
O13278	L-lactate dehydrogenase A chain OS=Sphyraena lucasana GN=ldha PE=2 SV=3	3.61446	1	2	0	0	332	36.3	7.65	High	0	1	0	0	Green	4.36	High	0.001	54	1
Q9PW61	L-lactate dehydrogenase A chain OS=Dissostichus eleginoides GN=ldha PE=2 SV=3	3.62538	1	2	0	0	331	36.1	7.14	High	0	1	0	0	Green	4.36	High	0.001	54	1
P20373	L-lactate dehydrogenase B chain OS=Fundulus heteroclitus GN=ldhb PE=2 SV=2	3.59281	1	2	0	0	334	36.2	7.43	High	0	1	0	0	Green	4.36	High	0.001	54	1
O93538	L-lactate dehydrogenase A chain OS=Parachaenichthys charcoti GN=ldha PE=2 SV=3	3.62538	1	2	0	0	331	36.2	6.99	High	0	1	0	0	Green	4.36	High	0.001	54	1
P69082	L-lactate dehydrogenase A chain OS=Trematomus bernacchii GN=ldha PE=2 SV=2	3.62538	1	2	0	0	331	36.2	7.17	High	0	1	0	0	Green	4.36	High	0.001	54	1
Q6DGK2	L-lactate dehydrogenase B-B chain OS=Danio rerio GN=ldhbb PE=2 SV=1	3.59281	1	2	0	0	334	36.7	8.48	High	0	1	0	0	Green	4.36	High	0.001	54	1
O93544	L-lactate dehydrogenase A chain OS=Dissostichus mawsoni GN=ldha PE=2 SV=3	3.62538	1	2	0	0	331	36.1	7.14	High	0	1	0	0	Green	4.36	High	0.001	54	1
P69084	L-lactate dehydrogenase A chain OS=Gillichthys seta GN=ldha PE=2 SV=2	3.61446	1	2	0	0	332	36.2	7.91	High	0	1	0	0	Green	4.36	High	0.001	54	1
O13277	L-lactate dehydrogenase A chain OS=Sphyraena idiastes GN=ldha PE=2 SV=3	3.61446	1	2	0	0	332	36.3	7.91	High	0	1	0	0	Green	4.36	High	0.001	54	1
Q9YGL2	L-lactate dehydrogenase B chain OS=Anguilla rostrata GN=ldhb PE=2 SV=3	3.6036	1	2	0	0	333	36.5	7.84	High	0	1	0	0	Green	4.36	High	0.001	54	1
Q9W7K5	L-lactate dehydrogenase A chain OS=Cyprinus carpio GN=ldha PE=1 SV=3	3.6036	1	2	0	0	333	36.3	7.56	High	0	1	0	0	Green	4.36	High	0.001	54	1
O93540	L-lactate dehydrogenase A chain OS=Gobionotothen gibberifrons GN=ldha PE=2 SV=3	3.62538	1	2	0	0	331	36.2	6.99	High	0	1	0	0	Green	4.36	High	0.001	54	1
Q9PVK4	L-lactate dehydrogenase B-A chain OS=Danio rerio GN=ldhba PE=2 SV=4	3.59281	1	2	0	0	334	36.2	6.89	High	0	1	0	0	Green	4.36	High	0.001	54	1
O93541	L-lactate dehydrogenase A chain OS=Champsocephalus gunnari GN=ldha PE=1 SV=3	3.62538	1	2	0	0	331	36.1	7.17	High	0	1	0	0	Green	4.36	High	0.001	54	1
O93545	L-lactate dehydrogenase A chain OS=Lepidonotothen nudifrons GN=ldha PE=2 SV=3	3.62538	1	2	0	0	331	36.2	6.99	High	0	1	0	0	Green	4.36	High	0.001	54	1
O93539	L-lactate dehydrogenase A chain OS=Notothenia neglecta GN=ldha PE=2 SV=3	3.62538	1	2	0	0	331	36.1	7.17	High	0	1	0	0	Green	4.36	High	0.001	54	1
Q92055	L-lactate dehydrogenase A chain OS=Fundulus heteroclitus GN=ldha PE=2 SV=3	3.61446	1	2	0	0	332	36.3	7.2	High	0	1	0	0	Green	4.36	High	0.001	54	1
P69086	L-lactate dehydrogenase A chain OS=Pagothenia borchgrevinki GN=ldha PE=2 SV=2	3.62538	1	2	0	0	331	36.1	7.17	High	0	1	0	0	Green	4.36	High	0.001	54	1
Q9PW58	L-lactate dehydrogenase A chain OS=Lycodichthys dearborni GN=ldha PE=2 SV=3	3.61446	1	2	0	0	332	36.2	7.39	High	0	1	0	0	Green	4.36	High	0.001	54	1
O93546	L-lactate dehydrogenase A chain OS=Patagonotothen tessellata GN=ldha PE=2 SV=3	3.62538	1	2	0	0	331	36.1	7.17	High	0	1	0	0	Green	4.36	High	0.001	54	1
P42122	L-lactate dehydrogenase B chain (Fragment) OS=Fundulus parvipinnis GN=ldhb PE=3 SV=1	3.72671	1	2	0	0	322	34.8	8.06	High	0	1	0	0	Green	4.36	High	0.001	54	1
Q06176	L-lactate dehydrogenase C chain OS=Fundulus heteroclitus GN=ldhc PE=2 SV=3	3.59281	1	2	0	0	334	36.6	6.13	High	0	1	0	0	Green	4.36	High	0.001	54	1
O93543	L-lactate dehydrogenase A chain OS=Paranotothenia magellanica GN=ldha PE=2 SV=3	3.62538	1	2	0	0	331	36	6.84	High	0	1	0	0	Green	4.36	High	0.001	54	1
O93537	L-lactate dehydrogenase A chain OS=Harpagifer antarcticus GN=ldha PE=2 SV=3	3.62538	1	2	0	0	331	36.2	7.18	High	0	1	0	0	Green	4.36	High	0.001	54	1
O93542	L-lactate dehydrogenase A chain OS=Eleginops maclovinus GN=ldha PE=2 SV=3	3.61446	1	2	0	0	332	36.3	6.99	High	0	1	0	0	Green	4.36	High	0.001	54	1
P06868	Plasminogen OS=Bos taurus GN=PLG PE=1 SV=2	2.70936	2	3	0	0	812	91.2	7.5	High	0	2	0	0	Green	4.34	High	0.002	36	1
Q6CSZ7	ATP-dependent RNA helicase DHH1 OS=Kluyveromyces lactis (strain ATCC 8585 / CBS 2359 / DSM 70799 / NBRC 1267 / NRRL Y-1140 / WM37) GN=DHH1 PE=3 SV=1	2.72374	1	2	0	0	514	58.5	8.43	High	0	1	0	0	Green	4.31	High	0.002	50	1
O35303	Dynamin-1-like protein OS=Rattus norvegicus GN=Dnm1l PE=1 SV=1	1.98675	1	1	0	0	755	83.9	7.08	High	0	1	0	0	Green	4.27
Q7SXN5	Dynamin-1-like protein OS=Danio rerio GN=dnm1l PE=2 SV=1	2.17077	1	1	0	0	691	77.2	6.6	High	0	1	0	0	Green	4.27
Q2KIA5	Dynamin-1-like protein OS=Bos taurus GN=DNM1L PE=2 SV=1	2.00267	1	1	0	0	749	83.3	7.08	High	0	1	0	0	Green	4.27
O00429	Dynamin-1-like protein OS=Homo sapiens GN=DNM1L PE=1 SV=2	2.03804	1	1	0	0	736	81.8	6.81	High	0	1	0	0	Green	4.27
Q8K1M6	Dynamin-1-like protein OS=Mus musculus GN=Dnm1l PE=1 SV=2	2.02156	1	1	0	0	742	82.6	7.05	High	0	1	0	0	Green	4.27
P35432	Actin-1 OS=Echinococcus granulosus GN=ACTI PE=3 SV=1	2.4	1	1	0	0	375	41.8	5.48	High	0	1	0	0	Green	4.02
Q11212	Actin (Fragment) OS=Spodoptera littoralis PE=2 SV=1	15.8537	1	2	0	0	164	18	6.19	High	0	1	0	0	Green	3.87	High	0.003	0	1
Q27601	Amidophosphoribosyltransferase OS=Drosophila melanogaster GN=Prat PE=1 SV=2	1.8315	1	2	0	0	546	59.5	6.67	High	0	1	0	0	Green	3.77	High	0.002	52	1
Q1HE00	Eukaryotic translation initiation factor 3 subunit G OS=Bombyx mori GN=eIF3-S4 PE=2 SV=1	6.56934	1	2	0	0	274	30.3	8.1	High	0	1	0	0	Green	3.48	High	0.001	68	1
Q9GP16	60S ribosomal protein L31 OS=Heliothis virescens GN=RpL31 PE=2 SV=1	11.2903	1	2	0	0	124	14.3	10.7	High	0	1	0	0	Green	3.31	High	0.002	33	1
Q06690	Protein AC76 OS=Autographa californica nuclear polyhedrosis virus PE=4 SV=1	15.4762	1	2	0	0	84	9.4	7.24	High	0	1	0	0	Green	3.28	High	0.001	73	1
P17210	Kinesin heavy chain OS=Drosophila melanogaster GN=Khc PE=1 SV=2	0.923077	1	1	0	0	975	110.3	5.77	High	0	1	0	0	Green	3.07
P54385	Glutamate dehydrogenase, mitochondrial OS=Drosophila melanogaster GN=Gdh PE=1 SV=2	3.55872	2	3	0	0	562	62.5	8.27	High	0	2	0	0	Green	2.92	High	0.002	33	1
P41667	Protein ORF114 OS=Autographa californica nuclear polyhedrosis virus PE=4 SV=1	4.48113	1	2	0	0	424	49.3	7.34	High	0	1	0	0	Green	2.9	High	0.001	75	1
P10596	Invertase 4 OS=Saccharomyces cerevisiae GN=SUC4 PE=3 SV=1	2.06767	1	2	0	0	532	60.5	4.88	High	0	1	0	0	Green	2.88	High	0.002	51	1
B4U626	Glycogen synthase OS=Hydrogenobaculum sp. (strain Y04AAS1) GN=glgA PE=3 SV=1	1.86722	1	2	0	0	482	55.2	6.58	High	0	1	0	0	Green	2.84
O09043	Napsin-A OS=Mus musculus GN=Napsa PE=1 SV=1	2.14797	1	1	0	0	419	45.5	7.5	High	0	1	0	0	Green	2.74
O96009	Napsin-A OS=Homo sapiens GN=NAPSA PE=1 SV=1	2.14286	1	1	0	0	420	45.4	6.61	High	0	1	0	0	Green	2.74
P62147	Calmodulin-1 OS=Branchiostoma floridae PE=2 SV=2	6.04027	1	1	0	0	149	16.8	4.22	High	0	1	0	0	Green	2.7
O02367	Calmodulin OS=Ciona intestinalis PE=2 SV=3	6.04027	1	1	0	0	149	16.8	4.22	High	0	1	0	0	Green	2.7
Q39752	Calmodulin OS=Fagus sylvatica GN=CAMF1 PE=2 SV=3	6.08108	1	1	0	0	148	16.8	4.34	High	0	1	0	0	Green	2.7
Q5RAD2	Calmodulin OS=Pongo abelii GN=CALM PE=2 SV=3	6.04027	1	1	0	0	149	16.8	4.22	High	0	1	0	0	Green	2.7
O16305	Calmodulin OS=Caenorhabditis elegans GN=cmd-1 PE=1 SV=3	6.04027	1	1	0	0	149	16.8	4.22	High	0	1	0	0	Green	2.7
P93087	Calmodulin OS=Capsicum annuum GN=CCM1 PE=2 SV=3	6.04027	1	1	0	0	149	16.8	4.27	High	0	1	0	0	Green	2.7
Q7T3T2	Calmodulin OS=Epinephelus akaara GN=calm PE=2 SV=3	6.04027	1	1	0	0	149	16.8	4.22	High	0	1	0	0	Green	2.7
P11118	Calmodulin OS=Euglena gracilis PE=1 SV=2	6.04027	1	1	0	0	149	16.8	4.34	High	0	1	0	0	Green	2.7
P62200	Calmodulin-1/11/16 OS=Daucus carota GN=CAM-1 PE=2 SV=2	6.04027	1	1	0	0	149	16.8	4.27	High	0	1	0	0	Green	2.7
P0DH96	Calmodulin-4 OS=Arabidopsis thaliana GN=CAM4 PE=1 SV=1	6.04027	1	1	0	0	149	16.9	4.27	High	0	1	0	0	Green	2.7
P02594	Calmodulin OS=Electrophorus electricus GN=calm PE=2 SV=2	6.04027	1	1	0	0	149	16.8	4.22	High	0	1	0	0	Green	2.7
P04352	Calmodulin OS=Chlamydomonas reinhardtii PE=1 SV=2	5.52147	1	1	0	0	163	18.3	4.42	High	0	1	0	0	Green	2.7
P13060	Elongation factor 2 OS=Drosophila melanogaster GN=EF2 PE=1 SV=4	12.7962	6	8	0	0	844	94.4	6.6	High	0	1	0	0	Green	2.67	High	0	358	6
P62925	Eukaryotic translation initiation factor 5A OS=Spodoptera frugiperda GN=eIF-5A PE=1 SV=1	6.875	1	1	0	0	160	17.5	5.4	High	0	1	0	0	Green	2.43
Q1I7N0	Glycerol-3-phosphate dehydrogenase [NAD(P)+] OS=Pseudomonas entomophila (strain L48) GN=gpsA PE=3 SV=1	3.22581	1	1	0	0	341	36.5	6.8	High	0	1	0	0	Green	2.42
A5W144	Glycerol-3-phosphate dehydrogenase [NAD(P)+] OS=Pseudomonas putida (strain ATCC 700007 / DSM 6899 / BCRC 17059 / F1) GN=gpsA PE=3 SV=1	3.22581	1	1	0	0	341	36.5	6.65	High	0	1	0	0	Green	2.42
Q4KFW6	Glycerol-3-phosphate dehydrogenase [NAD(P)+] OS=Pseudomonas fluorescens (strain ATCC BAA-477 / NRRL B-23932 / Pf-5) GN=gpsA PE=3 SV=1	3.22581	1	1	0	0	341	36.5	7.11	High	0	1	0	0	Green	2.42
B0KNV2	Glycerol-3-phosphate dehydrogenase [NAD(P)+] OS=Pseudomonas putida (strain GB-1) GN=gpsA PE=3 SV=1	3.22581	1	1	0	0	341	36.5	6.65	High	0	1	0	0	Green	2.42
Q88FC9	Glycerol-3-phosphate dehydrogenase [NAD(P)+] OS=Pseudomonas putida (strain ATCC 47054 / DSM 6125 / NCIMB 11950 / KT2440) GN=gpsA PE=3 SV=1	3.22581	1	1	0	0	341	36.5	6.65	High	0	1	0	0	Green	2.42
Q5TM17	Spliceosome RNA helicase DDX39B OS=Macaca mulatta GN=DDX39B PE=3 SV=1	2.33645	1	2	0	0	428	49	5.67	High	0	1	0	0	Green	2.39	High	0.002	31	1
O00148	ATP-dependent RNA helicase DDX39A OS=Homo sapiens GN=DDX39A PE=1 SV=2	2.34192	1	2	0	0	427	49.1	5.68	High	0	1	0	0	Green	2.39	High	0.002	31	1
Q3T147	Spliceosome RNA helicase DDX39B OS=Bos taurus GN=DDX39B PE=2 SV=1	2.33645	1	2	0	0	428	48.9	5.67	High	0	1	0	0	Green	2.39	High	0.002	31	1
Q27268	ATP-dependent RNA helicase WM6 OS=Drosophila melanogaster GN=Hel25E PE=1 SV=1	2.35849	1	2	0	0	424	48.6	5.66	High	0	1	0	0	Green	2.39	High	0.002	31	1
Q8VDW0	ATP-dependent RNA helicase DDX39A OS=Mus musculus GN=Ddx39a PE=1 SV=1	2.34192	1	2	0	0	427	49	5.68	High	0	1	0	0	Green	2.39	High	0.002	31	1
[truncated: 302 more rows]

## Sheet: Immundiagnostik Tracer
Accession	Description	Coverage	# Peptides	# PSMs	# Unique Peptides	# Protein Groups	# AAs	MW [kDa]	calc. pI	Protein FDR Confidence A5	Exp. q-value A5	# Peptides A5	# Cumulative Decoys A5	FDR A5	Confidence A5	|Log Prob| A5	Protein FDR Confidence Mascot	Exp. q-value Mascot	Score Mascot	# Peptides Mascot
[truncated: 230 more rows]
